# Supplementary material for: Gut Bacteroides act in a microbial consortium to cause susceptibility to severe malaria
Source: Nat Commun. 2023 Oct 13;14:6465. doi: 10.1038/s41467-023-42235-0 (PMC10575898; doi:10.1038/s41467-023-42235-0)
Supplement: Supplementary file 4 — Source Data [file 41467_2023_42235_MOESM4_ESM.xlsx]

## Sheet: Exact p-vlaue  Figure1D and E
Exact p-values are shown for Figure 1D and E
OTUs								Shannon Entropy
Clark								Clark
Dunn's multiple comparisons test	Mean rank diff.	Significant?	Summary	Adjusted P Value				Dunn's multiple comparisons test	Mean rank diff.	Significant?	Summary	Adjusted P Value
CR vs. Env	-17.7	No	ns	0.0661	A-B			CR vs. Env	-19.7	Yes	*	0.0251	A-B
CR vs. Tac-Sus	-7	No	ns	>0.9999	A-C			CR vs. Tac-Sus	1.2	No	ns	>0.9999	A-C
CR vs. Tac-Res	-13.3	No	ns	0.4128	A-D			CR vs. Tac-Res	-12.7	No	ns	0.514	A-D
CR vs. Jax	15.5	No	ns	0.174	A-E			CR vs. Jax	17.2	No	ns	0.0833	A-E
Env vs. Tac-Sus	10.7	No	ns	>0.9999	B-C			Env vs. Tac-Sus	20.9	Yes	*	0.0135	B-C
Env vs. Tac-Res	4.4	No	ns	>0.9999	B-D			Env vs. Tac-Res	7	No	ns	>0.9999	B-D
Env vs. Jax	33.2	Yes	****	<0.0001	B-E			Env vs. Jax	36.9	Yes	****	<0.0001	B-E
Tac-Sus vs. Tac-Res	-6.3	No	ns	>0.9999	C-D			Tac-Sus vs. Tac-Res	-13.9	No	ns	0.3299	C-D
Tac-Sus vs. Jax	22.5	Yes	**	0.0056	C-E			Tac-Sus vs. Jax	16	No	ns	0.1412	C-E
Tac-Res vs. Jax	28.8	Yes	****	<0.0001	D-E			Tac-Res vs. Jax	29.9	Yes	****	<0.0001	D-E
Metaphlan2								Metaphlan2
Dunn's multiple comparisons test	Mean rank diff.	Significant?	Summary	Adjusted P Value				Dunn's multiple comparisons test	Mean rank diff.	Significant?	Summary	Adjusted P Value
CR vs. Env	12.1	No	ns	0.6234	A-B			CR vs. Env	26.5	Yes	***	0.0005	A-B
CR vs. Tac-Sus	18.7	Yes	*	0.0397	A-C			CR vs. Tac-Sus	12.2	No	ns	0.6129	A-C
CR vs. Tac-Res	31.15	Yes	****	<0.0001	A-D			CR vs. Tac-Res	16.7	No	ns	0.1042	A-D
CR vs. Jax	38.05	Yes	****	<0.0001	A-E			CR vs. Jax	32.6	Yes	****	<0.0001	A-E
Env vs. Tac-Sus	6.6	No	ns	>0.9999	B-C			Env vs. Tac-Sus	-14.3	No	ns	0.2827	B-C
Env vs. Tac-Res	19.05	Yes	*	0.0334	B-D			Env vs. Tac-Res	-9.8	No	ns	>0.9999	B-D
Env vs. Jax	25.95	Yes	***	0.0006	B-E			Env vs. Jax	6.1	No	ns	>0.9999	B-E
Tac-Sus vs. Tac-Res	12.45	No	ns	0.5514	C-D			Tac-Sus vs. Tac-Res	4.5	No	ns	>0.9999	C-D
Tac-Sus vs. Jax	19.35	Yes	*	0.0288	C-E			Tac-Sus vs. Jax	20.4	Yes	*	0.0175	C-E
Tac-Res vs. Jax	6.9	No	ns	>0.9999	D-E			Tac-Res vs. Jax	15.9	No	ns	0.1473	D-E
MaxBin								MaxBin
Dunn's multiple comparisons test	Mean rank diff.	Significant?	Summary	Adjusted P Value				Dunn's multiple comparisons test	Mean rank diff.	Significant?	Summary	Adjusted P Value
CR vs. Env	-7.7	No	ns	>0.9999	A-B			CR vs. Env	-7.5	No	ns	>0.9999	A-B
CR vs. Tac-Sus	21.25	Yes	*	0.0111	A-C			CR vs. Tac-Sus	10.1	No	ns	>0.9999	A-C
CR vs. Tac-Res	30.85	Yes	****	<0.0001	A-D			CR vs. Tac-Res	17.7	No	ns	0.0663	A-D
CR vs. Jax	11.35	No	ns	0.8165	A-E			CR vs. Jax	13.2	No	ns	0.4289	A-E
Env vs. Tac-Sus	28.95	Yes	****	<0.0001	B-C			Env vs. Tac-Sus	17.6	No	ns	0.0694	B-C
Env vs. Tac-Res	38.55	Yes	****	<0.0001	B-D			Env vs. Tac-Res	25.2	Yes	**	0.0011	B-D
Env vs. Jax	19.05	Yes	*	0.0347	B-E			Env vs. Jax	20.7	Yes	*	0.015	B-E
Tac-Sus vs. Tac-Res	9.6	No	ns	>0.9999	C-D			Tac-Sus vs. Tac-Res	7.6	No	ns	>0.9999	C-D
Tac-Sus vs. Jax	-9.9	No	ns	>0.9999	C-E			Tac-Sus vs. Jax	3.1	No	ns	>0.9999	C-E
Tac-Res vs. Jax	-19.5	Yes	*	0.0278	D-E			Tac-Res vs. Jax	-4.5	No	ns	>0.9999	D-E
CZID								CZID
Dunn's multiple comparisons test	Mean rank diff.	Significant?	Summary	Adjusted P Value				Dunn's multiple comparisons test	Mean rank diff.	Significant?	Summary	Adjusted P Value
CR vs. Env	7.75	No	ns	>0.9999	A-B			CR vs. Env	-15	No	ns	0.1658	A-B
CR vs. Tac-Sus	7.6	No	ns	>0.9999	A-C			CR vs. Tac-Sus	-16.1	No	ns	0.1013	A-C
CR vs. Tac-Res	26.59	Yes	***	0.0004	A-D			CR vs. Tac-Res	-22.2	Yes	**	0.0056	A-D
CR vs. Jax	-0.1833	No	ns	>0.9999	A-E			CR vs. Jax	-10.98	No	ns	0.879	A-E
Env vs. Tac-Sus	-0.15	No	ns	>0.9999	B-C			Env vs. Tac-Sus	-1.1	No	ns	>0.9999	B-C
Env vs. Tac-Res	18.84	Yes	*	0.0337	B-D			Env vs. Tac-Res	-7.2	No	ns	>0.9999	B-D
Env vs. Jax	-7.933	No	ns	>0.9999	B-E			Env vs. Jax	4.022	No	ns	>0.9999	B-E
Tac-Sus vs. Tac-Res	18.99	Yes	*	0.0313	C-D			Tac-Sus vs. Tac-Res	-6.1	No	ns	>0.9999	C-D
Tac-Sus vs. Jax	-7.783	No	ns	>0.9999	C-E			Tac-Sus vs. Jax	5.122	No	ns	>0.9999	C-E
Tac-Res vs. Jax	-26.78	Yes	***	0.0005	D-E			Tac-Res vs. Jax	11.22	No	ns	0.8905	D-E

## Sheet: Figure 1D and E
Figure 1D	OTUs									Figure 1E	Shannon Entropy
id	Vendor	Resistance	Description	Clark	Metaphlan2	MaxBin	IDseq			id	Vendor	Resistance	Description	Clark	Metaphlan2	MaxBin	IDseq
C1	CR	Sus	CR	1291	26	1214	152			C1	CR	Sus	CR	6.69797	3.17545	6.94295	5.28904
C10	CR	Sus	CR	1274	28	1209	152			C10	CR	Sus	CR	6.39651	3.29385	7.07828	5.25268
C2	CR	Sus	CR	1237	24	1140	153			C2	CR	Sus	CR	6.30948	2.74055	6.44675	5.51885
C3	CR	Sus	CR	1272	27	1225	158			C3	CR	Sus	CR	6.39973	3.47232	7.02357	5.54233
C4	CR	Sus	CR	1271	24	1218	139			C4	CR	Sus	CR	6.76318	2.68674	7.0381	5.59763
C5	CR	Sus	CR	1260	27	1230	173			C5	CR	Sus	CR	6.55065	3.46946	6.65031	5.0929
C6	CR	Sus	CR	1271	24	1200	140			C6	CR	Sus	CR	6.64996	2.00315	6.92908	4.88143
C7	CR	Sus	CR	1297	26	1171	137			C7	CR	Sus	CR	6.58778	2.85326	7.11367	5.41409
C8	CR	Sus	CR	1248	26	1139	160			C8	CR	Sus	CR	6.33136	2.52504	6.62902	5.42061
C9	CR	Sus	CR	1276	25	1236	150			C9	CR	Sus	CR	6.77705	2.72548	7.19118	5.3289
E1	Env	Sus	Env	1315	19	1237	143			E1	Env	Sus	Env	6.87703	2.09769	6.66892	5.67778
E10	Env	Sus	Env	1315	18	1281	139			E10	Env	Sus	Env	6.88538	1.50444	7.32168	5.50391
E2	Env	Sus	Env	1318	14	1320	137			E2	Env	Sus	Env	7.50663	1.167	7.09159	5.61384
E3	Env	Sus	Env	1321	17	1353	131			E3	Env	Sus	Env	7.28783	1.55829	7.79004	5.73401
E4	Env	Sus	Env	1319	22	1333	135			E4	Env	Sus	Env	7.45515	2.32719	7.33997	5.53381
E5	Env	Sus	Env	1270	22	1237	161			E5	Env	Sus	Env	6.99357	2.10442	6.69049	5.82004
E6	Env	Sus	Env	1262	19	1206	165			E6	Env	Sus	Env	7.25629	2.15396	6.96635	5.59859
E7	Env	Sus	Env	1322	20	1321	138			E7	Env	Sus	Env	7.46596	2.29349	7.59573	5.0498
E8	Env	Sus	Env	1313	18	1321	142			E8	Env	Sus	Env	7.42572	2.17835	7.37075	5.10168
E9	Env	Sus	Env	1278	14	1209	158			E9	Env	Sus	Env	7.31053	0.808161	6.78961	5.8882
T1	Tac	Sus	Tac-Sus	1260	17	800	157			T1	Tac	Sus	Tac-Sus	5.97516	2.26604	6.61732	5.36822
T10	Tac	Sus	Tac-Sus	1274	16	841	144			T10	Tac	Sus	Tac-Sus	6.41305	2.27472	6.49394	5.55846
T2	Tac	Sus	Tac-Sus	1298	15	863	147			T2	Tac	Sus	Tac-Sus	6.64967	2.35134	6.43138	5.71342
T3	Tac	Sus	Tac-Sus	1251	16	835	146			T3	Tac	Sus	Tac-Sus	5.76107	2.28057	6.52628	5.00476
T4	Tac	Sus	Tac-Sus	1302	17	856	144			T4	Tac	Sus	Tac-Sus	6.67576	2.53932	7.07412	5.79692
T5	Tac	Sus	Tac-Sus	1281	15	847	146			T5	Tac	Sus	Tac-Sus	6.42782	2.22352	7.10764	5.597
T6	Tac	Sus	Tac-Sus	1284	16	856	142			T6	Tac	Sus	Tac-Sus	6.62886	1.76723	6.17231	5.6799
T7	Tac	Sus	Tac-Sus	1303	14	866	125			T7	Tac	Sus	Tac-Sus	6.71106	2.32751	7.0802	5.60878
T8	Tac	Sus	Tac-Sus	1282	16	813	142			T8	Tac	Sus	Tac-Sus	6.44382	2.44825	6.89128	5.60872
T9	Tac	Sus	Tac-Sus	1290	14	837	142			T9	Tac	Sus	Tac-Sus	6.64725	2.48184	6.57629	5.8202
T11	Tac	Res	Tac-Res	1291	11	705				T11	Tac	Res	Tac-Res	7.25995	1.82433	6.63936
T12	Tac	Res	Tac-Res	1300	11	755	123			T12	Tac	Res	Tac-Res	7.33303	1.75442	6.36226	5.7571
T13	Tac	Res	Tac-Res	1288	12	754	131			T13	Tac	Res	Tac-Res	6.93461	2.445	6.29054	5.78128
T14	Tac	Res	Tac-Res	1285	13	703	137			T14	Tac	Res	Tac-Res	6.4887	2.41515	6.29359	5.80777
T15	Tac	Res	Tac-Res	1303	7	833	122			T15	Tac	Res	Tac-Res	7.31836	1.70038	6.67164	5.68283
T16	Tac	Res	Tac-Res	1286	13	812	115			T16	Tac	Res	Tac-Res	6.67158	2.56205	6.65781	5.40959
T17	Tac	Res	Tac-Res	1291	11	756	132			T17	Tac	Res	Tac-Res	7.18992	2.2599	6.39278	5.65864
T18	Tac	Res	Tac-Res	1275	16	780	126			T18	Tac	Res	Tac-Res	6.3795	2.48369	6.35618	5.80143
T19	Tac	Res	Tac-Res	1302	11	784	123			T19	Tac	Res	Tac-Res	7.27395	1.83504	6.77195	5.69247
T20	Tac	Res	Tac-Res	1311	11	749	120			T20	Tac	Res	Tac-Res	7.3484	2.23535	6.68674	5.55159
J1	Jax	Res	Jax	1148	10	859	155			J1	Jax	Res	Jax	3.76803	1.30614	5.77422	5.5167
J10	Jax	Res	Jax	1213	10	988	134			J10	Jax	Res	Jax	4.93303	2.19778	6.89397	5.45062
J2	Jax	Res	Jax	1182	7	947	144			J2	Jax	Res	Jax	4.17247	1.18044	6.57277	5.42231
J3	Jax	Res	Jax	1162	11	901	159			J3	Jax	Res	Jax	4.04477	1.61441	6.70818	5.64875
J4	Jax	Res	Jax	1143	9	988	154			J4	Jax	Res	Jax	3.8795	1.11089	6.52652	5.53807
J5	Jax	Res	Jax	1208	11	935	152			J5	Jax	Res	Jax	4.78402	1.83085	6.91785	5.80407
J6	Jax	Res	Jax	1176	10	902	149			J6	Jax	Res	Jax	3.95072	1.60939	6.54684	5.49674
J7	Jax	Res	Jax	1098	11	963	148			J7	Jax	Res	Jax	3.50968	1.6611	6.60637	5.36777
J8	Jax	Res	Jax	1176	9	912				J8	Jax	Res	Jax	4.2183	1.56424	6.75205
J9	Jax	Res	Jax	1201	11	1001	153			J9	Jax	Res	Jax	4.66168	1.82303	6.47152	5.70896

## Sheet: Figure-1-Biom-Table-Clark
Related to Figure 1D-I.
Taxonomic assisgnment of shotgun metagenomics read using Clark.
# Constructed from biom file
#OTU ID	C10	C1	C2	C3	C4	C5	C6	C7	C8	C9	E10	E1	E2	E3	E4	E5	E6	E7	E8	E9	J10	J1	J2	J3	J4	J5	J6	J7	J8	J9	T10	T11	T12	T13	T14	T15	T16	T17	T18	T19	T1	T20	T2	T3	T4	T5	T6	T7	T8
halophilic_archaeon_DL31	100	42	38	46	66	20	26	39	50	51	19	25	17	37	23	40	36	64	16	22	39	7	2	6	24	62	25	14	7	15	59	31	36	42	12	6	27	23	41	29	10	25	21	50	24	8	28	8	13
Candidatus_Korarchaeum_cryptofilum	0	0	0	0	0	0	0	0	0	0	1	0	0	1	0	1	0	1	1	0	0	0	0	0	0	0	0	0	0	0	3	1	0	0	0	0	0	1	1	0	1	1	2	0	1	0	0	2	3
Acidilobus_saccharovorans	5	1	1	3	0	0	0	0	1	0	0	1	1	0	1	4	1	1	0	0	5	2	0	0	2	2	0	17	0	3	0	3	1	6	1	3	0	0	1	0	2	0	0	1	0	0	2	0	1
Caldisphaera_lagunensis	5	2	1	3	1	2	0	0	4	0	2	10	3	1	0	0	2	2	4	0	34	25	5	1	40	93	4	87	21	0	4	0	2	0	1	0	1	0	0	0	0	0	4	9	1	0	4	0	1
Ignicoccus_hospitalis	5	3	5	1	4	0	0	3	0	0	10	14	0	9	6	2	4	21	11	2	14	16	9	12	40	59	16	16	1	5	3	21	11	10	0	5	5	1	12	11	0	0	0	3	2	0	2	1	0
Staphylothermus_hellenicus	0	0	0	0	0	0	0	1	0	0	0	0	0	0	0	0	0	0	0	0	0	0	0	0	0	1	0	3	0	0	0	0	0	0	0	0	0	0	0	0	0	0	0	0	0	1	0	0	0
Thermogladius_calderae	1	0	1	1	0	0	0	0	0	0	1	3	0	0	1	0	0	0	0	0	0	4	0	0	6	3	0	0	0	3	0	9	3	3	4	2	5	5	6	2	0	4	1	1	1	0	4	0	1
Hyperthermus_butylicus	0	0	0	0	0	0	0	0	0	0	15	17	4	2	3	6	6	10	13	1	0	0	0	0	0	1	0	0	0	0	0	0	0	0	0	0	0	0	0	0	0	0	0	0	0	0	0	0	0
Pyrolobus_fumarii	48	49	68	60	72	26	33	33	44	30	52	85	20	43	38	70	38	58	46	30	33	27	58	31	35	52	33	54	41	50	77	128	87	82	56	32	65	35	59	50	51	35	41	69	61	59	103	31	103
Acidianus_hospitalis	0	0	0	0	0	0	0	1	0	0	0	0	0	5	0	3	2	1	0	0	0	0	0	0	0	4	0	0	0	0	1	0	1	0	0	0	0	0	0	0	1	0	1	0	0	0	0	2	4
Sulfolobus_acidocaldarius	1	0	0	3	0	4	1	0	42	3	0	0	3	11	0	0	0	0	0	0	0	0	0	5	1	0	0	0	0	13	0	2	1	2	4	2	2	2	6	0	0	0	1	1	0	1	0	0	1
Sulfolobus_islandicus	13	14	13	10	14	2	10	4	7	7	11	22	9	5	10	17	4	11	6	9	3	6	11	9	9	21	4	8	2	12	7	26	15	9	16	6	8	4	5	9	3	8	12	7	6	4	15	4	16
Sulfolobus_solfataricus	0	0	0	0	0	0	0	0	0	0	0	1	0	2	1	0	0	1	1	0	0	0	0	0	0	0	0	0	0	0	0	0	3	0	0	0	1	0	0	0	0	0	0	0	1	0	0	0	2
Sulfolobus_tokodaii	0	1	1	3	3	0	1	0	3	3	0	7	1	1	1	0	1	4	3	0	0	2	1	0	4	2	0	2	1	1	1	1	0	0	0	0	0	1	0	0	3	0	13	9	3	6	13	2	3
Thermofilum_adornatus	1	0	0	1	2	0	1	0	0	1	6	0	0	0	1	2	0	0	0	1	0	2	2	3	1	17	0	0	1	3	1	7	3	1	2	1	1	0	1	0	0	0	1	3	0	2	3	0	2
Thermofilum_pendens	0	0	3	1	0	0	0	0	0	1	14	2	4	3	1	2	6	5	1	1	2	0	0	0	0	0	2	0	0	7	0	4	0	14	5	0	0	6	5	1	0	1	0	0	1	0	0	0	0
Thermoproteus_tenax	0	0	0	0	0	0	0	0	0	0	0	0	1	0	0	1	0	0	0	0	0	0	0	0	1	0	0	0	0	0	0	0	0	0	0	0	0	0	0	0	0	0	1	0	0	0	0	0	0
Thermoproteus_uzoniensis	6	3	1	1	0	0	1	1	0	0	11	8	2	17	8	12	14	17	10	4	7	0	0	1	2	4	1	8	0	11	0	4	8	6	0	1	6	4	5	3	0	2	3	1	2	2	0	0	1
Vulcanisaeta_moutnovskia	9	14	3	14	3	5	3	10	3	7	0	0	0	1	1	7	2	0	2	0	0	0	0	0	0	4	4	0	1	1	35	3	2	2	1	1	2	1	1	0	15	5	7	10	9	17	3	7	11
Aciduliprofundum_boonei	0	2	3	1	6	2	0	4	1	2	6	3	2	8	0	1	0	6	10	0	0	0	0	2	0	1	0	3	0	0	2	2	2	0	0	0	1	0	7	4	3	0	6	2	4	2	7	1	8
Aciduliprofundum_sp._MAR08-339	4	1	2	1	0	1	0	1	1	1	1	4	2	0	2	2	3	0	0	3	1	0	0	0	0	1	1	3	0	0	6	2	0	0	0	0	2	0	0	1	6	0	1	1	0	0	2	0	2
Archaeoglobus_fulgidus	5	4	5	10	6	3	2	4	0	1	6	6	1	3	5	3	1	2	4	1	1	1	4	2	0	9	3	5	1	1	1	1	3	1	1	1	1	2	2	1	2	2	4	0	2	4	6	2	3
Archaeoglobus_profundus	0	0	0	0	0	0	0	0	0	0	0	1	1	1	0	2	6	0	4	2	0	0	0	0	1	1	0	0	10	0	8	26	2	9	0	5	20	11	18	7	7	6	19	15	45	31	16	18	35
Archaeoglobus_sulfaticallidus	16	10	5	9	15	0	3	2	3	4	32	27	2	14	10	12	15	24	18	9	2	1	2	0	3	10	1	3	1	2	5	10	0	1	5	2	1	1	16	3	4	1	8	2	10	2	4	6	11
Archaeoglobus_veneficus	0	2	0	0	0	1	1	2	0	0	0	0	0	1	1	0	0	0	0	1	3	0	4	1	1	10	4	3	1	1	1	0	0	0	0	0	0	1	0	0	0	0	0	1	0	2	1	0	0
Ferroglobus_placidus	22	23	11	9	17	14	2	3	6	4	7	8	6	7	20	12	12	17	8	11	7	8	8	2	26	28	5	17	0	19	45	47	49	34	12	6	26	17	42	42	17	24	25	12	25	19	25	10	22
Haloarcula_hispanica	20	6	7	9	16	5	5	4	7	12	17	18	4	20	15	9	4	14	8	4	7	8	4	1	24	22	8	11	5	10	34	23	15	20	6	2	16	7	15	4	13	12	6	15	78	10	16	7	16
Haloarcula_marismortui	22	11	4	5	1	12	2	6	7	17	20	32	7	7	14	15	2	20	8	7	5	7	3	3	13	55	20	12	8	6	19	13	19	8	1	6	20	3	11	5	10	7	13	7	4	14	2	13	18
Halomicrobium_mukohataei	49	102	18	87	65	57	18	38	45	45	10	24	13	30	14	31	8	29	8	8	18	8	10	37	26	227	45	28	7	71	90	19	5	19	5	10	21	7	19	13	30	18	41	47	63	58	36	23	36
Halorhabdus_tiamatea	33	8	8	6	10	7	3	1	12	6	2	5	2	4	5	3	8	13	2	5	21	1	7	1	34	31	4	27	1	8	4	20	7	20	9	5	22	16	31	9	1	11	3	5	3	3	5	1	4
Halorhabdus_utahensis	38	16	14	10	14	7	4	15	8	6	43	33	5	24	29	34	35	70	40	15	26	8	6	28	27	70	37	20	3	27	25	18	13	14	2	10	74	6	57	16	10	8	24	10	18	23	27	9	19
Natronomonas_moolapensis	13	8	6	13	12	6	7	6	7	4	15	17	6	17	17	26	13	26	11	5	27	15	13	8	29	72	13	48	12	1	21	24	3	13	5	13	4	4	30	12	9	13	6	17	5	7	9	8	18
Natronomonas_pharaonis	25	10	5	13	16	9	1	8	2	3	23	20	4	18	12	15	6	27	8	3	34	27	25	28	86	135	59	48	15	28	65	18	9	19	6	2	10	6	22	4	62	9	18	85	12	33	16	17	25
Halalkalicoccus_jeotgali	3	7	0	5	7	5	4	6	3	3	20	18	2	0	9	6	8	9	3	0	0	9	5	12	17	97	1	16	0	3	13	0	31	1	3	1	1	5	3	3	4	0	6	3	3	4	5	6	9
Halobacterium_salinarum	16	33	11	29	19	7	17	11	11	12	25	31	11	27	28	21	12	20	9	13	14	11	10	11	12	40	30	18	17	13	37	69	21	19	4	13	52	30	60	16	13	12	20	32	16	16	9	9	17
Haloferax_mediterranei	21	7	2	19	9	9	2	3	4	9	3	15	5	20	19	19	17	14	7	4	20	3	8	6	0	81	54	2	6	13	3	7	4	11	7	7	13	12	18	6	2	9	3	6	2	3	13	3	6
Haloferax_volcanii	83	51	10	68	64	44	29	37	35	51	21	48	10	32	53	26	50	82	39	18	16	7	17	33	15	209	49	23	7	70	37	52	39	35	19	7	77	14	81	34	6	18	12	15	9	8	10	9	13
Halogeometricum_borinquense	11	30	9	14	13	17	0	3	4	6	14	12	1	11	11	1	2	8	1	1	12	27	39	18	72	103	46	63	19	21	58	6	4	6	4	1	2	5	4	1	27	2	23	46	11	31	40	31	71
Haloquadratum_walsbyi	29	37	15	38	39	8	11	19	18	9	24	14	14	8	8	19	16	14	8	13	3	0	5	3	7	17	6	9	1	1	88	136	53	56	40	20	42	31	95	29	17	31	39	42	42	21	33	24	29
Halorubrum_lacusprofundi	34	7	23	9	10	23	5	2	7	8	15	10	3	30	13	17	18	11	4	18	14	9	6	18	21	53	24	15	1	14	6	14	3	6	6	2	11	0	20	3	3	3	4	9	4	2	5	1	5
Halopiger_xanaduensis	33	32	21	22	30	7	5	8	7	22	33	20	26	63	188	23	14	76	11	5	17	9	9	14	39	136	16	51	6	13	31	34	25	24	11	10	27	16	29	7	6	8	8	17	13	9	4	11	13
Haloterrigena_turkmenica	2	8	6	11	7	3	4	3	10	4	19	9	8	14	5	10	2	2	1	2	2	1	3	1	1	24	5	1	1	2	4	5	1	2	4	4	9	5	10	9	12	4	7	7	10	11	11	7	18
Natrialba_magadii	34	72	14	81	58	58	15	25	29	35	26	60	17	40	47	46	48	45	26	19	48	25	39	45	62	359	99	52	22	66	36	25	30	18	23	7	24	15	23	11	20	11	23	7	10	12	14	11	37
Natrinema_pellirubrum	34	15	10	32	42	14	6	22	21	11	27	27	4	11	19	16	8	14	7	12	8	7	0	5	43	50	9	39	4	19	26	21	28	18	11	11	12	18	17	11	3	9	15	24	16	13	22	13	14
Natrinema_sp._J7-2	4	5	4	9	7	6	4	5	1	1	3	5	0	4	7	3	1	2	0	0	0	0	0	1	1	5	0	4	0	2	4	35	9	11	13	1	23	7	9	22	4	13	0	2	2	3	2	10	3
Natronobacterium_gregoryi	62	44	7	25	58	3	12	18	14	18	4	6	0	0	5	4	2	4	1	1	4	5	2	2	5	25	28	2	4	3	35	0	2	0	0	0	1	0	1	0	7	1	2	6	8	28	5	9	14
Natronococcus_occultus	43	32	13	20	52	24	9	17	11	22	17	24	10	7	14	14	18	17	17	12	15	8	8	15	5	40	5	22	2	9	7	53	36	28	27	16	21	14	32	23	6	8	15	19	27	23	42	12	25
Salinarchaeum_sp._Harcht-Bsk1	18	2	6	11	12	10	2	4	10	4	11	5	1	17	16	10	19	10	9	11	21	2	6	4	18	16	5	11	4	23	7	8	13	4	6	7	9	4	11	3	12	4	6	4	14	4	11	2	7
Methanobacterium_lacus	6	10	3	0	7	2	0	10	0	0	24	14	5	9	16	5	1	29	27	3	1	0	0	0	2	0	1	2	0	0	106	0	1	4	0	0	1	0	29	4	51	1	7	2	52	70	34	18	79
Methanobacterium_paludis	5	11	0	10	28	1	2	4	4	7	7	14	0	3	3	3	0	17	4	1	9	6	6	24	25	124	9	29	7	7	2	8	24	9	0	0	10	4	7	4	2	3	0	6	1	1	4	1	6
Methanobacterium_sp._MB1	0	5	2	2	5	0	1	1	0	0	0	1	0	3	1	1	6	1	5	2	5	3	0	2	0	16	13	0	3	7	12	0	0	0	0	0	6	0	3	5	4	0	5	6	7	9	0	2	12
Methanobrevibacter_ruminantium	7	65	8	24	21	5	24	20	28	7	14	23	2	28	43	14	10	22	5	2	32	5	7	9	27	53	40	60	7	13	20	25	13	28	2	7	32	19	94	35	16	48	25	33	20	21	34	2	38
Methanobrevibacter_smithii	42	18	6	20	30	10	12	47	48	14	41	36	9	10	39	37	14	19	23	26	22	24	10	19	103	104	15	58	8	27	26	82	35	39	34	12	19	12	64	32	8	18	18	23	39	23	34	10	24
Methanobrevibacter_sp._AbM4	7	13	2	16	4	7	1	12	5	3	5	9	0	2	8	158	60	8	6	33	1	4	2	2	2	1	10	4	2	2	30	4	3	5	4	2	0	0	2	1	18	1	29	14	13	2	27	17	21
Methanosphaera_stadtmanae	40	33	10	15	30	13	17	40	21	17	73	53	23	27	46	32	21	46	43	27	2	17	1	2	17	8	37	13	6	11	73	51	27	15	17	14	12	16	55	25	34	5	38	30	32	31	44	28	39
Methanothermobacter_marburgensis	0	5	0	0	1	0	0	1	0	0	0	0	0	0	0	0	0	5	0	0	0	0	0	0	0	1	0	0	0	0	0	0	0	0	0	0	0	0	0	0	0	0	0	0	0	0	0	0	1
Methanothermobacter_thermautotrophicus	11	7	6	5	20	6	0	4	4	4	12	10	2	25	25	22	24	42	13	12	25	17	20	10	40	71	14	18	2	17	29	33	17	13	5	6	14	9	48	16	9	11	16	6	7	3	16	2	15
Methanothermus_fervidus	2	1	1	0	0	0	0	1	2	0	8	10	0	2	3	0	2	1	4	0	1	1	1	2	1	1	2	1	2	1	2	0	1	0	0	0	0	0	0	0	1	0	0	8	0	1	1	0	7
Methanocaldococcus_fervens	6	4	0	3	2	0	3	0	0	3	1	1	0	2	1	0	0	0	2	0	0	2	0	0	0	0	1	0	2	0	2	5	2	0	10	2	0	8	26	5	3	5	0	0	6	9	4	0	2
Methanocaldococcus_infernus	0	6	0	4	0	0	0	6	0	0	2	2	2	0	1	0	0	2	1	0	0	0	0	0	0	1	0	0	0	5	5	1	0	4	0	2	6	0	0	1	0	24	3	8	5	0	5	5	4
Methanocaldococcus_jannaschii	0	0	0	0	0	0	0	0	2	1	0	0	0	3	0	0	0	0	0	0	0	0	0	0	0	0	0	0	1	0	0	0	0	2	0	0	1	0	1	1	0	0	0	0	0	0	0	0	0
Methanocaldococcus_sp._FS406-22	0	0	0	6	0	0	0	0	1	0	5	6	0	0	1	0	0	0	0	0	0	0	0	0	0	0	0	0	0	0	3	1	0	0	0	0	6	0	0	0	1	0	3	7	0	0	0	2	1
Methanocaldococcus_vulcanius	0	27	0	5	4	1	11	9	12	6	11	17	4	0	6	4	2	12	10	2	13	13	2	0	16	51	34	9	2	2	3	0	0	0	3	0	2	1	0	0	1	0	1	2	2	0	4	0	6
Methanotorris_igneus	2	1	1	3	1	1	0	2	0	4	1	0	1	1	1	0	0	0	2	0	0	0	7	1	7	98	0	49	0	0	24	13	6	10	2	8	23	17	3	13	8	3	20	7	6	19	11	6	5
Methanococcus_aeolicus	30	57	14	36	18	33	12	17	30	23	1	16	3	8	29	6	0	8	15	1	9	5	0	1	98	1	2	41	1	17	17	4	26	83	22	19	26	13	205	58	6	21	2	10	9	5	4	1	4
Methanococcus_maripaludis	19	25	10	24	58	14	2	31	8	22	31	21	10	32	119	18	5	66	32	5	38	21	7	53	244	195	53	117	17	75	72	41	63	138	36	16	69	24	342	59	55	31	35	71	41	43	15	11	43
Methanococcus_vannielii	42	41	12	48	59	12	24	31	37	25	89	107	45	22	38	44	42	81	67	53	52	44	52	26	42	120	116	79	82	65	80	102	80	78	44	23	30	48	218	84	43	34	43	25	41	51	122	39	138
Methanococcus_voltae	236	219	99	147	142	121	80	116	221	148	166	153	72	97	102	105	85	141	133	94	72	49	72	43	80	134	48	79	56	71	158	188	138	73	89	41	61	43	102	65	93	30	127	164	133	115	194	68	168
Methanothermococcus_okinawensis	3	0	0	2	0	2	0	1	0	8	4	3	5	1	2	1	0	5	2	0	5	8	6	1	2	10	2	1	0	2	3	3	2	2	2	0	1	0	7	0	5	0	5	8	13	9	2	7	17
Methanocella_arvoryzae	47	66	17	55	38	13	22	22	21	23	57	45	15	27	62	23	14	39	29	10	61	63	38	33	86	237	118	89	37	67	98	59	17	26	16	17	87	26	62	19	47	22	43	49	59	39	38	17	73
Methanocella_conradii	41	77	23	49	58	53	16	26	42	33	13	16	6	20	21	14	19	28	4	9	46	16	26	18	73	170	65	82	10	30	86	107	26	44	19	10	106	39	53	16	17	44	32	61	46	47	59	19	58
Methanocorpusculum_labreanum	27	18	8	20	18	16	11	15	18	17	11	19	6	15	30	10	12	13	7	4	6	2	6	7	26	36	5	21	1	14	24	35	33	30	21	15	49	19	57	24	13	17	17	16	22	15	33	10	32
Methanoculleus_bourgensis	12	5	3	4	22	4	3	4	5	9	16	24	7	9	18	1	9	9	6	6	6	8	0	10	16	38	15	11	3	4	46	14	5	6	3	5	16	6	11	4	25	7	17	16	26	12	16	16	41
Methanoculleus_marisnigri	129	56	39	81	67	48	19	57	48	34	21	35	6	42	52	22	23	40	10	22	28	18	11	41	65	156	78	53	11	26	32	28	39	17	15	14	19	6	29	8	21	11	22	43	22	21	40	15	33
Methanolacinia_petrolearia	22	4	0	8	6	7	24	20	21	23	7	16	3	8	7	8	10	1	6	1	22	22	15	6	10	38	36	13	8	32	3	21	16	9	6	2	25	13	31	19	12	43	4	12	58	19	10	7	14
Methanoregula_boonei	35	29	16	11	25	21	5	8	19	12	19	37	9	27	19	28	21	17	12	19	31	36	13	15	67	108	46	36	16	39	47	60	12	20	8	14	76	29	71	18	13	26	33	37	46	41	43	22	53
Methanoregula_formicica	226	397	179	377	142	277	84	167	209	207	59	97	25	75	68	33	29	51	39	20	27	23	15	23	28	68	41	38	9	28	2490	31	26	22	14	18	69	32	197	46	1074	11	1646	1682	46	1658	657	32	79
Methanosphaerula_palustris	61	30	21	49	50	20	11	34	23	25	49	78	16	53	62	44	60	96	55	27	35	6	6	14	81	134	35	58	6	47	49	47	19	16	10	11	28	12	49	16	49	20	33	40	47	29	42	19	49
Methanospirillum_hungatei	23	54	5	44	32	32	19	16	17	24	11	11	3	10	20	7	6	16	7	3	7	6	9	10	1	198	28	1	4	55	27	5	12	6	1	9	19	3	15	12	3	6	5	3	8	3	14	4	17
Methanosaeta_concilii	13	46	8	15	20	6	2	15	3	10	52	61	11	40	48	18	8	51	22	16	5	3	1	2	25	39	5	18	3	9	28	5	6	15	6	1	8	3	7	2	16	5	9	26	6	9	13	9	72
Methanosaeta_harundinacea	136	92	36	91	139	61	14	36	56	50	109	90	21	126	104	94	64	107	50	47	158	93	92	82	281	631	193	215	28	115	130	200	89	115	64	58	169	63	241	83	75	84	93	138	130	95	119	64	141
Methanococcoides_burtonii	4	11	2	10	8	2	2	3	1	4	13	10	1	5	11	4	4	9	7	2	5	4	1	1	6	2	0	4	0	1	4	8	3	6	4	3	11	5	17	7	4	4	7	9	8	0	4	4	11
Methanohalobium_evestigatum	15	7	5	6	21	4	13	16	20	5	47	15	7	17	20	44	12	10	5	27	3	0	1	2	4	13	0	1	0	0	27	77	47	61	36	16	48	42	89	38	15	20	18	21	24	17	49	23	63
Methanohalophilus_mahii	8	63	63	25	4	4	8	7	10	1	15	10	5	14	13	118	61	39	24	47	1	1	0	1	4	1	1	2	0	2	14	0	1	2	0	3	7	10	15	5	23	4	8	25	15	1	26	6	36
Methanolobus_psychrophilus	18	12	3	4	3	6	5	4	3	3	51	44	26	38	61	31	73	86	50	30	4	4	3	3	18	94	4	62	10	9	78	74	27	40	22	13	55	29	54	26	34	27	37	90	83	70	60	28	84
Methanomethylovorans_hollandica	29	67	49	63	38	16	7	22	9	29	22	6	4	19	11	14	7	25	19	4	8	2	1	4	7	32	5	3	6	10	67	68	43	83	53	22	71	50	118	42	33	30	40	29	41	24	36	21	57
Methanosalsum_zhilinae	14	5	1	3	9	9	1	6	4	4	4	2	2	2	2	1	4	5	2	1	32	35	1	0	55	36	8	35	4	50	20	13	10	9	9	4	25	17	24	9	9	11	11	2	5	12	5	10	9
Methanosarcina_acetivorans	21	21	14	23	16	13	6	4	1	3	13	13	5	25	15	13	9	17	9	1	12	5	12	17	40	97	9	33	3	11	21	34	55	52	20	21	42	27	79	32	32	15	27	44	35	39	50	27	65
Methanosarcina_barkeri	32	37	19	21	32	21	17	21	16	19	35	67	25	51	54	44	45	63	47	48	42	69	39	16	46	66	20	47	25	79	111	69	33	42	36	14	41	44	64	27	90	14	88	152	138	88	148	47	141
Methanosarcina_mazei	12	35	14	15	13	14	2	10	11	12	27	17	9	14	35	19	10	25	27	2	8	1	13	5	15	21	4	20	7	5	18	35	14	20	17	10	28	20	45	11	20	15	23	42	21	13	30	9	50
Pyrococcus_abyssi	1	0	0	0	0	0	0	0	0	0	2	1	0	1	0	1	0	1	0	0	0	0	0	0	0	0	0	0	0	0	0	1	0	0	0	0	2	0	0	0	0	0	0	0	0	0	0	0	0
Pyrococcus_horikoshii	3	2	1	2	3	2	0	1	0	0	0	1	0	0	3	0	0	3	0	0	0	0	0	1	3	1	0	1	0	0	0	0	0	0	0	0	0	0	0	0	0	0	2	0	0	0	0	0	0
Pyrococcus_sp._ST04	0	0	2	0	0	0	0	0	0	0	0	0	0	0	4	1	2	0	1	0	0	0	0	0	0	1	1	0	0	1	0	1	0	1	0	0	2	3	2	0	1	4	0	1	0	0	0	4	1
Pyrococcus_yayanosii	1	1	0	0	4	0	0	0	2	1	1	0	7	0	1	1	0	1	1	0	0	1	1	0	2	6	2	0	0	0	3	0	0	1	0	0	1	0	0	0	0	0	0	2	2	0	0	0	1
Thermococcus_barophilus	14	5	2	13	7	3	4	2	10	5	3	5	1	6	20	8	8	21	15	2	1	0	0	0	3	11	2	5	1	2	7	7	9	6	7	1	13	7	17	7	3	10	3	3	6	3	1	2	3
Thermococcus_cleftensis	54	47	10	33	27	15	20	39	19	12	11	16	4	26	8	8	5	25	5	3	28	22	9	10	80	75	26	44	13	26	102	64	44	36	23	27	77	31	115	42	71	28	29	35	41	35	34	25	81
Thermococcus_gammatolerans	39	29	23	33	24	17	12	15	12	9	59	52	7	43	20	30	9	22	16	7	26	23	8	12	39	130	30	15	9	30	78	60	13	22	4	10	36	7	31	17	23	8	29	53	42	27	51	20	50
Thermococcus_kodakarensis	15	14	2	9	8	6	1	7	3	6	4	0	0	6	2	1	2	8	0	1	0	2	3	22	1	32	19	1	1	26	1	6	2	0	0	0	29	0	8	0	0	0	2	5	2	2	0	0	1
Thermococcus_litoralis	2	3	0	1	0	0	1	1	0	2	8	8	7	6	10	9	10	14	5	0	29	57	35	51	73	188	105	145	23	32	0	1	0	0	0	0	0	0	0	0	0	0	0	0	0	0	1	0	2
Thermococcus_onnurineus	7	1	3	4	9	0	1	1	3	4	8	2	1	3	9	4	12	11	4	5	3	3	0	0	1	2	2	0	1	0	33	0	1	0	1	2	1	0	0	1	15	0	11	10	12	11	1	5	16
Thermococcus_sibiricus	0	0	0	0	0	5	5	1	1	1	1	0	0	0	0	0	0	2	0	0	0	0	2	0	0	14	0	0	0	0	0	0	0	0	0	0	0	0	0	0	0	1	0	0	0	0	0	0	0
Thermococcus_sp._4557	5	12	6	12	9	2	1	8	1	5	5	14	1	2	13	8	7	4	7	3	3	19	6	16	25	68	31	21	3	18	7	7	15	1	1	1	4	5	6	7	4	3	2	7	11	3	4	7	13
Thermococcus_sp._AM4	5	6	2	3	8	2	2	2	3	2	11	35	2	3	18	13	5	7	2	13	3	3	1	3	2	4	6	2	13	4	8	25	1	3	2	4	13	13	20	10	3	8	12	12	29	16	25	10	15
Candidatus_Methanomethylophilus_alvus	52	48	15	29	38	22	9	15	17	18	31	42	17	40	34	42	27	57	15	11	61	43	43	48	149	263	86	106	27	36	154	122	80	68	24	29	68	31	73	28	56	43	71	106	161	93	67	27	113
Candidatus_Methanomassiliicoccus_intestinalis	25	123	93	45	33	19	10	27	9	18	11	23	10	21	19	155	89	20	15	46	19	10	6	6	25	132	8	19	3	8	58	16	27	38	2	12	25	28	47	27	47	3	32	46	23	34	42	12	49
Thermoplasmatales_archaeon_BRNA1	52	32	31	25	66	17	10	27	26	23	52	50	11	36	71	30	25	59	28	23	32	17	12	18	81	114	55	71	11	28	74	45	26	30	16	19	68	27	82	32	28	18	28	73	44	25	42	25	69
Ferroplasma_acidarmanus	1	3	0	3	1	0	0	7	1	0	1	0	0	0	0	5	0	0	0	0	0	4	0	0	0	2	0	2	0	0	9	0	0	1	0	0	1	0	0	0	1	0	3	5	10	0	5	2	24
Picrophilus_torridus	0	0	0	0	0	0	0	0	0	0	0	0	0	0	1	0	0	0	0	0	0	0	0	0	0	0	0	0	0	0	0	1	0	0	0	1	0	0	0	0	0	0	0	0	0	1	0	0	0
Thermoplasma_acidophilum	1	3	0	2	3	0	0	1	0	0	2	1	5	7	0	1	0	0	2	1	0	1	0	0	0	0	0	0	0	0	0	7	21	0	1	2	16	1	0	0	0	1	0	0	0	0	0	0	0
Thermoplasma_volcanium	2	1	1	0	0	0	0	0	1	0	1	1	0	0	1	0	1	1	0	0	0	6	5	5	8	35	7	7	2	3	1	1	5	0	0	0	7	2	1	2	2	2	1	3	4	2	3	4	11
Candidatus_Nitrosopumilus_sediminis	2	3	0	14	1	4	1	8	2	1	9	4	1	18	24	2	0	17	0	0	3	3	0	1	65	4	4	16	3	8	1	0	2	27	2	0	1	0	89	17	1	1	3	1	2	2	1	2	7
Thermobaculum_terrenum	146	153	28	120	159	83	27	61	43	68	61	51	15	63	69	52	32	53	23	23	121	81	58	78	165	702	246	141	82	160	127	147	84	70	53	38	89	77	211	52	43	75	60	70	90	56	46	41	99
Acidobacterium_capsulatum	262	177	121	156	170	193	95	123	221	187	169	185	70	173	173	149	96	224	101	46	165	92	85	71	245	609	197	240	61	118	208	201	113	147	70	68	218	109	317	146	89	78	145	171	159	152	138	79	173
Candidatus_Koribacter_versatilis	279	319	134	254	179	191	94	104	195	172	182	162	58	112	160	110	119	193	121	63	63	38	24	28	123	177	78	90	29	69	68	59	30	55	21	13	55	28	50	21	52	31	45	47	60	54	49	23	43
Granulicella_mallensis	115	90	62	91	94	46	31	42	35	53	124	178	46	158	135	103	81	138	85	44	95	41	49	58	197	402	131	127	33	73	124	198	95	89	40	49	187	64	186	57	45	63	80	142	151	80	126	68	160
Granulicella_tundricola	508	635	265	508	422	391	154	206	412	309	327	370	96	300	418	359	342	632	319	135	208	185	201	249	459	1253	496	479	166	254	102	162	117	112	58	48	174	63	152	68	32	92	39	54	36	45	43	17	77
Terriglobus_roseus	174	209	74	153	165	126	58	66	133	107	151	152	55	95	212	131	131	209	88	63	115	54	46	52	238	399	134	159	45	73	162	184	95	160	73	43	178	85	232	78	97	82	87	162	106	109	118	84	229
Terriglobus_saanensis	206	289	115	248	145	174	59	93	146	136	52	54	6	30	58	41	32	30	19	20	38	18	17	36	79	299	45	40	20	84	150	119	114	39	72	33	63	57	80	34	81	43	75	87	91	56	97	59	125
Chloracidobacterium_thermophilum	94	129	58	92	141	95	26	42	65	68	110	110	34	133	106	101	100	138	53	44	102	103	41	75	142	444	148	179	38	210	141	209	89	81	105	59	151	92	147	101	88	95	113	92	178	103	113	50	205
Candidatus_Solibacter_usitatus	210	169	124	134	157	163	86	117	97	109	243	295	94	257	255	179	154	359	196	68	158	82	90	100	234	562	197	276	73	130	162	187	132	145	84	112	201	74	210	92	88	103	141	103	109	104	132	44	110
Acidimicrobium_ferrooxidans	118	153	37	140	134	100	46	82	87	98	59	70	15	79	71	39	34	76	20	25	33	42	62	64	110	461	144	58	55	132	129	135	46	35	47	19	46	34	156	37	25	26	19	56	52	69	47	24	62
Ilumatobacter_coccineus	213	194	122	186	185	109	67	105	101	103	236	277	127	288	331	292	312	473	215	119	166	162	129	134	267	623	380	316	105	122	192	218	78	87	56	30	119	60	140	48	102	45	97	105	119	83	106	62	195
Thermobispora_bispora	156	185	73	168	168	74	37	74	74	109	135	177	45	143	173	105	90	135	82	60	92	121	86	121	238	674	181	220	50	143	264	175	83	120	69	44	111	51	208	54	96	69	86	163	114	60	96	38	115
Acidothermus_cellulolyticus	54	38	19	65	84	26	25	18	88	30	41	50	9	63	59	26	22	61	20	18	20	58	16	20	59	173	16	65	7	48	132	62	49	40	23	19	47	30	86	18	73	20	83	132	97	68	102	45	86
Arcanobacterium_haemolyticum	151	108	82	97	57	94	38	76	129	127	14	31	34	59	39	37	38	41	18	16	32	30	14	12	28	105	46	78	19	17	12	29	46	14	13	11	27	11	15	15	10	13	16	12	13	16	16	9	13
Mobiluncus_curtisii	529	728	113	790	521	489	196	331	400	446	172	209	81	271	252	150	147	286	136	89	316	227	214	277	397	1711	487	478	128	512	844	537	368	352	230	166	519	317	701	351	326	248	376	441	406	441	377	239	813
Bifidobacterium_adolescentis	205	190	60	178	161	87	45	62	86	92	74	114	40	111	117	97	82	174	62	47	309	118	113	220	295	932	583	460	159	149	177	140	141	134	65	49	112	118	210	100	90	78	83	117	92	88	78	56	163
Bifidobacterium_animalis	449	621	167	413	537	245	197	128	334	190	291	240	74	199	308	195	312	438	215	95	1701	296	445	1298	1218	4430	3450	2212	919	444	355	239	106	145	76	47	196	85	249	107	123	145	184	226	324	182	245	126	314
Bifidobacterium_asteroides	422	531	201	412	443	244	123	214	212	228	288	348	122	336	383	237	183	337	136	87	295	178	144	201	423	1242	425	387	122	277	650	441	227	237	118	100	281	143	420	180	258	190	350	405	420	328	344	183	594
Bifidobacterium_bifidum	1293	1345	394	1161	1004	602	343	726	791	799	549	775	263	780	790	708	576	867	313	280	1205	866	425	750	1642	4009	1786	1885	458	1091	2995	1463	817	1192	495	512	1480	713	2225	905	1671	779	1113	1843	1825	1935	1506	886	2790
Bifidobacterium_breve	451	381	111	226	510	148	78	269	125	113	119	139	37	120	164	139	117	200	63	81	211	101	57	119	179	608	293	338	84	100	200	207	151	234	86	55	201	121	496	177	100	110	77	159	148	114	95	71	171
Bifidobacterium_dentium	195	190	44	214	180	132	52	72	91	88	108	140	43	84	122	86	81	149	69	40	248	108	63	155	158	684	416	310	143	169	178	203	89	98	55	38	129	75	224	76	67	102	66	125	153	76	96	55	176
Bifidobacterium_longum	2630	2030	939	1619	2534	1186	577	1136	1077	1303	1045	1390	427	1249	1304	977	879	1601	797	505	1526	841	709	986	2095	5491	3168	2156	705	1073	2240	1966	979	1242	584	524	2955	779	2547	839	1100	848	1286	1608	1877	1527	1741	862	2254
Bifidobacterium_thermophilum	210	215	72	185	163	67	41	56	104	98	224	198	61	142	186	124	104	199	96	64	268	96	124	192	306	757	398	359	94	138	235	229	132	169	60	69	150	100	234	101	102	85	113	166	177	143	168	106	221
Gardnerella_vaginalis	151	230	61	124	118	58	31	132	60	153	111	131	48	132	144	93	84	161	101	32	107	65	41	66	185	402	135	179	38	130	374	149	69	132	60	48	171	94	256	104	244	94	178	296	213	198	216	92	294
Catenulispora_acidiphila	258	245	114	150	239	145	80	104	135	136	291	219	75	241	274	161	99	207	94	73	230	156	138	196	364	1233	373	357	124	261	439	315	225	204	112	92	375	136	348	129	172	152	221	221	337	218	202	105	279
Corynebacterium_argentoratense	166	151	67	129	109	100	40	89	82	90	108	129	24	77	105	63	43	132	79	20	70	54	59	73	181	361	112	144	44	74	99	80	55	49	13	22	45	26	93	17	37	25	53	44	40	25	63	30	66
Corynebacterium_aurimucosum	179	176	94	112	132	68	38	61	95	59	118	131	40	129	140	100	121	185	86	47	76	61	65	58	127	439	124	123	23	50	127	140	65	107	34	32	179	58	139	52	36	77	61	90	80	60	57	28	73
Corynebacterium_callunae	173	161	76	132	98	80	53	65	80	105	46	64	23	41	88	58	36	70	55	31	28	13	12	28	24	141	49	33	7	33	60	37	32	23	22	11	33	15	47	20	37	30	25	28	42	34	32	25	47
Corynebacterium_diphtheriae	84	63	18	51	46	34	19	32	28	40	102	171	36	97	153	61	58	133	65	32	57	23	41	32	64	205	84	69	13	51	104	53	30	35	16	45	85	17	99	49	83	31	38	57	96	47	55	47	142
Corynebacterium_efficiens	139	140	48	69	114	55	29	59	59	57	91	98	32	85	72	50	64	111	27	33	82	59	53	43	165	449	111	147	23	53	124	105	55	72	24	47	134	49	116	56	49	32	113	72	94	72	117	33	96
Corynebacterium_glutamicum	66	94	41	73	73	61	29	35	90	51	58	73	35	54	61	46	58	81	54	19	16	21	9	20	26	94	72	41	14	23	30	47	33	23	16	11	15	12	32	15	22	12	6	10	66	15	17	11	25
Corynebacterium_halotolerans	207	200	83	171	163	82	46	87	107	99	145	199	45	148	140	103	76	150	69	46	91	73	37	63	105	328	79	95	36	58	231	183	101	93	64	43	138	57	223	68	74	69	112	149	132	95	169	72	149
Corynebacterium_jeikeium	174	156	72	115	91	44	46	74	71	50	89	139	21	92	83	86	81	98	49	40	34	34	24	32	97	229	45	67	16	35	314	158	111	90	47	37	148	76	136	90	154	114	107	165	227	224	125	77	195
Corynebacterium_kroppenstedtii	56	43	32	31	40	32	12	25	32	28	40	30	25	59	32	55	45	89	30	23	35	27	40	27	60	181	90	71	20	35	40	24	10	14	17	13	16	8	18	13	29	11	21	36	14	16	31	5	28
Corynebacterium_maris	160	95	79	121	128	58	22	45	69	59	70	101	34	87	72	59	54	92	46	30	42	65	35	53	125	338	71	130	29	56	205	178	69	114	64	31	118	79	178	44	82	66	101	178	113	110	116	50	151
Corynebacterium_pseudotuberculosis	21	6	9	15	7	5	4	10	6	6	23	56	5	8	24	14	3	34	14	3	4	4	8	1	10	17	4	4	4	10	12	12	2	9	2	4	11	5	4	2	9	7	23	11	19	21	20	17	32
Corynebacterium_resistens	16	29	26	23	33	11	14	9	14	15	10	23	15	27	29	29	27	67	12	22	24	31	45	37	83	111	82	73	15	24	64	79	51	47	32	29	95	22	76	44	25	31	23	60	38	30	47	16	53
Corynebacterium_terpenotabidum	45	39	29	27	41	16	11	8	22	18	67	64	26	67	113	56	89	126	50	33	49	27	23	31	74	276	79	94	8	51	82	61	61	39	18	13	94	24	84	21	66	30	28	90	46	37	37	25	62
Corynebacterium_ulcerans	44	52	2	68	38	38	13	20	33	49	14	32	9	17	31	31	17	42	22	10	11	17	12	30	23	205	33	31	11	45	32	46	31	40	32	16	44	23	56	21	6	32	7	8	6	14	15	12	19
Corynebacterium_urealyticum	130	70	49	85	73	40	15	41	37	44	121	120	28	83	122	55	53	93	70	21	110	81	89	62	204	424	151	249	42	107	77	114	54	123	43	30	70	63	143	66	49	56	58	86	68	56	68	31	75
Corynebacterium_variabile	85	95	35	38	89	26	29	26	35	69	102	108	32	64	97	68	78	133	71	42	56	66	40	44	93	232	158	100	30	76	79	117	57	87	67	20	127	71	121	56	26	84	30	51	54	42	37	23	82
Gordonia_bronchialis	59	44	42	50	71	35	9	29	29	30	61	63	35	66	79	51	51	76	25	21	12	15	18	6	20	55	24	22	8	20	28	38	68	23	18	10	37	26	38	17	7	18	22	11	10	9	18	5	54
Gordonia_polyisoprenivorans	46	21	13	21	22	18	14	18	35	32	37	53	21	39	41	35	21	57	27	20	77	29	35	49	39	258	133	51	27	35	33	60	34	21	14	14	69	11	71	23	13	8	22	22	15	12	14	10	25
Gordonia_sp._KTR9	161	113	64	101	102	66	36	52	70	54	57	67	27	78	77	72	36	97	29	30	55	44	20	21	46	123	93	55	14	57	76	89	37	45	39	16	71	23	70	8	40	23	14	18	31	27	17	13	78
Hoyosella_subflava	90	95	45	68	50	52	21	22	73	52	116	114	36	73	102	78	114	230	96	51	42	35	31	23	65	162	93	131	25	33	8	21	13	2	1	3	5	1	26	5	13	1	13	16	8	17	16	19	23
Mycobacterium_abscessus	105	129	51	91	122	63	33	29	63	65	157	173	42	115	196	106	107	205	79	67	107	61	48	53	194	459	71	211	15	83	160	212	163	157	51	70	184	141	278	179	59	105	85	104	87	99	85	47	128
Mycobacterium_avium	133	82	32	45	105	21	13	46	43	33	204	211	41	96	126	119	112	249	132	54	80	45	37	42	108	196	127	109	53	47	80	75	36	42	23	20	36	26	85	19	33	23	41	53	58	19	48	19	62
Mycobacterium_bovis	6	0	2	1	2	1	3	0	2	2	2	6	2	4	1	3	0	3	4	0	1	2	0	0	7	2	0	3	0	1	0	14	5	6	1	2	1	12	4	2	0	6	1	4	1	2	1	0	2
Mycobacterium_canettii	98	69	53	62	37	41	19	35	33	36	29	29	6	21	23	25	23	56	11	6	32	10	12	18	53	54	8	25	3	19	8	32	19	12	4	4	12	4	16	11	8	8	8	12	5	11	7	3	9
Mycobacterium_chubuense	73	149	30	85	61	56	27	70	76	41	45	56	17	41	44	47	33	57	38	16	10	8	4	7	49	48	12	28	15	10	91	48	38	29	21	13	46	24	72	29	14	27	70	48	98	71	60	30	72
Mycobacterium_gilvum	172	82	81	115	105	27	20	52	50	62	133	148	39	128	134	119	112	190	72	60	102	42	36	43	111	288	114	114	26	58	140	178	87	146	44	39	125	76	219	72	68	98	84	111	100	73	105	44	120
Mycobacterium_indicus_pranii	18	17	12	23	7	14	1	4	12	7	1	0	2	7	4	4	2	1	4	1	0	0	0	0	0	3	0	2	0	0	0	0	0	0	0	0	0	0	0	0	0	0	0	1	0	0	1	0	1
Mycobacterium_intracellulare	4	2	0	2	0	0	0	0	1	2	20	20	1	5	12	9	8	25	13	8	31	11	27	18	26	67	22	24	3	15	45	46	10	34	5	4	42	21	39	10	22	13	20	47	29	40	33	12	39
Mycobacterium_kansasii	82	55	40	46	69	20	10	26	36	39	58	96	26	55	95	43	37	95	44	22	18	20	8	23	42	122	41	19	13	20	89	106	40	43	23	24	69	25	79	45	37	39	51	77	67	54	67	35	140
Mycobacterium_leprae	56	43	30	46	28	9	25	20	24	27	31	48	12	64	53	36	17	32	20	15	36	24	21	32	53	129	50	32	16	25	67	51	29	37	14	21	49	18	72	22	20	22	47	27	29	40	26	12	37
Mycobacterium_liflandii	2	0	1	1	1	0	0	0	1	0	4	8	0	2	1	3	4	2	0	2	0	0	0	0	1	1	2	3	0	0	3	28	9	2	0	3	2	1	12	2	6	0	5	0	8	3	0	2	8
Mycobacterium_marinum	3	10	3	4	6	3	0	1	1	7	2	5	0	6	34	7	6	9	8	2	0	6	3	2	2	24	5	1	0	0	13	5	2	2	1	0	1	1	28	1	1	0	6	7	4	6	3	3	34
Mycobacterium_neoaurum	50	51	25	53	68	25	15	23	19	26	51	45	12	31	49	44	36	78	46	33	40	34	12	8	59	163	33	94	25	21	22	34	43	39	17	13	63	26	36	15	20	10	23	25	27	24	22	13	38
Mycobacterium_paraintracellulare	0	2	0	2	2	1	0	0	1	0	0	7	3	0	18	0	1	11	0	1	0	0	1	0	1	2	0	0	0	0	0	5	1	0	0	0	1	0	2	0	0	1	0	0	0	0	0	0	0
Mycobacterium_rhodesiae	39	87	8	97	58	60	23	30	44	69	65	35	19	65	48	30	33	74	48	14	73	49	31	51	112	505	90	76	28	89	121	72	49	54	12	29	38	39	100	23	57	15	35	81	21	16	26	21	30
Mycobacterium_sinense	124	65	43	72	116	49	22	35	51	48	70	110	25	105	71	74	56	110	35	35	72	66	38	63	109	373	124	124	11	81	84	123	94	82	48	41	82	51	179	66	38	41	51	37	84	39	48	27	52
Mycobacterium_smegmatis	85	66	42	51	54	16	21	29	10	20	92	81	24	68	56	52	27	76	40	23	57	55	45	54	124	244	187	103	37	65	94	114	59	72	46	36	132	55	153	61	36	66	40	75	73	39	83	26	95
Mycobacterium_sp._JLS	0	5	1	1	3	3	0	4	0	0	8	2	7	7	4	11	8	5	1	6	1	0	1	0	1	1	1	2	3	0	8	2	0	1	0	1	8	5	7	3	3	3	2	6	5	4	1	1	5
Mycobacterium_sp._JS623	62	42	22	32	51	40	18	34	26	55	42	82	7	29	36	27	33	49	47	20	13	23	12	31	56	285	60	36	13	21	31	58	26	31	11	13	48	24	63	42	42	58	13	16	117	33	13	28	19
Mycobacterium_sp._KMS	1	1	0	0	5	1	2	0	1	0	0	0	0	0	0	0	0	0	0	0	0	0	0	0	0	0	0	0	0	0	0	0	0	0	0	0	0	0	0	0	0	0	0	0	0	0	0	0	0
Mycobacterium_sp._MOTT36Y	0	0	0	0	0	0	0	0	0	0	11	23	1	3	8	5	7	17	11	4	1	0	0	0	0	0	3	1	0	1	0	0	0	0	0	0	0	0	0	0	1	0	0	0	1	0	0	0	1
Mycobacterium_tuberculosis	30	63	23	32	48	13	20	9	22	19	39	37	16	22	21	32	19	37	22	12	14	10	16	13	27	47	25	28	22	42	13	51	30	45	16	18	58	13	44	30	13	22	30	41	30	19	37	14	51
Mycobacterium_vanbaalenii	113	75	41	93	83	31	24	62	62	32	51	53	17	48	47	47	25	65	32	21	28	35	35	29	74	162	68	61	23	44	8	37	26	22	13	7	25	15	46	11	4	18	12	2	10	14	9	2	9
Mycobacterium_yongonense	44	11	7	18	17	14	14	33	11	22	11	16	9	30	12	22	5	28	6	8	11	2	3	12	13	76	13	25	4	2	35	22	22	16	1	7	22	10	46	19	8	14	17	28	21	21	18	7	36
Nocardia_brasiliensis	85	97	53	96	98	71	21	29	63	58	93	90	13	74	120	68	61	104	52	33	66	55	28	56	115	481	103	186	36	82	185	95	34	53	29	21	86	51	58	27	94	51	41	75	134	168	102	57	161
Nocardia_cyriacigeorgica	188	203	94	127	131	110	52	74	101	93	68	94	34	63	97	59	35	84	38	27	35	35	25	34	75	144	86	115	31	50	69	48	18	20	8	6	28	14	48	15	33	13	44	40	43	43	43	28	62
Nocardia_farcinica	198	199	114	132	165	119	47	59	125	88	117	71	34	92	91	75	72	122	52	50	54	46	42	38	114	244	119	108	44	47	50	137	62	48	55	22	74	53	154	48	22	50	51	48	59	53	34	31	55
Rhodococcus_erythropolis	73	41	19	30	43	17	23	33	34	38	53	60	18	68	74	54	27	76	35	20	45	35	49	43	129	189	100	80	33	38	77	19	10	21	6	6	19	8	38	14	19	9	39	55	66	54	38	28	41
Rhodococcus_hoagii	225	285	107	224	178	162	90	138	180	152	33	67	13	52	54	28	35	73	21	12	26	21	15	60	75	327	49	59	13	78	108	98	57	55	19	37	52	33	93	43	28	37	58	71	65	37	53	34	67
Rhodococcus_jostii	151	151	88	158	114	57	45	60	91	54	63	48	16	54	62	52	88	99	41	33	19	13	2	14	23	90	47	35	19	14	22	9	5	18	1	9	15	8	31	5	13	4	8	25	21	8	13	4	18
Rhodococcus_opacus	36	40	11	20	24	7	16	36	25	20	39	56	11	19	12	25	10	28	19	9	30	32	24	27	47	152	42	29	15	40	87	24	12	18	9	11	29	13	38	7	18	17	35	45	29	18	26	15	36
Rhodococcus_pyridinivorans	81	82	37	110	66	36	15	53	43	25	38	31	22	50	50	32	29	50	12	21	25	25	19	22	23	100	45	31	34	25	58	52	47	22	15	12	38	14	24	20	29	18	29	44	49	59	41	17	42
Segniliparus_rotundus	94	86	61	68	82	69	25	35	38	54	71	73	17	94	95	67	44	77	52	17	77	32	36	51	172	312	88	158	16	66	70	87	48	72	32	32	44	54	84	17	63	61	42	58	80	38	84	32	74
Tsukamurella_paurometabola	115	75	43	64	133	46	30	48	34	42	118	95	25	93	115	55	68	117	65	39	74	58	69	52	185	333	122	128	32	57	171	146	106	105	40	40	96	36	119	56	77	82	97	126	110	63	113	62	123
Frankia_alni	108	63	57	72	98	61	27	48	59	53	53	65	13	64	91	37	47	73	28	32	85	67	65	59	165	342	115	153	27	86	99	119	63	58	30	25	69	38	150	53	60	63	54	80	95	68	84	48	98
Frankia_casuarinae	130	140	46	99	67	76	35	51	75	47	82	62	11	63	59	47	34	81	29	26	53	22	23	18	54	215	129	50	15	22	73	71	44	34	37	22	169	36	92	29	24	46	38	35	51	33	46	19	63
Frankia_inefficax	170	92	49	88	92	42	45	78	51	73	87	128	27	128	150	99	79	111	50	38	79	67	61	48	109	385	169	161	24	77	192	175	59	88	43	47	152	41	144	66	78	70	79	121	102	80	113	45	137
Frankia_sp._EAN1pec	179	124	45	80	138	61	47	44	80	61	90	108	40	75	100	68	46	91	38	29	122	70	56	50	197	528	203	158	40	50	172	136	86	67	42	36	234	21	183	54	76	46	93	88	155	81	133	61	137
Frankia_symbiont_of_Datisca_glomerata_	165	216	65	183	166	135	41	64	83	109	124	216	63	133	174	92	85	176	58	40	102	43	48	81	106	634	200	118	61	146	292	274	135	194	73	58	340	123	312	111	125	185	123	215	160	145	175	92	235
Blastococcus_saxobsidens	63	66	34	72	45	31	21	36	25	34	171	139	22	66	108	68	31	135	74	24	62	35	42	33	94	250	110	90	15	61	144	110	62	67	39	39	82	39	81	41	51	50	95	89	84	61	91	50	119
Geodermatophilus_obscurus	153	124	51	117	170	54	28	81	67	63	96	113	28	83	140	71	57	115	40	43	110	49	62	46	124	429	221	100	31	75	92	162	69	90	54	34	190	56	206	56	51	77	62	75	59	39	38	33	126
Modestobacter_marinus	160	126	90	74	111	65	23	58	40	45	160	170	35	106	134	104	119	202	76	43	75	54	43	45	161	284	91	120	38	73	164	139	74	75	61	41	102	30	152	42	67	39	120	117	134	77	123	40	114
Stackebrandtia_nassauensis	188	119	71	115	176	70	32	51	72	63	144	236	40	160	126	113	74	152	84	47	147	75	72	63	183	493	126	220	32	105	135	148	84	90	56	47	174	57	137	71	40	48	105	82	91	76	93	48	124
Kineococcus_radiotolerans	121	169	60	130	157	71	33	53	75	59	138	162	35	132	141	88	80	135	85	40	162	114	108	109	234	902	239	242	66	179	189	213	115	95	56	42	134	57	165	62	52	68	77	110	141	84	129	65	158
Tropheryma_whipplei	13	2	0	5	7	16	0	2	3	53	5	7	5	3	6	0	2	8	8	2	0	0	1	1	0	4	1	0	0	1	7	46	27	14	7	5	57	38	64	42	3	84	3	4	4	4	0	3	2
Beutenbergia_cavernae	48	24	15	20	27	18	26	23	27	33	51	58	17	45	56	17	21	54	36	10	20	12	5	8	37	99	75	42	11	16	25	67	48	29	20	7	70	18	73	35	6	53	22	15	18	15	12	7	28
Cellulomonas_fimi	14	32	14	12	21	12	1	17	16	9	32	33	16	30	45	15	13	33	18	10	36	31	31	14	93	149	68	81	21	32	19	52	24	30	35	16	49	25	68	28	18	26	22	29	23	14	15	13	12
Cellulomonas_flavigena	138	51	48	68	110	36	15	46	35	38	113	104	22	77	84	72	60	86	32	39	73	42	23	50	134	317	117	111	21	71	75	100	76	65	38	18	64	50	121	42	24	50	42	40	38	30	47	15	34
Cellulomonas_gilvus	151	99	61	71	191	40	36	86	89	60	134	74	29	76	97	100	56	86	33	64	70	26	21	28	88	227	187	109	50	61	173	204	62	95	49	44	96	43	163	54	45	49	77	104	87	94	101	44	108
Brachybacterium_faecium	191	221	111	158	179	98	39	68	96	87	177	218	56	150	174	117	95	241	110	67	198	126	117	147	327	859	247	222	71	175	184	235	112	175	47	67	175	81	223	74	33	58	67	105	168	87	94	54	116
Kytococcus_sedentarius	294	169	140	191	244	131	61	111	71	139	147	190	62	183	177	129	113	206	111	92	135	108	90	127	252	754	211	202	49	190	372	240	121	113	58	51	150	73	214	60	96	105	163	167	161	98	126	66	201
Intrasporangium_calvum	101	76	55	65	87	59	41	36	74	47	92	108	37	58	88	79	63	125	76	37	57	36	36	33	114	228	82	91	27	39	46	76	29	24	27	20	33	19	112	38	23	17	34	35	41	35	44	12	52
Jonesia_denitrificans	53	59	46	65	58	58	14	30	40	61	59	88	27	58	84	66	70	99	56	28	87	97	64	48	152	505	136	254	60	69	64	49	30	24	27	11	89	24	81	27	26	28	32	45	36	33	34	17	53
Clavibacter_michiganensis	494	473	255	484	305	265	130	180	272	326	343	355	123	302	449	230	131	473	224	96	293	297	111	281	387	1187	212	393	88	434	814	418	399	693	181	129	542	297	1135	305	544	317	320	562	627	518	349	229	504
Leifsonia_xyli	256	206	122	220	208	95	65	141	121	114	125	153	52	135	157	97	83	220	77	56	81	52	35	64	204	293	159	176	43	92	148	182	110	106	51	53	108	54	182	78	67	59	82	98	102	71	70	68	176
Microbacterium_testaceum	34	25	18	33	26	21	10	28	32	21	54	29	12	24	34	28	24	47	27	16	20	4	5	20	15	59	36	21	7	13	26	14	16	36	18	6	11	11	24	12	16	11	11	20	21	14	9	5	20
Arthrobacter_sp._FB24	167	87	111	106	117	68	49	60	65	97	93	97	23	99	90	70	63	133	62	35	50	37	31	34	106	224	100	101	28	88	157	196	86	109	51	33	170	69	171	55	66	93	78	145	159	68	126	57	115
Arthrobacter_sp._Rue61a	6	6	0	2	8	2	1	0	2	0	4	8	5	13	8	2	3	6	4	1	6	2	1	1	4	13	4	1	1	4	0	6	2	6	5	1	4	0	6	0	2	2	3	0	4	1	1	0	6
Glutamicibacter_arilaitensis	75	57	21	61	71	24	7	33	49	21	74	57	32	52	65	61	65	151	81	26	38	63	18	28	48	163	67	47	11	71	54	14	16	6	6	9	16	7	14	7	22	14	35	54	60	52	40	18	60
Kocuria_rhizophila	354	306	194	284	333	180	94	113	158	159	197	200	51	241	212	177	155	249	88	68	210	159	196	230	393	1332	322	354	80	241	320	329	223	170	92	79	259	92	340	113	129	119	161	210	255	146	240	100	277
Micrococcus_luteus	337	283	144	217	207	116	67	92	138	141	141	180	53	172	181	159	113	171	72	73	159	110	104	117	332	722	255	236	42	131	210	286	183	218	84	75	249	143	338	110	108	127	147	159	210	111	143	59	149
Paenarthrobacter_aurescens	10	20	1	5	2	12	1	10	8	3	7	4	1	7	0	6	9	10	1	4	0	0	1	18	1	0	3	0	0	18	3	0	0	0	0	0	0	0	0	0	2	0	0	1	2	0	1	4	10
Pseudarthrobacter_chlorophenolicus	186	140	77	120	138	93	64	67	87	107	140	155	48	126	160	86	86	184	63	64	117	104	49	87	237	489	142	150	51	136	182	228	108	109	50	51	154	67	189	76	77	107	116	151	157	121	175	49	165
Pseudarthrobacter_phenanthrenivorans	105	138	74	101	139	71	24	68	88	42	81	96	36	138	120	86	81	124	48	69	152	78	74	83	282	592	230	200	53	98	183	138	74	99	52	37	227	68	170	60	48	108	74	74	123	44	70	54	143
Renibacterium_salmoninarum	14	13	4	15	20	9	14	5	9	10	18	41	13	27	27	137	70	19	16	58	21	6	4	3	21	37	27	34	19	19	92	98	29	31	18	13	51	45	80	59	35	38	70	70	65	58	79	32	69
Rothia_dentocariosa	67	55	19	34	48	37	21	26	32	18	55	37	20	50	42	47	20	36	45	11	22	17	23	16	26	120	79	40	8	17	23	83	44	36	25	20	126	19	111	28	16	20	8	16	33	18	14	11	32
Rothia_mucilaginosa	102	108	37	85	74	39	26	42	41	40	82	89	23	64	79	59	61	101	42	43	53	27	15	31	85	149	97	88	34	80	184	156	63	91	39	34	99	64	146	59	40	59	98	135	128	91	158	69	148
Isoptericola_variabilis	47	66	28	34	46	12	9	17	19	20	103	133	24	77	67	64	62	90	30	25	30	27	21	27	73	146	41	59	24	25	194	150	67	86	51	26	110	36	134	31	55	59	88	160	147	70	111	62	169
Xylanimonas_cellulosilytica	177	201	60	191	156	112	40	60	85	83	108	100	35	113	125	73	69	146	42	56	99	59	55	105	156	594	186	133	63	124	185	190	84	102	28	45	108	41	150	56	60	59	79	115	107	53	98	63	231
Sanguibacter_keddieii	41	39	19	38	19	18	20	12	18	17	63	47	11	47	39	45	19	64	19	14	78	26	51	22	64	228	88	60	12	60	31	127	51	75	49	37	98	93	221	46	4	82	12	3	12	7	11	11	17
Actinoplanes_friuliensis	117	90	46	74	104	45	31	47	57	48	63	96	21	112	127	66	60	123	55	40	68	47	54	69	156	378	80	162	30	71	97	81	58	90	30	27	52	45	112	43	34	36	46	89	99	69	63	34	58
Actinoplanes_missouriensis	140	206	45	150	153	100	44	79	92	99	145	155	38	117	160	114	110	193	89	38	94	64	89	83	204	549	194	209	66	135	182	197	65	96	64	39	210	102	239	61	72	94	91	164	144	83	82	56	100
Actinoplanes_sp._N902-109	160	118	84	92	107	52	43	64	65	92	101	99	47	166	151	106	55	113	48	50	151	110	76	100	273	498	160	208	54	91	253	277	166	156	67	64	182	58	251	90	101	106	128	195	165	134	182	90	249
Actinoplanes_sp._SE50/110	198	230	91	160	237	102	46	106	120	127	104	140	48	128	153	93	87	122	47	41	104	73	68	76	157	447	196	145	42	144	294	307	103	188	74	65	158	108	303	97	131	119	119	168	159	121	130	77	197
Micromonospora_aurantiaca	1	1	0	2	3	0	1	0	1	0	5	4	0	1	3	0	0	6	0	0	13	19	30	19	25	103	46	31	22	20	0	5	3	3	8	1	5	3	1	4	0	4	2	0	0	0	0	0	1
Micromonospora_sp._L5	31	12	10	11	14	8	7	1	11	5	16	39	7	16	15	13	11	18	8	3	21	12	6	13	5	39	14	12	7	6	14	36	6	17	15	9	21	16	37	8	2	18	7	3	11	10	20	6	6
Salinispora_arenicola	108	115	68	102	115	64	18	43	70	44	47	50	7	66	58	43	32	67	19	18	37	48	30	39	70	174	46	52	12	33	57	67	33	55	24	15	37	7	93	22	35	23	30	47	41	19	49	28	65
Salinispora_tropica	90	68	38	64	96	71	35	72	65	68	46	46	17	56	46	47	46	39	21	9	26	16	4	7	43	88	24	35	16	23	163	131	48	76	29	18	87	50	144	66	47	98	63	71	79	48	74	31	73
Verrucosispora_maris	147	128	90	111	163	79	38	70	98	67	148	140	41	122	144	93	73	142	54	47	87	74	40	36	186	278	74	135	22	125	199	204	121	170	108	70	146	105	281	144	90	86	119	163	149	127	95	44	176
Nakamurella_multipartita	214	151	157	131	161	89	49	68	107	108	157	174	62	176	204	165	135	192	84	76	174	106	102	116	250	832	245	213	57	170	214	314	113	137	63	63	126	90	238	65	60	95	106	198	132	108	122	59	178
Kribbella_flavida	123	77	33	60	101	45	13	41	30	27	95	64	36	84	74	63	77	114	49	26	26	29	20	31	41	89	96	52	23	39	64	111	49	58	50	19	75	49	106	52	32	64	40	44	51	49	40	24	59
Nocardioides_sp._JS614	221	180	110	147	182	108	67	86	115	112	137	166	44	155	171	122	96	156	69	79	186	118	98	108	333	652	265	208	53	137	173	314	196	168	78	52	277	74	256	72	73	107	77	149	143	106	156	58	129
Acidipropionibacterium_acidipropionici	449	262	160	257	314	131	96	129	158	132	252	315	96	362	318	258	200	378	175	143	424	311	276	288	680	1744	629	599	131	329	379	487	311	322	128	129	332	146	551	147	147	186	230	294	254	151	213	120	237
Cutibacterium_acnes	83	92	54	93	91	56	26	55	69	43	70	79	24	69	61	46	51	71	36	34	35	29	26	30	52	202	67	64	18	42	64	71	34	66	24	9	55	24	64	36	23	25	39	53	32	29	30	17	61
Cutibacterium_avidum	86	89	36	69	68	33	11	30	30	53	73	57	20	75	86	46	48	66	34	21	72	50	26	29	125	278	28	92	11	14	149	152	104	75	14	44	77	27	135	49	34	29	60	121	95	81	91	37	113
Microlunatus_phosphovorus	113	88	79	88	109	45	32	50	51	50	90	110	31	92	131	97	60	128	61	31	98	52	36	47	191	379	70	135	43	40	137	179	101	111	45	57	107	69	163	61	71	62	67	92	86	53	74	26	122
Propionibacterium_freudenreichii	329	246	152	206	252	140	65	88	109	109	192	273	76	282	274	203	132	293	120	93	218	134	110	129	326	786	368	317	84	145	424	444	163	216	97	88	338	122	427	119	222	130	251	424	384	256	403	159	391
Pseudopropionibacterium_propionicum	296	222	124	201	240	105	48	99	139	121	204	212	48	164	199	156	147	205	115	79	137	87	73	89	172	579	168	226	64	108	114	117	42	50	51	21	105	52	138	29	67	85	79	76	139	76	92	62	100
Actinosynnema_mirum	54	54	47	60	66	39	13	30	26	34	92	158	38	90	131	78	37	109	50	41	42	45	18	61	68	214	61	64	16	29	131	91	64	65	33	13	56	31	81	28	53	37	72	113	95	47	62	35	111
Amycolatopsis_mediterranei	177	151	86	122	195	75	32	83	71	97	113	117	40	111	109	97	60	134	48	29	125	62	52	63	198	544	86	256	70	52	97	107	128	99	38	43	123	86	207	101	63	67	60	73	161	88	55	51	82
Amycolatopsis_orientalis	67	51	27	35	43	29	14	29	20	36	45	47	18	76	48	65	44	84	26	29	39	43	20	29	77	196	64	52	7	60	75	86	53	55	50	19	63	49	111	35	40	51	29	23	50	20	34	23	78
Pseudonocardia_dioxanivorans	71	89	25	65	58	27	23	36	37	36	33	34	18	70	47	49	24	67	13	17	66	69	30	20	64	206	81	70	21	42	78	43	25	35	16	20	85	11	61	21	59	19	73	70	66	43	60	40	114
Saccharomonospora_viridis	44	64	30	34	59	21	14	15	40	28	128	109	30	86	119	83	77	119	61	40	23	9	9	9	36	75	31	42	9	11	131	82	43	48	24	23	68	21	79	29	54	26	66	62	108	55	89	31	127
Saccharopolyspora_erythraea	116	110	66	85	91	61	29	45	49	49	57	81	25	74	84	68	30	59	34	21	42	39	10	24	90	150	79	80	34	66	53	138	61	86	52	20	95	67	130	66	25	57	25	24	73	30	39	28	61
Saccharothrix_espanaensis	107	80	74	71	117	35	21	36	43	47	85	92	18	89	109	59	59	130	38	34	75	53	61	55	228	323	98	158	10	65	124	137	87	105	42	37	87	44	129	40	49	48	73	82	83	42	79	31	151
Kitasatospora_setae	155	98	67	71	128	57	47	37	57	69	110	145	39	122	121	93	68	166	72	39	85	52	20	25	120	210	71	110	12	46	140	140	74	100	65	51	66	53	199	45	42	52	61	71	121	47	85	30	78
Streptomyces_albus	171	169	90	135	164	71	50	97	72	93	182	216	60	171	137	156	104	184	158	62	95	76	85	67	199	483	127	181	31	88	180	248	185	135	78	51	107	63	190	83	84	66	142	190	199	158	140	72	171
Streptomyces_avermitilis	87	82	60	68	63	59	25	30	47	62	61	61	21	115	92	54	43	102	32	22	81	71	50	58	239	417	86	157	32	33	30	120	86	52	23	35	132	29	137	55	8	20	18	29	21	17	20	22	42
Streptomyces_bingchenggensis	165	108	64	109	179	62	37	63	61	73	156	217	55	195	150	146	100	219	97	63	104	53	36	69	125	364	105	129	21	57	216	153	149	117	84	54	129	51	195	78	65	67	81	105	145	75	118	40	145
Streptomyces_cattleya	252	239	161	248	215	127	64	90	117	113	157	207	57	178	160	139	87	204	72	45	195	137	112	120	316	855	333	225	101	158	248	391	201	202	104	85	345	137	342	110	86	179	128	196	206	134	185	81	230
Streptomyces_coelicolor	251	230	127	230	233	101	61	105	115	116	129	160	50	148	142	136	98	170	70	64	99	56	55	47	176	411	106	163	29	82	151	205	118	142	45	53	148	71	185	76	35	89	76	107	79	43	76	47	96
Streptomyces_collinus	123	131	51	117	112	40	30	51	61	43	103	116	21	65	74	57	47	79	48	42	27	35	25	14	79	166	64	87	17	63	70	125	49	78	32	30	104	43	118	55	21	45	31	52	41	15	41	10	33
Streptomyces_davawensis	104	96	54	85	76	46	35	50	50	71	89	73	20	69	69	71	70	121	53	33	90	58	45	47	158	464	136	108	49	54	117	212	82	126	73	48	227	75	207	62	65	76	58	120	110	64	79	46	103
Streptomyces_fulvissimus	111	51	34	53	59	20	16	34	18	25	43	57	16	57	74	50	26	80	27	23	93	44	46	35	108	195	104	92	27	62	103	118	54	61	28	30	78	29	121	52	52	40	66	96	110	62	85	41	116
Streptomyces_griseus	216	164	98	157	109	94	60	68	84	81	94	86	15	80	108	66	69	94	48	43	81	58	50	69	254	461	117	135	33	93	89	144	72	42	14	27	108	27	138	37	36	26	39	69	58	56	40	22	56
Streptomyces_hygroscopicus	163	117	88	88	121	53	47	57	73	86	163	143	45	122	147	112	69	214	95	51	41	38	21	17	83	207	62	99	28	47	227	125	59	114	38	27	66	32	191	34	54	24	78	69	122	51	92	49	97
Streptomyces_pratensis	4	4	3	4	3	2	3	3	0	1	1	12	1	5	2	11	1	6	7	0	1	4	1	1	15	10	2	5	0	2	17	2	0	1	0	0	0	0	4	6	6	0	8	6	10	2	5	10	15
Streptomyces_scabiei	127	105	61	113	137	57	24	88	79	66	115	119	30	78	104	97	39	118	47	56	60	50	74	88	138	546	179	139	54	106	177	110	71	88	30	29	97	55	112	53	65	57	81	72	79	55	80	31	75
Streptomyces_sp._PAMC_26508	9	9	0	0	5	2	0	4	2	0	6	5	0	8	18	1	4	4	10	2	2	1	8	8	3	68	4	11	2	2	37	32	28	43	7	14	31	33	33	22	13	10	16	27	23	26	14	23	30
Streptomyces_sp._SirexAA-E	146	96	55	125	135	65	17	56	33	53	54	78	37	64	94	70	41	87	24	27	99	60	66	51	134	448	170	131	76	93	85	142	60	85	45	43	110	37	113	50	40	42	52	110	79	61	94	34	94
Streptomyces_venezuelae	71	69	52	62	46	23	16	22	21	31	89	73	23	74	66	45	38	58	30	20	73	47	30	25	108	254	109	59	22	32	25	81	59	39	31	15	41	48	98	38	13	44	28	23	34	16	26	15	31
Streptomyces_violaceusniger	300	299	108	279	240	121	49	119	109	122	178	185	57	199	198	157	109	205	77	51	278	195	159	119	402	950	347	361	113	150	117	201	106	112	51	55	155	65	207	80	58	85	71	92	93	58	80	34	100
Nocardiopsis_alba	179	162	108	177	167	92	60	58	125	105	113	135	39	155	144	77	86	178	93	58	136	85	67	77	220	510	215	110	35	81	251	215	125	125	51	61	223	54	216	74	104	102	161	195	257	147	151	93	172
Nocardiopsis_dassonvillei	302	256	98	193	266	138	62	98	128	129	185	203	59	227	196	111	123	175	85	76	236	137	113	185	338	900	228	233	40	173	292	405	196	203	98	105	271	132	347	119	113	154	160	203	214	152	217	90	291
Thermobifida_fusca	239	174	96	149	176	80	65	79	136	146	114	166	44	136	184	114	120	177	75	35	84	70	77	65	188	445	135	157	36	85	166	148	122	157	65	63	141	89	197	60	124	71	78	173	94	49	77	46	149
Streptosporangium_roseum	355	242	83	229	288	115	73	136	135	148	178	225	54	195	189	107	97	221	96	65	169	98	108	130	260	766	339	263	109	164	228	251	150	158	79	86	231	99	274	117	97	98	177	126	138	122	162	64	169
Thermomonospora_curvata	437	281	195	228	361	161	70	166	148	195	265	326	104	326	293	249	179	283	130	107	269	219	188	213	504	1332	339	384	85	189	371	476	327	214	104	120	347	141	459	143	165	129	194	206	293	189	252	139	265
Atopobium_parvulum	97	78	30	67	51	61	34	59	64	70	54	107	30	54	91	48	49	124	81	27	70	41	56	55	76	485	134	85	32	130	274	235	91	154	97	39	107	98	208	97	134	118	185	222	174	166	231	94	231
Olsenella_uli	1193	1031	590	776	1147	550	293	466	624	595	1209	1253	340	884	1112	786	722	1227	641	382	931	547	492	525	1584	3577	1312	1281	234	819	1398	1604	764	1032	452	380	1441	571	1520	490	522	711	721	964	944	708	851	392	1063
Coriobacterium_glomerans	395	242	153	205	329	160	84	178	179	168	212	302	101	278	252	213	256	308	123	126	267	163	104	151	290	1009	509	312	165	267	425	542	218	324	151	119	551	258	534	173	201	224	260	382	348	214	337	138	359
Adlercreutzia_equolifaciens	4141	3866	1018	3494	2865	2225	1575	1971	1823	1335	2375	2787	1264	2866	6699	2667	4537	7161	4072	769	1706	1567	1178	1502	2697	7374	2739	3393	732	1472	1981	1891	962	1083	421	442	1372	598	1687	584	668	683	942	1378	1176	873	1085	623	1766
Cryptobacterium_curtum	72	60	24	45	164	34	23	39	34	68	80	68	27	88	93	62	90	143	56	26	15	9	12	44	33	85	21	52	13	39	159	177	98	120	77	45	154	81	153	108	65	76	58	100	110	49	98	57	191
Eggerthella_lenta	865	764	356	706	801	476	287	368	402	437	659	710	265	771	1088	690	886	1125	529	279	571	439	310	455	1000	2296	963	1090	262	494	2904	851	448	547	235	240	753	273	1028	319	4991	306	2897	5366	4742	2003	1674	2035	6039
Eggerthella_sp._YY7918	2343	1268	342	700	1601	535	256	870	463	741	395	537	185	464	622	414	338	574	260	188	404	270	196	255	653	1643	570	598	221	358	1122	652	315	336	227	143	475	232	575	214	414	254	435	681	586	410	526	300	833
Gordonibacter_pamelaeae	1592	1330	542	1133	1303	650	472	640	626	560	980	1121	414	1267	1672	1162	1350	1627	768	416	987	635	548	788	1721	4189	1770	1672	355	831	1644	1482	842	816	414	355	1329	505	1491	452	638	574	800	955	1115	725	968	604	1561
Slackia_heliotrinireducens	1250	946	532	914	1133	633	343	508	554	631	850	976	307	1066	1133	812	647	1226	513	391	1041	698	643	843	1888	4885	1447	1604	302	857	1556	1579	921	931	504	390	1392	631	1533	538	544	665	800	1068	1014	765	1040	479	1253
Rubrobacter_xylanophilus	380	340	202	285	412	173	105	125	176	217	307	359	122	374	343	231	161	353	150	120	240	207	149	171	500	1136	423	351	67	260	669	598	263	273	141	103	355	157	598	188	277	217	337	485	526	392	450	240	563
Conexibacter_woesei	264	215	115	246	217	122	72	114	135	111	127	113	38	94	108	92	84	124	72	56	78	57	66	80	144	404	116	138	40	87	133	164	94	110	42	40	98	60	212	60	52	43	46	88	76	82	83	36	100
Aquifex_aeolicus	170	109	77	89	79	64	48	43	54	52	46	44	30	68	56	26	21	81	26	8	42	16	12	21	58	142	36	58	61	33	10	36	15	28	4	46	98	15	76	44	13	44	18	18	13	16	27	8	22
Hydrogenobacter_thermophilus	13	19	8	5	13	4	2	4	1	3	13	2	5	12	10	4	4	5	11	4	23	7	4	4	11	33	5	20	2	20	29	30	17	17	13	12	11	15	30	13	5	16	15	7	10	8	9	5	15
Hydrogenobaculum_sp._HO	1	0	0	1	1	1	0	0	0	0	0	0	0	1	0	0	0	0	0	0	0	0	0	0	1	0	2	1	0	2	0	0	1	0	1	0	1	0	0	0	1	0	1	1	1	0	0	0	0
Hydrogenobaculum_sp._Y04AAS1	3	2	0	1	7	5	2	1	6	0	7	10	3	6	11	3	2	8	5	0	0	0	1	1	0	1	0	1	0	0	9	9	0	3	4	3	1	0	1	1	1	0	1	3	2	0	0	2	2
Thermocrinis_albus	16	9	1	9	15	9	1	3	5	5	14	9	1	17	8	7	8	18	3	8	10	7	6	5	22	13	16	14	4	5	28	42	5	10	6	5	14	11	30	20	9	16	28	37	51	27	61	26	77
Persephonella_marina	31	20	5	18	14	15	4	1	9	21	28	68	8	15	16	17	7	23	42	8	10	11	2	4	2	17	15	11	8	18	116	140	38	45	38	18	74	41	46	38	105	28	62	131	68	56	93	19	83
Sulfurihydrogenibium_azorense	17	10	4	23	7	6	7	8	5	12	23	21	6	8	39	7	2	19	5	1	8	3	0	0	9	5	21	12	3	8	18	49	20	93	20	6	21	9	217	36	6	7	8	36	9	18	10	8	14
Sulfurihydrogenibium_sp._YO3AOP1	85	101	50	88	46	49	16	52	27	32	30	58	13	9	33	23	25	60	31	4	19	21	9	8	94	72	33	52	16	23	233	46	78	121	38	4	30	31	130	27	78	64	85	74	98	119	141	49	165
Desulfurobacterium_thermolithotrophum	60	52	28	60	55	24	16	35	39	26	52	104	25	27	45	55	31	43	60	9	27	34	28	36	80	143	47	45	16	27	42	44	51	80	36	9	36	14	136	30	37	10	52	54	53	42	32	32	103
Thermovibrio_ammonificans	152	154	75	105	64	90	52	59	70	63	25	36	15	33	42	45	31	58	27	15	58	28	22	43	49	156	83	61	18	78	74	118	29	50	28	12	72	28	50	26	25	31	46	67	53	45	50	24	83
Chthonomonas_calidirosea	100	92	34	86	59	68	22	47	53	80	53	65	19	40	78	46	24	81	36	14	16	40	11	7	13	90	20	24	7	41	89	29	51	42	39	14	44	11	20	28	35	17	59	69	73	41	61	37	81
Rhodothermus_marinus	695	686	380	545	552	400	193	334	423	332	575	729	233	572	669	524	483	955	446	248	173	170	154	122	268	626	296	234	101	169	390	341	150	243	129	102	226	163	446	106	131	127	166	233	309	186	215	131	320
Salinibacter_ruber	293	267	153	265	236	110	61	127	144	120	163	234	53	145	222	185	153	209	138	67	110	123	85	108	299	517	163	271	68	148	102	158	102	126	58	38	114	85	207	88	42	86	51	104	105	98	81	61	93
Candidatus_Azobacteroides_pseudotrichonymphae	764	859	456	599	440	549	234	301	468	401	809	854	245	472	799	541	560	1231	584	252	124	131	151	125	437	587	326	341	118	139	320	151	142	131	111	10	101	89	263	70	247	54	201	271	217	142	281	145	327
Bacteroides_fragilis	47168	54615	29384	48180	34254	32991	13134	20336	34024	22892	19047	19663	4784	12092	20470	18022	13742	26741	12882	8618	3895	5523	3222	3484	7414	17914	9823	13661	2636	4546	57953	9162	7034	4095	5383	956	4979	4484	5960	3663	46048	2084	26723	76647	25646	28477	33313	14717	42780
Bacteroides_helcogenes	10627	10788	6172	12238	6661	6887	2472	3964	5769	3840	2935	5781	1668	5592	9011	10145	3745	7835	3446	4857	570	613	594	476	1235	2574	1402	1624	457	590	8564	955	931	494	662	122	622	562	798	516	6605	303	3881	11054	3803	4258	4763	2003	6243
Bacteroides_salanitronis	8740	10632	5556	8695	6289	6671	2811	3758	6760	4573	7520	7616	1982	4482	7746	7320	6395	12206	6775	3500	1172	1240	934	1017	1891	4793	3358	4359	1002	1250	3908	952	763	477	583	154	699	573	695	423	2792	314	1793	4302	1918	1837	2498	1075	3270
Bacteroides_thetaiotaomicron	83085	55192	53588	66955	50747	31976	19172	36856	47357	30047	12034	11304	2092	7419	12092	10319	5362	12443	4875	4678	195957	281792	151040	154910	425564	817942	472187	715066	124696	226199	146468	8731	5323	2795	4083	760	3261	2813	3883	2596	121994	1335	66121	212217	60439	80051	75405	31733	102891
Bacteroides_vulgatus	61978	35051	29577	37163	21593	20191	10134	23657	45878	13231	18291	9595	1675	3426	8600	6822	4108	8282	4708	3840	1559	2134	1373	1416	3348	7172	3699	5108	1130	1634	25807	4292	3990	2244	3087	516	2668	2601	3425	2116	19374	1284	12068	31933	12074	12442	15920	6673	20142
Odoribacter_splanchnicus	6173	5395	3303	5005	3416	3121	1553	2440	3976	2368	3049	2791	856	2704	2777	3019	2640	4931	2058	1362	1060	1475	1108	1079	2458	5378	3006	3955	862	1230	1148	462	356	214	283	52	245	229	320	182	752	146	561	1037	687	493	965	384	964
Paludibacter_propionicigenes	3596	4076	2339	3048	2388	2764	1218	1421	2375	1921	3121	3736	1017	2086	3801	2884	3056	5877	3063	1183	780	1111	987	933	1725	4554	2414	2565	795	903	1092	230	187	140	166	56	147	157	203	129	680	87	484	1186	511	455	622	280	840
Porphyromonas_asaccharolytica	1476	1607	846	1243	1111	1075	493	618	1055	848	2648	2649	690	1334	2615	1745	1746	3831	2066	784	474	604	494	464	1210	2455	1466	1594	400	510	544	328	310	175	216	41	222	160	263	156	355	91	318	373	372	206	458	238	527
Porphyromonas_gingivalis	2170	2497	1237	1841	1558	1610	695	864	1641	1173	2060	2194	632	1229	2135	1656	1777	3759	1823	754	555	666	631	573	1259	2857	1483	1574	471	596	908	415	379	226	298	67	291	257	345	213	609	120	485	782	564	361	766	369	834
Prevotella_dentalis	4599	5186	2722	3891	3111	3292	1598	1890	3019	2410	5549	5881	1497	3228	5133	4428	4231	8252	4526	1936	1387	1529	1662	1399	3044	6948	3529	3329	1246	1417	591	320	195	264	147	105	253	152	405	197	282	169	296	484	348	300	304	165	398
Prevotella_denticola	2465	3014	1444	2004	1578	1716	816	918	1651	1264	3086	3318	780	1595	2892	2759	2529	4640	2436	1348	512	656	623	560	1253	2835	1482	1609	469	571	485	305	201	174	182	92	200	117	289	132	301	98	273	488	301	233	337	146	414
Prevotella_intermedia	573	705	302	624	400	421	161	249	446	326	1051	1068	235	499	869	827	668	1403	828	362	236	265	188	199	437	1007	517	653	165	190	371	79	103	117	69	28	80	73	247	81	275	30	155	378	196	164	211	92	296
Prevotella_melaninogenica	1925	1649	938	1710	1192	1062	571	793	1151	906	1481	1819	326	631	1168	951	850	1546	882	425	248	341	208	367	543	1613	572	868	214	305	409	154	177	69	100	46	173	111	157	76	234	59	225	343	386	228	263	136	280
Prevotella_ruminicola	2163	2371	1204	1804	1384	1595	691	861	1384	1173	2830	2674	642	1196	2242	2222	1958	3414	1926	1071	474	607	545	523	1121	2785	1414	1683	407	558	636	258	184	112	133	31	194	127	245	135	436	105	353	738	439	358	490	204	662
Prevotella_sp._oral_taxon_299_	959	1102	550	715	663	729	356	404	669	555	1021	975	241	435	869	836	689	1270	671	397	145	167	185	178	350	852	452	471	103	149	206	14	41	19	17	3	22	10	29	12	190	13	114	298	93	106	106	52	155
Alistipes_finegoldii	64371	49559	28734	54171	39965	27779	15023	25402	31903	22450	9478	11934	7510	25082	14043	21035	12378	19395	6280	6498	1368	1452	1376	1235	2813	6602	3602	4127	1139	1515	747	588	376	333	220	146	414	254	476	245	356	257	420	641	462	294	609	249	677
Alistipes_shahii	63789	57413	34930	60448	43680	28138	15284	27947	35676	24350	10088	12563	8748	29361	15005	24235	14555	22328	6417	7773	1301	1306	1176	1136	2629	5415	3073	3709	900	1377	11571	1202	863	585	681	228	816	554	1036	522	8672	403	4967	14055	4900	5662	6123	2673	8247
Parabacteroides_distasonis	10776	10950	6668	10950	6769	7953	2922	4909	7315	5102	91718	113074	1820	3912	18947	11266	5801	12818	23327	4752	1027	1218	1168	1023	2407	5310	2776	3183	859	1077	22339	11039	10616	5439	7913	1244	6640	6648	8911	5402	13595	3171	11877	17721	13810	7882	18952	8395	21871
Tannerella_forsythia	8537	12240	4947	9211	6386	7601	2849	3908	9043	5299	8765	7788	2848	6699	9556	8306	8909	14445	8201	3792	461	531	528	479	1260	2306	1279	1438	442	473	2811	1330	1307	667	927	177	876	864	1056	687	1571	461	1488	2200	1652	958	2384	969	2615
Chitinophaga_pinensis	380	483	211	458	336	239	104	172	329	206	300	288	81	189	259	241	204	396	188	129	247	278	316	297	450	1163	697	533	228	314	499	401	297	237	203	88	226	236	330	188	274	121	294	409	347	237	360	206	498
Niastella_koreensis	361	452	208	349	267	280	105	161	291	210	204	154	66	117	247	151	170	304	156	64	49	49	51	72	94	305	123	89	34	51	146	56	53	41	37	7	37	39	83	40	134	30	86	188	84	67	93	41	138
Candidatus_Amoebophilus_asiaticus	70	78	44	78	86	38	30	30	26	40	75	61	32	82	72	77	40	71	55	55	8	5	9	9	18	46	24	20	7	9	55	41	31	29	13	17	22	18	54	30	37	20	31	77	34	18	48	28	52
Cardinium_endosymbiont_of_Encarsia_pergandiella_	179	311	87	238	157	179	59	96	224	132	310	330	89	166	281	191	179	437	236	85	12	10	4	2	6	35	10	17	9	13	48	30	21	26	20	15	25	19	31	16	24	12	23	35	32	28	37	17	40
Bernardetia_litoralis	95	90	52	72	91	42	41	73	61	62	286	244	71	145	212	182	125	294	221	75	48	83	55	62	78	279	196	198	34	72	157	157	42	76	39	39	51	43	107	66	92	27	91	132	86	78	130	55	133
Belliella_baltica	300	438	218	270	368	186	156	238	254	220	438	625	169	285	375	519	399	565	443	287	372	339	387	281	435	1241	612	859	294	339	159	536	266	207	161	106	147	91	267	230	85	117	195	214	207	230	345	150	258
Cyclobacterium_marinum	71	66	31	75	51	51	23	44	51	36	56	65	22	56	99	72	48	72	32	28	5	0	2	1	4	13	8	5	10	5	59	21	21	8	13	8	18	20	46	13	35	10	48	32	49	45	65	13	101
Echinicola_vietnamensis	73	134	45	110	105	84	23	37	107	57	199	185	51	144	231	133	140	301	123	71	42	46	44	44	96	189	112	137	19	65	93	31	17	20	14	7	38	17	53	22	91	14	69	97	86	37	85	48	122
Cytophaga_hutchinsonii	125	90	68	101	75	77	30	54	57	78	126	99	16	47	60	67	40	94	71	37	28	26	35	34	113	92	59	114	19	25	201	206	160	106	130	26	105	71	146	82	131	53	113	186	142	83	175	91	194
Dyadobacter_fermentans	525	646	315	542	329	370	145	246	385	275	348	350	132	268	362	274	240	497	203	106	67	78	85	79	131	395	194	185	55	59	466	178	180	105	115	34	125	122	156	80	289	61	253	427	262	183	420	173	440
Fibrella_aestuarina	579	446	258	538	372	180	115	277	290	194	454	516	161	415	476	401	401	751	399	161	174	149	143	140	321	812	406	348	141	165	139	86	42	66	45	20	47	37	75	34	45	44	94	93	107	89	85	50	111
Leadbetterella_byssophila	103	131	70	104	87	66	36	69	104	62	214	89	49	136	155	215	132	231	84	89	59	52	54	43	137	336	131	206	45	61	72	90	43	63	23	6	25	20	146	36	32	19	30	34	60	31	55	26	89
Runella_slithyformis	315	390	174	287	242	231	104	111	207	162	206	254	56	162	293	187	168	328	183	73	122	131	144	103	442	557	289	373	110	164	254	67	78	372	47	12	55	40	810	150	161	40	125	277	122	137	136	60	185
Marivirga_tractuosa	85	56	23	69	40	52	23	67	57	34	94	99	43	67	113	70	26	112	87	46	8	18	9	5	12	52	36	11	5	10	86	20	4	18	11	2	27	18	22	20	65	9	22	82	22	33	24	23	40
Blattabacterium_cuenoti	8	25	5	9	3	13	5	11	3	4	13	4	0	1	4	1	0	5	5	0	7	0	4	1	12	9	17	9	2	2	4	36	33	15	14	5	18	20	33	12	10	5	7	9	6	7	6	3	1
Blattabacterium_punctulatus	662	662	389	427	424	451	184	211	400	330	556	621	178	439	708	548	694	1133	651	284	238	312	314	292	580	1395	761	781	261	284	182	97	54	38	29	16	38	20	84	33	95	21	126	124	116	89	112	45	113
Blattabacterium_sp._(Blaberus_giganteus)	17	9	11	10	14	9	4	11	6	6	24	41	6	8	36	16	4	20	8	7	8	4	2	1	136	13	20	67	3	11	33	25	7	49	10	5	0	9	209	29	14	8	16	21	16	13	13	8	8
Blattabacterium_sp._(Blatta_orientalis)	2	8	1	5	1	5	0	14	2	4	22	8	9	2	0	0	1	8	1	0	3	2	1	0	6	3	8	1	0	1	0	22	20	7	9	4	9	8	8	4	5	3	1	10	0	2	2	1	3
Blattabacterium_sp._(Blattella_germanica)	16	26	7	23	13	18	3	7	14	8	9	36	5	14	10	5	1	12	22	2	4	1	1	1	0	4	12	1	4	2	37	4	1	1	1	0	2	1	1	0	20	1	18	23	36	12	22	15	40
Blattabacterium_sp._(Mastotermes_darwiniensis)	24	33	15	27	23	8	5	24	16	18	12	17	21	64	54	38	24	45	20	11	52	95	76	71	100	381	179	267	41	65	17	21	15	4	16	4	5	16	7	16	2	13	10	12	12	0	4	8	12
Blattabacterium_sp._(Nauphoeta_cinerea)	91	234	113	144	63	83	35	69	114	65	19	21	11	15	21	159	65	32	11	56	1	1	3	2	0	17	3	5	2	1	7	0	1	3	4	0	0	0	0	0	10	0	24	18	7	18	13	5	3
Blattabacterium_sp._(Periplaneta_americana)	1	4	0	2	0	1	0	4	1	0	4	0	0	0	2	0	2	2	0	3	0	8	16	12	0	17	51	2	4	10	20	29	14	14	12	2	5	12	30	8	9	15	10	32	15	25	7	9	15
Fluviicola_taffensis	285	387	138	311	229	286	102	134	327	160	202	255	52	115	197	157	162	288	199	86	56	68	50	62	128	358	148	199	46	58	117	122	44	49	46	26	69	48	76	53	93	36	65	157	81	59	93	66	111
Owenweeksia_hongkongensis	69	54	44	49	44	51	18	21	39	49	153	103	45	93	144	118	125	233	112	62	11	10	11	30	77	151	13	17	8	6	49	43	85	34	67	25	78	42	65	48	28	20	17	37	22	10	29	28	31
Flavobacteriaceae_bacterium_3519-10	133	208	73	199	75	134	41	59	172	101	324	293	82	174	275	159	167	400	227	65	26	20	31	15	73	108	80	61	15	46	134	54	56	75	36	15	68	52	98	28	106	30	106	143	109	75	132	58	148
Aequorivita_sublithincola	57	103	31	73	44	39	17	28	48	41	45	31	11	45	47	26	27	57	28	13	23	8	6	7	75	33	30	59	4	8	68	112	50	68	52	31	83	40	143	57	40	63	45	49	33	39	20	26	34
Capnocytophaga_canimorsus	52	41	31	37	19	30	11	25	17	10	83	83	25	67	86	104	55	127	57	40	34	34	44	36	85	156	91	102	25	34	70	32	14	31	14	14	12	33	41	31	66	13	48	106	38	40	28	22	69
Capnocytophaga_ochracea	222	255	123	202	142	178	71	74	159	99	123	96	37	100	91	99	96	166	60	49	26	18	19	12	59	105	44	68	13	20	55	47	20	21	21	8	28	27	45	15	48	13	30	69	40	30	52	17	76
Cellulophaga_algicola	52	87	6	88	45	66	29	27	38	46	107	123	9	30	45	18	51	101	130	39	60	68	107	126	127	620	272	113	65	121	101	32	19	35	38	15	24	39	25	13	66	40	50	101	42	54	48	21	69
Cellulophaga_lytica	14	29	6	19	4	1	10	18	11	29	56	55	10	40	94	26	13	74	37	8	13	13	3	5	128	44	10	40	8	29	24	4	12	47	7	2	13	4	159	26	14	12	7	14	21	18	6	16	17
Croceibacter_atlanticus	66	138	116	67	64	40	33	41	73	50	149	141	31	89	91	252	112	146	87	93	10	3	1	2	90	13	10	82	1	0	75	74	49	35	30	30	31	19	68	52	65	13	35	97	56	68	60	16	74
Dokdonia_sp._4H-3-7-5	56	38	18	24	40	24	16	17	28	36	104	111	24	54	60	90	43	101	30	31	16	30	24	22	41	105	72	53	11	25	104	53	21	24	27	7	23	12	46	21	51	5	67	116	74	93	87	36	85
Flavobacterium_branchiophilum	19	31	17	34	26	18	5	13	10	11	37	60	7	16	37	21	19	62	35	11	7	2	6	10	5	23	10	11	2	5	38	46	24	40	27	20	41	19	54	24	45	16	29	62	26	28	37	15	54
Flavobacterium_columnare	60	61	42	61	42	26	19	21	29	40	74	124	33	44	105	48	60	80	75	19	12	7	3	6	93	34	17	57	7	21	77	20	15	67	15	3	11	6	172	35	32	13	39	57	20	33	27	15	34
Flavobacterium_indicum	141	150	74	102	109	93	35	59	58	64	209	186	50	104	146	132	139	357	218	68	61	57	20	6	57	105	37	88	21	30	177	63	64	76	75	36	63	73	195	79	120	44	97	111	126	85	77	66	155
Flavobacterium_johnsoniae	62	39	20	55	26	32	13	19	41	49	114	107	24	46	96	81	84	163	86	41	11	5	9	25	13	120	20	20	16	8	362	57	58	33	27	14	56	48	57	24	253	23	170	403	147	173	180	91	226
Flavobacterium_psychrophilum	48	47	28	38	55	28	14	21	36	32	71	93	22	25	36	49	21	47	40	35	21	20	17	12	46	63	21	41	15	15	78	103	50	72	45	17	39	17	92	39	75	15	42	83	45	65	79	29	132
Gramella_forsetii	179	201	93	166	155	139	60	82	156	122	116	149	42	78	133	105	72	116	38	51	28	46	14	44	5	92	37	4	0	62	155	108	76	56	52	41	85	45	90	36	86	27	64	88	105	85	115	53	142
Lacinutrix_sp._5H-3-7-4	91	94	30	95	51	71	21	78	66	52	49	58	11	22	45	36	34	60	33	6	10	20	16	19	12	51	68	7	3	9	90	36	38	29	42	10	35	18	47	25	82	12	64	91	85	44	92	47	77
Maribacter_sp._HTCC2170	107	120	79	104	81	80	53	46	80	68	33	39	13	19	59	22	43	63	44	16	0	2	1	1	3	4	7	0	1	0	13	9	3	11	1	5	12	2	6	7	7	8	10	19	9	17	4	3	17
Muricauda_ruestringensis	120	133	59	80	68	89	31	58	73	51	343	371	76	197	303	258	303	588	310	168	22	20	32	29	89	106	42	84	20	24	228	30	11	31	4	7	15	11	35	8	89	15	45	83	89	88	123	44	169
Nonlabens_dokdonensis	11	12	7	17	8	10	3	5	4	1	17	18	18	46	44	33	30	42	23	13	7	3	10	27	13	197	40	38	13	50	11	24	17	18	10	6	7	5	14	3	4	14	5	7	6	1	9	5	9
Ornithobacterium_rhinotracheale	131	236	146	125	119	92	67	108	144	87	153	205	52	127	154	172	147	256	175	82	103	120	121	102	157	427	246	290	82	130	59	148	134	168	102	48	101	60	111	70	37	38	88	61	58	80	98	36	115
Polaribacter_sp._MED152	860	1081	534	653	458	605	289	356	493	399	182	218	52	134	202	176	134	208	105	84	36	31	14	10	107	105	41	55	9	16	87	174	113	55	42	24	52	47	83	72	69	27	72	85	88	94	89	34	94
Psychroflexus_torquis	150	153	65	116	150	106	34	89	146	116	138	140	41	63	93	74	62	137	79	27	50	20	19	29	154	175	71	139	23	38	187	197	57	86	47	45	73	101	101	74	118	47	120	145	82	40	183	47	123
Riemerella_anatipestifer	128	157	51	112	201	77	70	82	109	68	223	321	124	115	160	170	173	271	193	119	103	74	133	74	116	192	124	132	100	114	178	213	160	148	115	52	104	99	131	101	84	92	156	122	138	175	251	83	234
Robiginitalea_biformata	385	506	207	447	358	309	136	167	303	215	245	216	100	233	273	268	225	398	166	96	57	42	54	58	121	403	126	137	36	105	106	101	50	88	38	29	70	37	126	45	35	38	53	46	46	31	45	24	63
Weeksella_virosa	151	126	91	150	137	84	57	78	82	80	141	148	35	123	113	120	83	187	142	63	81	78	99	78	162	381	248	139	38	88	230	240	184	132	123	68	216	95	231	123	110	104	130	211	197	142	197	101	258
Zobellia_galactanivorans	93	212	49	154	93	80	53	78	116	71	85	80	13	36	61	60	62	110	63	28	35	31	17	19	49	151	55	101	17	26	237	30	24	5	12	5	15	8	25	7	194	12	44	189	54	39	40	51	90
Zunongwangia_profunda	286	427	201	267	181	251	111	131	271	176	79	131	32	61	106	100	89	169	101	51	8	5	3	2	33	52	16	12	3	1	103	50	23	23	29	7	31	34	58	16	89	22	53	105	78	50	78	57	82
Haliscomenobacter_hydrossis	297	321	168	299	262	247	96	126	228	162	143	152	37	112	197	111	135	211	81	53	130	144	79	107	156	498	231	223	65	150	408	211	147	125	100	53	135	92	204	134	282	57	197	398	232	188	261	118	349
Saprospira_grandis	134	142	40	131	83	78	32	53	93	62	141	114	33	84	140	121	129	245	172	52	87	97	77	62	133	324	176	182	36	84	41	96	67	81	66	52	115	59	218	75	23	48	12	16	13	28	22	13	58
Pedobacter_heparinus	82	83	41	69	70	54	23	55	57	60	98	92	30	63	101	81	72	133	75	46	39	30	47	20	85	159	58	91	20	33	291	80	79	59	79	21	78	60	96	46	201	44	138	290	163	109	164	99	259
Pseudopedobacter_saltans	397	450	222	360	270	275	177	166	252	209	450	362	147	299	466	381	420	802	456	190	48	33	42	64	93	203	130	76	24	41	125	3	3	13	5	4	9	9	19	11	96	2	52	135	48	73	56	35	78
Solitalea_canadensis	138	188	95	130	102	100	44	65	85	84	204	196	52	99	168	146	149	250	131	79	30	32	33	93	129	345	88	114	31	26	333	59	71	46	56	12	48	24	50	29	282	26	165	454	169	218	210	92	273
Sphingobacterium_sp._21	217	283	117	245	158	207	91	85	202	149	517	555	150	391	523	441	436	845	447	183	301	372	338	356	657	1670	829	898	256	312	22	44	34	22	6	14	29	9	35	14	19	11	18	25	31	17	27	27	52
Caldisericum_exile	36	45	15	76	36	28	6	52	21	29	70	74	11	38	48	31	10	47	34	9	33	20	9	13	112	88	30	94	11	15	120	45	32	39	24	10	35	24	48	26	75	20	67	98	78	76	53	39	86
Candidatus_Cloacimonas_acidaminovorans	58	94	73	57	32	21	17	33	58	35	81	49	13	44	37	114	58	32	16	61	32	15	11	53	108	111	33	109	13	43	94	97	62	39	42	16	51	21	78	53	66	28	71	87	68	48	73	28	63
Chlamydia_abortus	18	3	1	6	2	0	1	6	1	2	10	4	1	0	10	0	0	2	1	0	0	1	1	2	9	8	4	2	0	2	11	0	0	0	0	0	1	0	0	0	5	0	11	26	6	4	7	3	5
Chlamydia_caviae	7	11	8	16	4	4	1	9	5	7	17	14	5	18	0	1	2	10	16	6	4	2	1	7	10	14	19	14	4	16	15	16	13	13	0	6	16	1	8	9	11	32	7	11	11	10	12	14	27
Chlamydia_felis	0	0	0	1	0	0	0	0	1	0	26	19	0	0	16	2	0	13	15	0	0	0	3	0	2	0	0	1	1	0	1	0	0	0	0	0	0	2	0	0	0	0	0	1	4	1	0	2	0
Chlamydia_muridarum	3	4	0	1	2	1	0	1	0	1	13	6	5	3	3	3	0	9	7	0	5	14	3	1	13	7	1	6	0	4	1	5	4	3	0	2	3	2	3	4	4	1	2	1	3	8	0	2	5
Chlamydia_pecorum	24	18	12	7	24	4	12	12	18	10	47	24	18	19	21	25	19	21	12	28	2	4	4	2	3	7	3	8	4	0	25	154	45	44	40	25	59	40	58	32	9	23	14	23	19	26	42	19	25
Chlamydia_pneumoniae	3	3	2	2	3	2	2	1	1	4	5	26	0	2	4	1	0	5	2	0	10	8	1	9	7	17	22	11	7	3	7	4	2	12	0	1	1	3	4	2	5	2	3	5	2	4	0	2	4
Chlamydia_psittaci	4	7	1	1	3	1	1	0	0	5	4	2	0	0	2	0	0	5	2	1	0	0	0	0	0	0	4	0	1	0	43	10	15	9	10	1	12	2	15	10	31	14	1	0	26	42	12	4	34
Chlamydia_trachomatis	1	4	2	2	4	7	2	0	1	2	3	1	3	0	3	4	2	1	0	3	0	2	0	2	1	15	1	0	0	0	3	1	0	0	0	0	1	0	1	0	0	0	1	2	1	2	2	2	1
Candidatus_Protochlamydia_amoebophila	21	37	10	34	11	39	13	29	10	16	12	21	6	23	16	14	4	14	17	7	29	25	13	17	26	124	44	24	10	17	70	100	96	48	50	8	71	28	80	18	67	28	60	28	41	43	45	4	31
Parachlamydia_acanthamoebae	28	74	17	66	37	30	10	31	22	26	56	41	12	20	27	11	14	31	38	4	19	28	7	17	27	62	61	22	14	25	134	49	20	27	28	17	15	21	45	33	79	22	111	96	106	96	70	33	116
Simkania_negevensis	101	103	21	48	82	29	14	39	49	28	36	21	13	19	27	38	33	62	41	16	5	6	0	3	2	25	61	4	40	12	12	1	79	24	55	30	79	10	30	50	2	11	6	4	8	1	4	3	4
Waddlia_chondrophila	28	32	9	19	23	7	6	9	5	17	12	12	0	11	3	2	6	17	15	3	4	5	3	7	3	37	17	7	2	7	39	14	2	8	2	4	8	4	12	2	26	5	37	31	28	30	23	9	35
Chlorobaculum_parvum	373	363	209	293	352	178	98	139	220	165	389	385	119	268	387	282	305	554	263	139	160	114	122	113	276	836	279	328	63	164	258	242	172	149	70	53	312	113	257	123	112	102	140	246	196	133	202	77	230
Chlorobaculum_tepidum	242	213	94	180	173	105	60	85	139	120	210	295	78	176	212	183	138	300	145	71	71	82	73	62	174	399	122	166	34	85	145	119	70	65	32	34	73	37	93	47	82	33	81	94	85	81	59	44	114
Chlorobium_chlorochromatii	108	264	146	126	47	53	46	74	85	42	89	76	30	59	75	235	120	122	83	68	8	5	1	4	16	45	3	14	6	16	20	33	12	14	7	1	7	9	31	7	26	12	20	22	26	18	12	16	41
Chlorobium_limicola	250	270	112	183	172	132	53	107	102	118	103	173	44	108	158	109	99	204	92	46	75	56	35	34	96	395	134	209	77	58	208	70	47	52	42	16	124	93	103	64	141	72	155	201	98	119	161	84	238
Chlorobium_phaeobacteroides	125	153	72	119	131	97	53	60	98	120	133	169	43	136	131	112	75	176	84	49	124	84	61	66	176	384	124	114	34	123	182	210	154	240	95	68	203	169	297	109	137	68	77	101	122	99	86	68	265
Chlorobium_phaeovibrioides	96	130	60	95	86	67	38	24	60	64	288	251	85	188	291	245	277	472	251	108	66	106	56	58	184	407	160	275	61	70	26	27	17	32	13	10	36	13	51	15	38	20	20	46	28	21	17	7	30
Chloroherpeton_thalassium	49	54	26	39	34	36	24	53	33	75	144	146	27	45	105	67	67	166	122	47	26	32	29	48	57	121	90	59	28	56	96	17	22	8	10	2	20	13	34	10	32	15	46	59	51	35	48	33	70
Pelodictyon_luteolum	187	198	115	157	133	138	72	60	102	109	183	235	60	149	198	151	126	243	138	63	88	57	62	68	110	357	154	116	38	71	137	145	86	63	43	29	83	33	115	55	64	25	84	90	151	75	134	43	139
Pelodictyon_phaeoclathratiforme	340	342	198	274	184	233	94	118	215	202	213	211	84	167	304	208	223	343	152	87	72	67	46	51	121	311	143	207	54	69	161	112	52	102	40	34	116	37	136	52	68	37	63	135	101	79	112	55	206
Prosthecochloris_aestuarii	230	208	78	151	169	111	31	92	114	92	76	113	36	117	149	127	136	199	86	58	34	34	26	47	62	303	182	79	64	89	189	41	17	21	12	24	70	37	65	30	124	64	94	177	109	96	91	45	204
Anaerolinea_thermophila	285	303	130	219	259	215	70	139	172	188	172	221	82	179	246	174	197	380	190	84	99	70	60	123	161	555	169	223	73	152	309	169	83	172	65	52	208	115	281	99	173	90	161	154	301	240	235	132	301
Caldilinea_aerophila	383	378	157	307	355	211	98	158	217	223	182	165	68	158	207	154	114	203	104	87	65	51	58	90	152	585	131	98	39	99	247	219	139	114	116	48	153	90	217	116	122	104	142	112	144	163	125	81	155
Chloroflexus_aggregans	42	77	36	46	60	34	20	23	38	30	29	28	4	20	23	13	17	20	11	10	1	4	3	9	11	44	11	5	15	3	29	49	50	30	34	20	63	23	53	22	12	20	35	17	81	45	62	37	50
Roseiflexus_castenholzii	31	31	51	22	25	92	17	25	11	57	77	61	26	97	58	56	37	77	47	21	37	14	13	26	29	57	26	44	12	63	65	91	29	35	16	27	96	57	73	47	44	69	43	43	103	77	75	63	109
Roseiflexus_sp._RS-1	40	57	35	26	28	43	10	22	17	47	33	45	16	32	46	15	31	51	12	9	35	14	17	58	59	152	45	37	17	42	73	41	31	17	18	14	32	12	24	30	23	19	37	25	21	9	23	8	78
Dehalogenimonas_lykanthroporepellens	102	103	52	73	89	49	27	56	53	71	76	80	39	64	108	57	54	128	91	35	81	61	60	51	126	395	137	120	36	96	192	103	73	81	23	36	55	43	136	45	121	39	100	89	104	113	105	65	161
Dehalococcoides_mccartyi	739	401	322	364	521	226	122	231	298	240	351	466	189	357	492	327	281	592	305	148	344	343	115	271	480	1393	573	415	167	214	539	307	138	171	103	65	210	146	458	171	247	138	230	370	422	310	308	151	521
Sphaerobacter_thermophilus	317	271	123	231	250	96	90	146	172	152	182	236	82	257	225	162	125	198	100	84	258	180	130	124	396	1025	167	421	81	142	297	304	188	179	41	101	287	89	340	93	185	84	186	215	199	147	161	90	229
Thermomicrobium_roseum	76	43	25	46	45	25	15	43	32	23	50	29	19	45	29	23	14	51	23	10	41	21	12	13	66	142	24	92	18	6	60	35	15	31	18	10	12	19	19	12	25	14	34	43	34	23	31	19	42
Desulfurispirillum_indicum	721	923	366	625	689	301	221	361	319	393	350	252	98	340	281	619	315	322	163	198	375	320	222	227	571	1955	730	542	204	546	433	552	323	314	205	128	502	228	607	254	173	175	271	196	245	227	229	132	429
Candidatus_Atelocyanobacterium_thalassa	23	24	5	18	9	12	8	13	8	9	15	36	9	8	20	15	4	10	10	14	33	18	12	17	30	51	30	74	6	18	24	67	16	33	10	14	17	20	54	16	16	12	19	19	21	11	29	18	21
Halothece_sp._PCC_7418	36	42	15	34	18	11	32	21	21	23	44	44	18	28	24	29	14	49	34	21	5	2	9	23	3	90	0	1	0	23	45	70	48	7	23	16	33	29	30	28	14	23	14	19	29	40	23	15	27
Gloeocapsa_sp._PCC_7428	39	37	3	16	24	10	5	18	11	6	27	22	5	12	9	14	17	35	32	9	0	2	7	2	7	78	0	76	1	0	26	26	12	15	14	10	9	9	51	10	7	8	8	7	6	9	2	6	21
Cyanobacterium_aponinum	132	72	66	99	90	49	26	51	56	62	103	130	30	75	113	102	69	132	76	51	29	10	13	30	43	83	25	54	13	13	126	142	70	84	58	31	43	50	148	51	93	25	71	161	93	111	97	58	106
Microcystis_aeruginosa	22	27	21	29	19	15	10	10	20	17	56	52	19	43	140	58	24	87	28	27	12	25	4	10	37	34	10	44	5	21	226	22	12	58	32	8	34	53	40	9	154	28	46	151	69	58	75	62	343
Chroococcidiopsis_thermalis	112	153	31	96	73	85	43	37	104	59	23	44	4	23	16	29	23	50	27	5	9	3	4	5	8	22	7	3	17	8	9	6	20	7	17	15	38	9	12	21	15	8	17	29	13	10	12	18	15
Anabaena_cylindrica	39	126	113	55	19	17	12	26	10	17	20	57	29	49	48	172	99	59	36	77	41	35	50	35	85	266	136	78	32	52	89	40	22	23	13	12	23	9	52	13	54	21	43	46	69	58	42	29	75
Anabaena_sp._90	60	51	28	50	81	17	39	39	63	19	126	144	55	63	69	83	97	130	117	98	109	80	114	98	67	382	52	111	90	98	90	158	119	85	86	37	51	32	47	52	39	25	79	77	46	62	146	40	115
Cylindrospermum_stagnale	62	130	101	45	28	15	7	58	42	69	33	7	10	15	11	161	71	33	25	46	16	24	63	1	80	859	18	517	7	7	161	103	42	173	22	70	325	211	173	138	40	66	545	39	116	234	290	46	74
Nostoc_punctiforme	36	42	18	39	21	17	7	15	11	11	69	103	13	36	63	54	45	99	63	25	17	2	9	9	39	78	17	24	3	23	75	42	24	25	16	10	46	17	40	22	52	23	42	100	39	38	40	29	62
Nostoc_sp._PCC_7107	3	4	6	2	3	5	2	3	1	0	4	5	0	4	10	6	4	15	2	2	37	22	14	16	28	115	18	28	1	19	5	78	26	21	15	4	44	20	21	12	10	17	7	10	41	2	11	16	42
Nostoc_sp._PCC_7120	32	40	11	33	7	7	8	25	15	15	38	22	9	12	8	11	9	18	15	4	26	6	2	8	14	37	18	20	14	21	56	21	5	15	9	7	13	8	25	8	17	9	23	30	16	30	17	4	12
Nostoc_sp._PCC_7524	32	23	14	10	11	31	2	33	6	53	15	12	2	10	38	9	6	44	2	0	24	9	3	6	75	25	28	48	6	17	34	51	24	71	20	6	16	14	144	25	17	10	8	12	17	9	27	2	95
Trichormus_azollae	34	32	10	21	38	9	14	22	13	7	33	27	13	26	28	26	21	27	27	26	4	2	0	8	1	8	4	2	1	2	27	87	26	27	17	24	41	25	71	24	3	15	12	20	18	17	42	5	14
Calothrix_parietina	46	157	110	53	15	29	7	51	24	45	12	12	5	16	28	183	75	16	25	51	11	16	11	11	16	87	20	6	2	24	17	50	57	47	18	14	42	49	87	39	13	17	17	12	23	11	16	5	32
Calothrix_sp._PCC_7507	47	52	3	20	26	9	13	50	24	63	27	25	8	14	25	15	11	32	22	6	35	33	30	2	8	81	38	57	0	26	21	39	8	12	15	10	31	32	18	18	13	6	62	5	25	43	46	10	21
Rivularia_sp._PCC_7116	62	121	33	96	69	89	32	46	115	51	51	67	23	44	32	58	21	53	20	49	11	15	11	10	21	41	40	18	15	45	163	180	66	62	66	40	101	61	98	76	116	48	140	169	152	135	155	76	175
Geitlerinema_sp._PCC_7407	140	140	92	97	187	75	44	70	62	65	136	102	51	103	131	107	71	147	61	47	119	132	90	74	204	505	211	271	61	132	192	168	57	139	56	34	171	80	171	53	137	64	101	157	147	102	135	75	205
Cyanothece_sp._ATCC_51142	36	19	13	30	24	17	6	4	9	25	47	38	4	12	38	24	37	66	31	20	20	15	4	2	6	5	16	0	10	18	55	18	3	10	11	1	21	12	9	2	44	9	22	32	40	39	13	8	66
Cyanothece_sp._PCC_7424	70	44	11	37	56	26	13	35	24	26	14	40	11	42	30	41	16	71	30	25	54	40	11	47	34	130	17	33	24	118	37	22	46	40	58	35	55	27	105	57	40	30	42	60	42	37	44	9	55
Cyanothece_sp._PCC_7425	194	241	129	93	147	74	31	95	45	69	55	64	35	82	133	250	107	123	46	78	26	17	16	30	40	123	86	42	36	58	149	71	27	77	34	23	98	47	106	37	100	59	59	94	141	51	56	59	216
Cyanothece_sp._PCC_7822	175	137	66	91	124	91	47	116	80	78	15	32	8	29	32	26	10	27	24	3	19	4	6	7	5	39	79	10	24	15	25	30	44	27	10	9	23	20	29	28	19	38	17	16	47	12	18	7	25
Cyanothece_sp._PCC_8801	4	6	1	1	0	0	0	4	1	0	2	8	3	2	9	2	0	12	1	0	3	0	2	1	1	12	2	5	0	2	0	3	0	4	0	2	5	2	5	2	0	0	0	0	0	2	1	0	5
Cyanothece_sp._PCC_8802	9	4	5	3	2	1	0	1	2	0	2	4	1	4	15	7	0	6	2	1	21	31	13	0	1	7	36	4	0	26	8	21	21	54	14	10	43	32	81	17	11	25	2	5	14	18	3	3	6
Crinalium_epipsammum	15	38	26	18	8	8	9	10	14	11	18	16	5	35	23	5	2	8	10	5	9	10	25	21	4	37	35	7	13	16	122	156	55	63	29	24	63	56	61	44	70	38	67	102	29	21	118	13	81
Arthrospira_platensis	108	173	61	100	207	57	96	91	87	102	123	234	64	139	92	151	119	201	108	116	97	92	133	90	108	239	123	213	77	143	140	256	175	138	128	56	127	75	130	122	81	89	110	104	112	129	226	80	234
Microcoleus_sp._PCC_7113	78	102	110	37	70	38	8	29	10	42	48	36	14	17	41	151	87	67	44	57	32	47	4	9	4	58	55	10	29	51	8	13	13	16	8	9	26	8	14	4	5	41	3	4	2	2	9	1	9
Trichodesmium_erythraeum	129	191	112	107	158	77	45	70	51	67	56	60	27	58	44	145	66	68	32	46	52	54	41	71	96	250	131	77	46	72	60	77	39	38	41	17	37	29	29	22	42	19	17	50	39	52	51	41	109
Oscillatoria_acuminata	118	97	59	71	206	49	84	68	121	61	193	287	109	104	97	178	158	238	168	174	171	132	197	106	115	281	128	270	111	160	88	356	223	173	149	65	148	118	181	134	39	98	119	103	113	136	192	64	235
Oscillatoria_nigro-viridis	85	70	47	74	119	44	28	44	42	40	131	152	33	83	114	76	90	159	119	38	55	29	9	11	51	161	40	80	20	36	230	160	86	94	84	29	62	90	114	61	118	46	100	154	123	129	164	68	174
Stanieria_cyanosphaera	33	30	17	23	26	9	5	18	10	11	44	75	11	52	49	38	32	60	36	14	15	10	15	21	34	58	48	38	7	10	59	62	53	53	44	14	43	24	94	18	46	35	36	42	39	31	30	26	69
Pleurocapsa_minor	42	36	12	36	17	15	8	23	12	35	17	15	5	11	16	10	2	12	8	3	36	48	12	26	10	107	35	41	6	94	63	16	11	13	8	8	37	3	25	18	46	39	38	73	57	47	64	33	81
Acaryochloris_marina	28	28	17	23	18	15	12	20	17	11	111	62	30	54	64	43	60	94	86	14	21	12	7	9	20	66	25	37	14	13	123	73	38	57	39	14	59	44	76	33	83	55	72	81	73	51	56	36	87
Chamaesiphon_minutus	465	567	200	455	476	324	167	176	537	347	57	36	19	35	34	25	32	59	56	22	1	11	6	10	13	33	8	6	6	18	110	33	33	21	28	11	16	12	31	23	77	14	78	122	78	78	73	34	106
Leptolyngbya_sp._PCC_7376	112	144	48	92	77	72	30	43	58	48	5	10	2	4	7	3	1	8	4	1	7	1	1	0	13	11	3	11	3	5	90	20	44	50	45	23	49	24	104	39	60	28	40	104	41	27	36	20	68
Synechocystis_sp._PCC_6803	56	31	31	23	25	17	9	18	18	11	18	28	15	13	46	28	19	48	14	9	66	11	6	30	24	67	58	53	15	37	198	72	39	63	12	22	81	32	69	52	92	68	55	82	138	142	90	59	163
Prochlorococcus_marinus	190	205	68	173	199	80	66	148	82	177	243	341	82	158	241	115	69	262	178	50	141	74	95	109	361	282	238	251	53	136	481	384	187	329	157	109	250	183	785	254	277	155	331	312	346	314	401	185	408
Pseudanabaena_sp._PCC_7367	64	55	67	59	42	78	16	16	54	62	63	70	15	50	185	45	24	115	61	19	72	64	13	25	351	159	62	245	33	91	182	106	37	312	43	19	66	42	748	141	85	62	32	57	114	81	79	47	155
Cyanobium_gracile	564	437	315	396	522	215	128	190	208	262	448	468	129	495	555	409	263	474	228	200	472	378	341	373	895	2508	702	680	124	418	766	932	571	632	279	230	800	432	1029	299	311	334	384	525	484	364	508	246	582
Dactylococcopsis_salina	20	45	14	16	28	31	7	16	2	17	5	6	10	22	63	15	16	28	6	3	14	4	7	8	16	80	29	21	5	11	51	21	10	34	9	11	33	10	59	12	35	14	13	35	41	28	29	16	74
Synechococcus_elongatus	15	32	28	12	10	8	6	6	4	4	50	46	17	37	50	69	66	95	48	26	20	40	15	4	47	50	37	11	1	45	82	15	23	33	12	10	26	25	54	13	33	28	18	18	50	15	33	27	139
Synechococcus_sp._CC9311	5	8	6	8	5	2	0	7	3	4	8	3	2	14	10	8	6	11	6	7	8	6	0	3	19	26	24	7	0	17	12	19	7	8	1	2	17	2	10	5	6	17	6	0	7	5	5	3	5
Synechococcus_sp._CC9605	46	42	35	40	44	26	8	18	28	22	99	85	25	86	113	64	81	115	72	34	66	51	56	68	122	293	94	109	25	79	154	100	66	85	26	22	83	49	99	44	57	58	43	135	85	69	105	47	116
Synechococcus_sp._CC9902	29	29	23	20	24	24	14	12	18	16	18	20	8	19	14	24	27	37	19	8	7	5	1	2	4	38	11	19	9	4	8	11	8	8	1	8	9	5	15	9	12	14	30	11	59	31	25	20	29
Synechococcus_sp._JA-2-3B'a(2-13)	181	195	67	178	167	100	69	69	98	81	125	131	67	156	189	108	86	168	76	42	121	48	70	66	135	508	92	161	28	87	184	130	80	80	25	32	94	39	143	40	80	48	134	126	153	86	123	45	153
Synechococcus_sp._JA-3-3Ab	223	198	113	232	219	104	47	90	99	81	121	178	67	153	230	123	93	236	105	64	169	159	78	94	228	718	286	203	73	179	297	271	142	190	84	61	435	132	301	132	104	117	149	200	214	154	193	98	386
Synechococcus_sp._PCC_6312	100	127	47	84	65	74	30	47	71	57	43	44	24	37	36	44	30	82	37	11	17	22	11	12	12	108	21	8	9	10	35	28	17	24	23	7	33	18	61	17	22	17	36	32	34	20	29	13	27
Synechococcus_sp._PCC_7002	51	25	6	15	25	3	12	11	10	13	22	20	9	31	35	8	13	38	10	12	30	13	1	21	20	64	80	16	28	10	52	51	21	26	15	11	28	23	39	23	17	8	36	39	40	33	42	17	91
Synechococcus_sp._PCC_7502	45	234	138	94	35	35	27	55	99	28	38	21	11	19	38	355	147	54	23	106	13	32	19	23	21	83	52	31	21	46	138	99	22	25	18	17	46	34	43	24	82	28	107	151	132	120	114	54	147
Synechococcus_sp._RCC307	137	176	116	147	153	118	50	87	88	118	147	112	29	104	102	148	108	120	48	59	71	44	55	72	232	405	124	197	44	112	128	135	71	122	45	21	86	65	126	49	103	113	71	80	156	82	82	49	121
Synechococcus_sp._WH_7803	57	75	20	54	38	22	14	14	13	17	29	40	14	50	51	34	32	60	34	17	35	26	22	24	35	89	47	48	15	26	43	81	19	50	22	27	37	45	106	43	14	23	22	24	29	23	32	2	63
Synechococcus_sp._WH_8102	56	73	26	68	63	20	14	27	28	27	74	77	25	67	71	66	68	81	31	30	102	85	67	82	177	599	235	141	38	89	107	139	104	96	26	37	163	59	163	62	57	41	48	95	87	65	111	35	110
Thermosynechococcus_elongatus	10	22	3	3	7	13	2	9	2	8	1	9	4	12	5	7	13	5	6	8	9	6	4	20	10	27	7	9	0	33	41	21	11	22	9	5	24	6	23	8	34	12	18	39	39	23	45	21	26
Thermosynechococcus_sp._NK55a	31	28	22	16	20	19	2	9	6	20	31	42	11	42	35	23	11	49	18	12	49	28	26	28	64	171	49	43	13	31	92	51	21	32	13	10	27	14	49	14	70	7	71	105	64	53	77	20	62
Gloeobacter_kilaueensis	120	141	61	54	103	56	39	56	61	73	143	142	55	97	115	71	84	164	71	44	74	25	27	51	109	281	83	95	29	61	175	124	59	93	40	26	139	32	146	36	91	27	101	129	74	85	143	48	139
Gloeobacter_violaceus	332	289	157	278	290	141	100	148	133	149	265	293	106	250	243	192	204	390	135	102	266	199	112	147	429	901	290	342	109	190	419	511	213	290	153	98	345	167	441	181	192	193	224	295	244	165	201	113	276
Calditerrivibrio_nitroreducens	342	280	160	167	320	123	164	173	267	217	398	207	124	209	219	354	139	195	122	269	58	59	32	44	171	305	140	210	34	66	437	810	281	297	195	132	185	148	500	267	125	116	202	277	320	367	410	163	386
Deferribacter_desulfuricans	200	180	123	100	284	82	113	107	181	120	307	253	82	165	146	248	104	153	109	225	23	17	9	25	88	83	42	46	15	28	445	589	201	258	167	83	95	123	392	196	172	91	179	214	299	314	365	148	301
Denitrovibrio_acetiphilus	99	104	50	65	76	25	75	44	102	67	164	175	59	119	129	102	48	94	62	64	22	12	8	12	123	102	33	60	20	30	241	269	111	117	101	48	84	79	198	102	134	78	123	203	152	165	201	93	202
Flexistipes_sinusarabici	211	130	90	84	176	45	105	111	169	100	310	183	72	116	108	242	102	140	69	186	23	2	6	8	13	62	45	9	10	15	279	532	201	212	171	78	145	91	400	182	80	68	90	157	141	190	298	84	199
Deinococcus_deserti	187	172	93	138	147	76	45	63	71	83	175	172	53	173	194	122	125	206	121	56	176	109	89	99	250	653	173	239	35	126	244	206	114	150	78	65	227	85	210	112	104	84	126	150	141	119	134	73	151
Deinococcus_geothermalis	333	371	153	239	282	109	104	146	168	233	267	283	109	311	367	231	150	414	194	74	131	80	71	174	205	784	222	196	71	138	698	271	278	262	112	83	348	154	459	168	364	188	203	396	436	341	311	168	584
Deinococcus_gobiensis	281	180	146	179	233	125	78	119	126	125	307	326	79	246	327	201	160	329	150	81	223	163	131	137	345	729	265	255	66	148	392	417	187	216	109	96	246	99	325	140	144	130	243	340	293	229	293	135	378
Deinococcus_maricopensis	264	260	135	256	253	136	71	178	188	151	254	197	61	171	231	186	163	309	119	80	185	124	98	132	325	851	247	340	53	129	215	246	121	177	92	83	232	95	248	73	111	103	122	165	116	111	106	67	166
Deinococcus_peraridilitoris	145	87	91	81	123	69	37	76	77	51	123	103	54	114	154	123	94	196	76	54	88	56	36	50	155	295	84	163	18	101	207	142	80	123	62	43	142	55	208	60	85	56	106	154	161	129	136	89	148
Deinococcus_proteolyticus	240	159	126	173	252	103	63	99	115	106	202	215	90	210	240	182	120	212	93	86	175	95	87	135	300	687	289	277	75	185	373	455	137	268	105	81	337	132	372	132	105	170	183	315	233	194	239	112	313
Deinococcus_radiodurans	134	90	51	83	146	64	35	45	66	77	92	120	38	131	127	102	98	159	65	55	153	142	98	135	279	660	256	307	74	158	167	188	106	71	43	33	108	45	121	53	76	56	99	109	102	59	77	56	111
Truepera_radiovictrix	139	122	78	96	91	64	19	61	63	55	70	83	24	82	69	69	39	73	46	45	45	22	21	25	57	160	64	54	15	42	81	75	46	38	11	22	66	42	59	35	43	32	48	75	84	60	62	31	65
Marinithermus_hydrothermalis	155	149	90	116	130	70	45	52	106	129	159	177	59	124	149	117	99	138	84	58	119	118	121	144	192	688	295	299	95	178	397	168	120	99	54	64	167	62	174	79	197	95	85	179	182	225	157	95	322
Meiothermus_ruber	390	398	175	345	351	222	124	174	249	249	286	305	75	297	307	280	178	344	135	113	190	118	116	133	349	859	267	329	57	227	612	444	215	251	153	109	320	147	429	140	173	147	227	295	294	233	257	149	369
Meiothermus_silvanus	250	192	124	151	191	71	40	89	82	67	167	141	60	188	206	133	104	176	80	69	222	127	91	98	329	749	226	266	36	126	229	226	107	150	43	65	176	93	271	81	105	111	111	181	158	104	139	80	191
Oceanithermus_profundus	418	369	210	347	354	195	106	192	230	201	315	339	117	397	369	242	206	385	148	134	262	167	185	164	552	1082	369	375	100	235	350	432	208	251	133	124	396	122	443	149	133	161	177	232	280	172	265	102	339
Thermus_oshimai	346	222	185	202	319	119	64	111	129	137	246	266	78	285	313	206	154	300	116	103	230	200	137	150	475	958	332	387	71	187	344	486	222	299	130	118	318	166	507	126	158	167	185	273	242	215	229	124	283
Thermus_scotoductus	258	220	161	158	231	138	85	90	94	130	170	227	72	198	201	126	96	218	90	61	183	121	85	76	263	655	212	245	50	123	305	334	129	195	111	65	339	129	318	104	153	177	145	219	213	161	204	82	270
Thermus_sp._CCB_US3_UF1	374	257	160	220	352	143	61	149	128	173	224	241	81	288	294	237	113	289	100	99	267	205	200	225	538	1356	441	513	90	228	487	396	252	254	178	85	300	142	518	136	210	161	269	328	350	258	288	143	401
Thermus_thermophilus	441	372	219	294	495	203	106	187	222	198	373	357	104	380	429	267	218	346	151	124	332	269	175	249	755	1435	453	513	99	291	703	868	469	517	225	173	664	248	777	267	298	340	390	505	447	377	477	226	599
Dictyoglomus_thermophilum	18	10	12	16	14	8	11	6	27	15	53	42	11	27	19	28	13	21	11	25	9	20	4	15	4	33	62	3	10	11	46	75	18	23	17	12	14	9	53	22	15	4	12	21	17	18	26	22	36
Dictyoglomus_turgidum	13	28	9	20	31	13	3	8	5	8	33	31	1	19	36	12	4	47	34	6	0	3	2	2	15	12	19	9	3	11	29	3	27	27	24	15	35	15	65	29	18	26	16	35	32	14	24	15	17
uncultured_Termite_group_1_bacterium_	15	40	2	35	32	13	8	29	11	6	50	33	9	15	38	4	0	35	44	3	12	12	3	4	9	23	20	22	12	7	88	64	55	24	44	5	20	21	37	19	47	9	68	52	23	8	91	24	46
Elusimicrobium_minutum	114	44	15	39	60	29	25	46	31	45	43	24	4	26	52	16	18	40	22	16	32	18	8	6	62	90	83	86	45	35	43	90	54	60	65	30	46	51	95	34	20	35	14	38	32	51	32	23	55
Fibrobacter_succinogenes	710	799	274	439	648	336	199	320	306	297	475	660	180	355	498	364	377	834	426	144	317	257	173	206	403	989	678	391	219	361	426	364	179	252	200	112	314	152	529	226	268	262	256	343	306	264	257	131	407
Exiguobacterium_antarcticum	6	51	5	29	9	13	19	17	17	30	22	54	11	13	17	5	1	13	19	3	9	8	2	4	10	22	5	2	14	3	14	65	21	14	8	10	37	44	73	32	9	51	32	19	52	41	33	17	51
Exiguobacterium_sibiricum	84	172	23	163	86	73	37	51	122	90	74	97	55	55	54	33	27	77	42	11	36	38	32	41	155	221	126	186	35	79	115	39	22	26	20	7	41	20	28	23	73	13	103	140	104	73	111	40	107
Exiguobacterium_sp._AT1b	186	211	98	168	122	130	69	107	109	166	48	71	41	86	143	83	92	148	72	42	37	41	45	34	86	201	131	127	36	43	81	59	29	38	26	12	54	25	112	38	46	34	38	47	70	24	43	21	69
Exiguobacterium_sp._MH3	45	28	17	61	21	20	17	30	27	36	10	15	13	18	20	15	15	36	6	3	40	46	12	10	3	37	62	10	4	47	63	55	38	68	64	30	56	47	226	59	31	37	18	41	34	39	41	15	86
Alicyclobacillus_acidocaldarius	469	418	239	381	391	182	109	196	222	204	351	512	159	442	403	310	229	502	268	116	305	208	162	201	471	1301	359	458	109	299	611	488	272	271	147	127	444	234	518	219	220	306	277	373	397	297	371	154	448
Kyrpidia_tusciae	141	166	87	102	152	82	36	78	72	104	180	171	73	168	258	158	135	230	134	91	138	98	65	68	190	518	196	184	43	158	237	192	150	199	111	65	175	113	237	111	135	131	181	183	235	156	176	116	291
Amphibacillus_xylanus	210	283	129	145	121	93	53	77	90	86	225	248	44	126	128	255	125	150	143	80	85	110	67	75	153	462	298	145	50	104	444	139	85	131	84	45	185	111	240	69	247	76	162	134	232	248	174	117	492
Anoxybacillus_flavithermus	63	75	15	69	39	28	13	53	23	69	98	96	23	35	65	43	44	92	62	25	38	30	21	17	118	132	81	105	6	36	81	73	36	31	40	31	67	47	80	58	55	42	61	42	52	77	46	24	57
Bacillus_amyloliquefaciens	195	102	24	94	197	51	30	56	75	34	109	169	45	75	100	46	57	154	71	35	49	50	22	25	53	161	126	88	74	80	119	48	76	57	48	42	58	44	162	48	67	24	86	138	126	114	133	52	155
Bacillus_anthracis	33	33	3	21	19	26	12	10	24	13	0	5	3	6	1	0	0	3	0	0	9	5	3	5	1	31	6	3	3	6	0	20	24	6	15	4	10	8	18	9	0	5	3	6	1	1	0	2	2
Bacillus_atrophaeus	115	125	26	108	97	96	35	75	46	102	46	54	12	56	57	39	30	72	57	14	18	18	18	42	17	272	120	26	33	63	133	42	44	83	45	36	89	60	119	42	68	47	62	128	68	93	38	69	138
Bacillus_cellulosilyticus	51	102	15	68	32	35	31	41	48	21	69	60	40	51	85	40	32	90	33	11	66	44	80	104	65	406	165	37	28	56	65	83	110	131	95	30	111	90	198	58	121	88	43	73	74	39	30	28	82
Bacillus_cereus	46	62	35	49	38	39	26	47	20	31	172	127	27	53	68	31	15	90	59	5	57	50	41	42	248	323	99	184	46	56	117	84	88	79	62	39	122	57	137	84	104	73	69	95	125	65	56	43	121
Bacillus_clausii	32	38	23	31	41	26	15	17	16	20	84	55	23	37	55	28	20	80	42	12	39	22	31	31	48	171	41	69	16	43	143	51	36	46	47	41	100	74	106	43	116	33	92	65	102	125	78	34	140
Bacillus_coagulans	608	403	258	388	213	306	146	353	364	291	156	315	92	307	300	236	143	304	139	71	185	196	77	160	329	1022	197	383	88	182	549	341	256	349	108	148	320	263	617	215	248	148	416	381	402	338	393	146	415
Bacillus_cytotoxicus	117	79	34	55	45	38	21	50	27	58	134	111	37	59	47	47	32	79	67	29	48	31	35	41	171	164	99	127	19	29	249	120	72	49	53	20	60	50	144	40	177	32	92	144	174	212	94	73	175
Bacillus_halodurans	82	88	20	56	113	33	16	29	48	50	38	102	22	63	71	32	19	65	30	13	31	4	8	48	34	141	58	50	22	15	16	59	47	51	29	21	36	28	61	19	15	20	53	44	29	15	22	9	46
Bacillus_infantis	380	470	119	451	292	226	92	200	252	226	113	387	94	156	274	80	68	217	95	40	215	131	158	147	303	1169	255	398	89	244	271	217	117	199	80	44	262	121	374	147	109	111	191	149	160	131	182	73	270
Bacillus_licheniformis	58	109	49	112	56	118	23	45	53	72	26	127	35	73	59	28	27	41	23	9	80	82	25	38	59	414	91	99	38	83	59	87	34	28	31	15	88	55	92	56	50	69	44	56	55	23	54	31	61
Bacillus_megaterium	95	277	172	134	52	57	33	70	34	62	105	171	46	92	97	362	185	112	81	105	91	83	42	16	75	238	90	113	34	80	231	113	49	96	86	32	95	75	182	69	234	82	197	243	202	169	159	106	281
Bacillus_paralicheniformis	123	158	32	121	76	59	15	52	93	102	23	55	8	46	43	38	18	43	22	6	7	0	4	44	54	83	27	35	10	41	159	44	57	18	48	34	70	45	90	65	92	62	76	85	86	108	71	45	122
Bacillus_pseudofirmus	69	78	27	48	107	46	49	86	90	60	110	140	45	62	79	66	56	88	68	72	77	46	80	80	69	200	61	81	54	80	165	143	134	99	83	31	117	82	197	98	105	59	96	172	117	100	152	69	139
Bacillus_pumilus	105	219	84	134	94	74	43	67	56	68	109	62	13	41	69	211	110	64	73	59	96	102	74	104	202	542	236	237	63	105	115	111	88	93	46	36	74	50	142	54	99	45	67	112	107	66	48	36	151
Bacillus_sp._1NLA3E	300	451	127	303	260	191	85	223	213	199	132	147	66	145	146	290	130	168	98	100	115	71	64	187	318	667	341	268	120	235	272	207	146	141	102	59	173	172	272	110	204	91	186	226	271	230	231	122	390
Bacillus_sp._JS	19	17	27	15	7	33	11	13	19	13	19	38	8	36	23	9	15	15	23	9	16	9	3	5	19	68	28	34	12	18	89	34	11	19	5	8	27	17	33	12	53	15	53	124	59	53	49	34	55
Bacillus_subtilis	230	357	124	276	205	119	75	191	128	153	125	140	40	105	86	231	141	103	58	82	106	108	55	83	285	527	136	215	58	215	232	198	125	164	103	67	208	124	250	149	144	126	172	180	223	166	160	108	252
Bacillus_thuringiensis	357	367	185	190	276	134	62	199	203	166	128	297	101	210	192	320	140	200	112	79	180	152	73	111	159	710	339	280	66	232	362	376	152	234	115	87	268	210	407	125	298	160	240	367	248	217	275	153	394
Bacillus_toyonensis	1	7	4	2	3	1	0	0	2	3	10	4	2	6	2	1	2	1	4	1	0	0	0	0	0	0	1	2	1	0	120	2	0	2	1	0	1	3	1	1	55	3	0	4	65	72	55	25	77
Bacillus_velezensis	61	38	12	25	89	14	7	21	13	29	31	25	19	46	48	161	99	57	39	54	29	24	6	9	172	50	73	121	44	46	215	39	11	71	15	13	24	21	222	59	88	22	44	95	133	134	103	71	187
Bacillus_weihenstephanensis	35	45	27	26	24	37	17	11	21	47	33	28	12	30	94	49	21	45	18	19	38	11	21	29	130	127	41	77	9	29	95	12	16	66	13	4	28	12	162	36	101	9	46	118	48	37	43	35	62
Geobacillus_genomosp._3	36	98	21	51	31	21	16	31	35	40	32	38	25	35	78	43	32	96	61	27	18	19	13	15	34	125	37	34	14	25	129	80	67	77	44	38	100	72	157	80	95	25	45	112	65	69	66	43	71
Geobacillus_kaustophilus	13	14	26	11	3	27	7	4	5	29	9	16	3	18	12	13	11	13	0	11	19	5	2	5	14	43	14	14	19	8	46	32	14	8	14	11	40	33	62	17	30	18	40	38	74	49	55	22	69
Geobacillus_sp._C56-T3	18	20	3	25	7	9	1	21	5	8	1	12	5	20	8	4	2	18	0	1	12	9	4	24	13	51	30	36	7	46	3	19	18	20	10	3	15	5	15	11	0	10	7	4	5	6	2	4	3
Geobacillus_sp._GHH01	3	3	4	4	13	4	2	6	3	4	21	25	3	6	38	13	17	29	12	8	1	3	4	5	8	12	6	5	5	4	12	13	4	8	19	8	23	12	11	10	6	9	14	14	9	2	7	3	3
Geobacillus_sp._WCH70	78	133	38	142	92	73	27	39	41	63	55	75	9	70	57	56	40	93	41	25	74	49	32	32	106	210	84	170	53	36	57	66	80	107	44	48	111	70	167	65	34	73	69	50	78	61	59	38	96
Geobacillus_sp._Y4.1MC1	3	4	0	3	3	9	0	1	6	1	6	0	3	3	9	1	1	9	4	2	5	1	1	3	2	26	15	5	1	3	15	3	2	2	0	1	4	6	12	7	5	3	10	15	8	12	6	11	18
Geobacillus_thermodenitrificans	81	100	25	70	46	58	28	58	52	35	29	46	9	25	54	19	23	58	40	16	20	21	7	46	55	80	10	46	12	39	55	19	17	13	15	17	38	14	77	36	23	20	20	51	46	42	31	21	57
Geobacillus_thermoleovorans	11	3	0	5	6	0	1	2	5	11	8	2	3	3	13	5	2	21	16	3	3	1	1	1	0	1	1	0	0	4	5	1	0	0	0	0	2	0	2	0	1	0	3	2	2	1	2	1	2
Halobacillus_halophilus	135	173	118	118	117	63	37	72	66	90	126	95	59	101	89	272	113	175	97	123	61	23	53	43	53	194	120	58	18	35	222	82	70	53	57	19	39	48	116	46	108	32	118	211	126	134	148	74	143
Oceanobacillus_iheyensis	82	73	22	81	79	33	26	72	26	42	123	126	40	71	108	41	21	96	83	21	33	19	31	75	54	190	90	41	8	32	230	85	169	144	123	84	175	107	282	115	115	103	62	54	177	143	122	61	232
Parageobacillus_thermoglucosidans	3	4	2	1	3	0	0	4	2	5	33	17	2	6	13	7	19	33	14	5	1	1	0	0	0	12	6	0	0	1	6	21	7	10	3	0	6	5	1	4	2	9	3	6	6	2	3	6	8
Listeria_innocua	14	53	22	55	32	17	7	34	54	13	33	56	15	21	48	60	21	42	22	22	15	7	2	4	84	37	19	40	6	16	66	13	6	82	7	4	14	18	202	21	24	13	43	49	37	28	26	20	51
Listeria_ivanovii	56	47	21	31	34	25	18	24	23	53	85	80	26	47	60	43	43	55	55	23	24	14	4	31	26	72	67	13	18	29	79	80	27	30	20	16	31	22	67	35	28	25	55	85	66	61	69	52	90
Listeria_monocytogenes	206	230	71	238	148	140	73	135	151	130	171	207	89	134	212	101	44	171	137	43	77	43	47	138	131	806	224	100	65	160	805	425	195	260	181	100	340	214	538	244	380	247	329	501	519	433	519	222	721
Listeria_seeligeri	55	52	33	76	41	26	26	28	27	29	30	76	10	22	23	13	19	42	34	3	8	5	2	2	6	29	25	3	5	11	69	22	13	39	27	8	29	51	44	21	41	20	35	53	58	47	14	26	67
Listeria_welshimeri	44	176	94	80	34	34	20	43	20	23	90	74	34	41	67	193	86	65	39	57	21	29	8	9	104	37	46	53	3	25	171	15	15	79	14	12	32	17	189	52	104	10	70	59	96	83	79	56	138
Brevibacillus_brevis	677	450	172	286	569	214	126	329	313	356	260	340	106	172	237	208	123	258	180	116	158	159	136	131	256	618	249	321	114	192	482	412	217	230	213	105	366	179	348	183	266	140	400	403	470	332	386	223	420
Paenibacillus_larvae	161	328	67	225	166	138	45	123	84	123	132	162	55	107	185	67	71	158	78	38	149	71	66	84	208	486	155	165	60	162	456	202	117	280	110	62	235	143	570	168	213	119	271	270	246	210	254	155	438
Paenibacillus_mucilaginosus	879	893	382	761	726	464	251	451	578	496	465	636	150	532	629	403	310	629	286	188	464	272	230	338	618	2626	825	694	289	691	1012	1111	519	639	351	304	1078	521	1290	583	432	652	648	783	921	622	692	365	937
Paenibacillus_polymyxa	310	304	109	274	305	180	80	156	162	190	145	217	111	217	225	168	112	242	120	68	183	121	64	123	208	822	163	342	68	233	649	246	180	263	137	92	309	204	439	150	485	156	446	626	447	353	395	165	493
Paenibacillus_sp._JDR-2	263	443	62	327	317	209	69	189	277	265	223	215	73	251	276	121	109	288	191	68	158	108	80	111	267	1043	317	297	113	302	468	327	165	257	101	99	274	146	493	159	234	214	241	322	266	244	234	129	345
Paenibacillus_sp._Y412MC10	331	381	216	278	191	177	83	191	165	134	178	284	87	253	245	331	246	278	157	113	170	118	86	107	193	875	283	278	70	174	827	306	195	310	167	86	357	215	542	180	565	166	375	587	627	513	419	243	789
Paenibacillus_terrae	256	290	124	248	271	200	69	126	222	189	151	253	81	176	202	122	121	212	194	47	138	91	67	76	166	617	259	157	58	122	267	246	155	356	166	94	245	198	516	196	133	172	144	213	194	186	124	75	268
Thermobacillus_composti	662	690	273	599	587	370	162	310	328	318	334	432	146	393	439	342	250	593	289	113	364	301	158	249	404	1886	587	562	166	481	603	531	257	429	189	161	544	335	731	251	320	234	375	389	481	311	361	205	636
Solibacillus_silvestris	241	251	55	256	191	165	52	118	124	148	97	223	37	114	97	53	74	112	84	30	131	123	65	105	140	785	224	165	72	222	350	141	90	86	76	35	105	46	153	66	213	61	116	148	200	148	165	80	284
[Bacillus]_selenitireducens	166	285	76	198	204	145	68	101	125	109	149	159	78	145	197	110	79	180	74	27	75	32	46	76	365	433	156	315	67	156	192	157	94	225	81	54	164	94	530	136	143	104	107	207	234	148	120	92	178
Macrococcus_caseolyticus	62	145	25	52	57	30	13	69	24	54	154	185	24	70	101	56	34	77	92	24	60	49	51	45	46	236	128	64	38	36	236	220	107	91	83	38	124	90	152	82	235	46	123	254	97	112	104	82	196
Staphylococcus_argenteus	61	99	69	52	31	12	30	39	27	26	77	44	14	17	15	94	47	17	33	33	11	7	9	15	83	56	53	40	17	16	45	20	13	14	16	4	18	4	25	14	34	21	57	36	64	62	44	32	52
Staphylococcus_aureus	86	106	34	125	127	77	29	55	30	71	216	163	57	96	186	60	23	186	82	18	74	33	43	51	271	207	173	178	35	98	140	90	65	146	62	43	101	68	322	119	177	57	97	175	131	69	84	67	187
Staphylococcus_carnosus	115	106	39	45	36	61	25	72	31	111	83	77	23	26	58	31	9	54	48	2	28	35	12	35	78	155	108	59	19	48	255	56	50	30	66	9	34	32	53	39	183	18	67	84	180	224	114	75	236
Staphylococcus_epidermidis	161	134	21	87	62	83	20	141	93	64	131	236	36	105	100	112	37	96	87	31	65	37	24	38	209	204	89	121	25	61	190	154	115	107	68	44	130	75	340	106	143	45	148	250	184	127	167	90	312
Staphylococcus_haemolyticus	92	64	20	52	42	51	22	54	40	48	57	53	21	37	14	30	13	44	45	16	44	60	41	40	36	149	119	28	26	40	114	67	38	39	49	14	49	48	90	28	129	33	56	128	76	65	32	52	100
Staphylococcus_lugdunensis	54	39	15	22	17	32	15	43	17	33	51	73	18	37	69	24	17	62	55	8	40	24	37	34	132	123	91	71	10	55	62	78	81	174	53	21	114	58	318	77	58	49	43	33	52	38	36	23	83
Staphylococcus_pasteuri	97	45	16	52	44	32	14	64	22	28	31	54	14	12	35	17	8	45	23	1	15	10	19	50	83	106	61	44	11	20	41	17	29	8	19	8	29	27	30	12	29	12	28	41	37	13	21	13	44
Staphylococcus_pseudintermedius	35	37	17	32	43	25	13	22	17	15	45	48	15	27	50	28	42	48	42	17	34	18	9	45	37	118	63	79	9	27	51	39	42	40	19	16	59	42	94	25	47	35	60	38	56	29	36	24	54
Staphylococcus_saprophyticus	27	38	6	45	40	21	18	33	8	16	52	135	20	24	29	22	13	50	54	11	13	26	35	37	53	58	70	23	8	15	50	17	39	36	47	22	31	39	153	42	51	34	46	52	36	38	25	30	44
Staphylococcus_warneri	25	94	84	34	11	12	17	37	6	9	36	35	6	10	18	142	78	11	22	48	16	17	19	22	20	182	80	63	9	24	34	6	7	10	4	6	30	30	11	17	25	12	71	28	23	35	49	17	28
Aerococcus_urinae	118	146	40	96	309	54	45	117	89	65	75	122	57	140	91	115	55	101	60	46	64	48	14	45	113	326	77	127	36	87	281	88	89	131	79	72	125	92	352	130	198	78	130	181	147	163	108	55	235
Carnobacterium_inhibens	82	81	20	82	60	33	19	35	42	22	102	114	42	69	114	40	43	128	56	10	30	22	32	50	143	143	113	103	26	103	134	23	26	103	30	18	66	60	248	41	72	68	78	97	77	82	48	30	136
Carnobacterium_maltaromaticum	95	116	37	91	83	47	38	64	55	59	95	191	35	90	104	48	51	101	107	14	84	69	57	83	144	463	188	89	39	71	159	81	54	108	80	28	143	117	220	46	182	70	147	183	142	92	90	71	221
Carnobacterium_sp._17-4	87	54	23	69	48	28	30	46	82	45	98	115	24	81	109	57	31	81	61	36	24	27	31	31	87	93	77	49	13	50	192	112	90	137	92	36	80	83	367	89	116	58	117	182	171	127	165	80	178
Enterococcus_casseliflavus	130	63	43	48	40	58	29	71	39	98	77	108	23	87	120	42	31	125	59	20	32	15	14	22	68	150	29	44	15	29	73	49	45	94	30	36	76	56	187	60	39	39	26	52	51	41	24	33	131
Enterococcus_faecalis	15276	16070	5111	10250	10989	6322	3416	7215	5009	8933	3345	4403	2142	6146	4719	4554	3290	6069	2553	2526	4631	3840	2891	2413	8746	31359	5275	13028	1683	4236	15885	8380	3594	5801	2702	2198	7966	4213	10946	3865	6975	3566	7129	8431	10059	7778	8874	4933	15399
Enterococcus_faecium	8325	5849	2416	4847	6060	3318	1570	3673	3435	3288	1423	2005	846	2236	2753	1561	1100	2760	1238	645	1937	1324	986	1665	2840	9897	2750	2517	977	2781	7022	4181	3546	2832	1535	1475	4113	3051	9380	3739	3783	1953	3314	4082	5149	3873	4053	2016	6724
Enterococcus_hirae	172	183	42	119	134	68	52	112	72	107	272	256	138	309	836	569	350	856	282	161	16	5	13	33	53	198	49	79	49	63	342	230	116	133	93	52	164	152	332	137	152	107	148	232	231	213	193	130	298
Enterococcus_mundtii	45	33	5	22	21	20	13	14	14	21	34	29	5	11	18	27	21	34	34	9	15	6	11	14	44	120	15	20	6	8	73	18	16	17	25	16	39	31	48	11	71	12	72	73	60	36	50	30	73
Melissococcus_plutonius	52	64	35	55	51	21	22	74	21	30	87	163	24	85	60	34	36	72	56	23	48	30	25	30	80	177	122	51	14	41	144	124	98	74	71	27	73	54	108	49	83	53	72	119	68	105	92	56	111
Tetragenococcus_halophilus	106	119	28	87	80	39	47	67	48	63	140	114	38	69	171	47	37	145	116	23	62	64	35	55	104	244	76	95	31	78	225	145	122	157	100	64	140	105	325	109	152	96	82	95	143	147	108	58	263
Lactobacillus_acidophilus	3034	889	150	1235	1292	1141	790	845	531	840	379	517	188	420	790	1822	932	875	338	283	316	93	33	421	214	603	1024	1283	129	435	3464	64	18	61	62	16	86	40	166	27	4246	35	1954	4084	2864	1162	354	2096	2864
Lactobacillus_amylovorus	2398	1111	391	1127	1137	952	527	736	468	623	290	399	146	410	578	1429	750	676	251	285	281	205	137	187	429	686	614	446	146	488	2657	172	136	187	192	81	289	182	472	222	3083	146	1517	3142	2227	1141	527	1566	2280
Lactobacillus_brevis	52	50	5	21	21	18	16	23	17	29	39	54	7	24	36	39	39	49	32	7	31	18	3	6	44	39	20	41	13	14	40	72	17	48	32	19	77	72	111	54	25	25	11	25	34	9	7	18	58
Lactobacillus_buchneri	85	86	37	62	65	49	20	22	43	40	40	31	20	54	37	42	65	64	37	25	45	9	9	16	39	75	61	77	35	32	275	134	60	78	46	39	113	100	116	76	110	64	209	197	148	126	269	110	214
Lactobacillus_casei	0	8	0	1	1	1	1	1	2	4	0	0	1	0	1	4	0	2	0	6	0	0	3	0	4	56	0	28	0	2	7	1	1	3	0	6	11	31	5	5	0	6	40	0	3	23	31	0	5
Lactobacillus_crispatus	1834	626	138	809	805	624	424	486	375	419	213	262	107	283	459	923	483	448	164	117	23	25	20	28	89	124	58	63	14	52	2124	52	57	119	29	26	45	70	242	60	2451	29	1186	2515	1776	697	243	1216	1698
Lactobacillus_delbrueckii	397	239	127	278	313	182	112	195	137	168	121	166	43	111	224	205	146	176	85	54	103	53	29	67	131	585	127	129	48	158	479	407	189	184	113	109	279	193	321	153	448	155	317	498	385	242	258	254	583
Lactobacillus_fermentum	156	131	33	116	97	116	59	96	71	121	221	130	58	172	166	284	263	450	220	109	51	60	34	29	43	230	90	38	7	118	262	180	76	263	134	101	292	309	568	97	132	160	102	201	141	87	106	99	550
Lactobacillus_gasseri	1601	576	96	712	596	676	391	370	263	444	807	898	212	357	549	1465	697	903	469	424	142	44	45	122	154	223	311	470	48	151	1017	57	20	56	50	24	93	43	231	24	1325	23	627	1328	925	425	115	614	836
Lactobacillus_helveticus	2206	804	268	1058	951	851	612	643	458	620	237	372	160	274	556	1477	677	562	222	245	38	41	17	20	43	99	49	60	22	35	2436	34	5	38	21	10	40	21	75	18	2994	11	1373	3133	2183	822	288	1522	2132
Lactobacillus_johnsonii	50127	18659	1552	18822	13669	21803	10582	9279	7488	13416	9060	10663	3980	11618	13410	33842	16995	18029	6255	8395	47271	12607	7338	66315	30778	99593	142360	186487	23625	68382	6348	47322	13611	33996	51414	9545	82120	16409	194764	21112	7920	5617	3648	8212	5497	2233	707	3827	5118
Lactobacillus_kefiranofaciens	1295	377	74	594	787	450	395	346	229	348	167	222	80	191	313	741	346	353	139	94	47	34	15	20	15	38	84	63	13	73	1547	78	92	146	130	58	157	102	351	112	1822	108	858	1830	1304	520	179	918	1329
Lactobacillus_paracasei	0	2	0	2	1	2	1	0	0	1	2	12	6	8	19	4	0	10	0	2	2	1	0	0	2	2	2	2	1	1	4	4	1	3	9	0	1	0	5	0	0	3	2	4	3	6	3	5	6
Lactobacillus_plantarum	68	76	25	70	42	36	28	40	41	53	60	62	22	63	64	110	75	153	69	40	38	39	37	43	121	214	86	103	16	67	155	43	78	212	117	85	198	183	482	145	151	103	122	203	107	79	47	64	197
Lactobacillus_reuteri	21828	8665	1557	9273	12454	16357	5377	7414	6671	8300	8700	8251	2591	7912	7995	34836	16752	20856	6855	5806	112	87	95	99	170	474	283	249	109	111	30291	322	256	778	442	325	1023	1216	1819	323	42149	578	16341	43590	49542	11436	11688	20768	65176
Lactobacillus_rhamnosus	136	78	17	39	84	26	24	48	34	30	54	79	23	44	87	70	44	112	63	29	58	38	18	48	59	181	118	62	33	78	81	11	38	56	48	30	93	76	158	41	53	53	25	70	59	20	23	33	94
Lactobacillus_ruminis	734	665	181	289	413	305	260	404	416	472	572	401	166	425	430	738	705	1238	625	295	212	107	120	271	276	1570	337	442	113	264	1244	428	457	1147	498	429	1282	1334	2394	577	666	807	538	633	743	743	556	294	1603
Lactobacillus_sakei	107	88	28	53	40	42	22	49	44	42	87	92	21	60	64	83	72	135	78	28	24	11	24	35	32	95	85	43	12	26	97	84	62	74	69	34	108	154	239	72	53	71	48	63	74	31	35	45	143
Lactobacillus_salivarius	471	408	120	247	158	214	168	228	263	257	463	237	121	217	360	556	617	955	570	226	34	30	14	30	148	125	129	100	41	34	310	199	220	677	362	246	801	1178	1716	274	246	512	131	336	245	126	133	213	955
Lactobacillus_sanfranciscensis	92	72	25	65	55	43	17	54	42	37	57	60	17	31	44	69	53	69	42	32	23	62	41	9	25	107	69	19	9	36	199	76	44	90	40	34	60	103	136	60	143	46	56	96	155	119	71	59	204
Pediococcus_claussenii	39	27	9	29	20	22	6	21	17	29	59	37	9	22	32	22	14	50	17	7	33	54	30	33	17	72	88	12	3	43	30	30	27	34	27	9	36	54	75	26	28	25	25	51	33	24	21	21	66
Pediococcus_pentosaceus	91	72	20	42	45	46	26	59	31	42	85	98	30	36	74	72	55	104	85	34	13	20	16	88	31	239	61	22	8	33	240	74	145	112	96	78	128	113	282	111	170	77	82	156	170	134	99	76	259
Leuconostoc_carnosum	54	51	19	65	34	26	10	40	21	32	29	47	10	21	21	28	27	31	22	8	20	7	13	66	33	246	60	26	12	16	75	18	38	35	22	10	56	39	78	22	128	21	34	104	73	25	16	30	86
Leuconostoc_citreum	21	15	5	9	16	9	5	11	3	8	34	95	22	30	41	15	14	37	19	6	8	18	6	2	17	40	18	3	4	14	21	15	2	17	5	8	22	30	49	13	18	12	11	24	17	9	10	10	24
Leuconostoc_gelidum	64	179	94	111	61	58	29	54	50	42	95	53	9	16	68	160	88	55	36	55	24	8	37	24	186	91	51	96	7	18	94	37	34	104	36	16	73	37	237	53	63	21	51	89	57	49	38	50	67
Leuconostoc_kimchii	6	3	2	3	22	11	3	0	6	5	2	3	1	1	3	2	1	2	0	1	4	0	5	2	2	16	9	3	1	4	5	0	0	0	1	0	1	0	1	0	2	2	1	0	3	1	0	0	3
Leuconostoc_mesenteroides	24	83	7	68	22	21	17	18	21	15	46	50	18	37	67	43	25	60	36	5	20	6	23	40	16	77	40	42	16	5	118	31	23	25	15	7	23	22	22	2	45	23	45	53	39	62	57	29	76
Leuconostoc_sp._C2	1	3	1	0	0	1	0	0	0	0	1	1	0	1	2	2	0	1	2	2	0	3	0	1	1	2	3	0	0	2	1	2	1	4	0	2	2	1	4	1	3	1	2	0	5	2	0	3	8
Oenococcus_oeni	67	54	48	63	47	44	26	30	44	43	55	56	18	42	43	43	28	51	30	11	26	7	10	24	35	79	63	56	15	21	150	55	40	116	39	21	101	52	145	31	65	54	54	104	74	45	50	45	90
Weissella_koreensis	91	101	31	101	54	69	25	72	43	64	115	185	32	46	71	30	17	69	72	14	52	40	19	27	37	186	103	47	14	33	301	92	81	83	78	59	97	57	188	67	144	83	142	120	150	160	163	109	267
Lactococcus_garvieae	73	60	33	55	87	36	52	68	66	50	145	145	57	58	71	72	83	146	116	94	86	82	103	67	97	216	74	139	74	105	85	169	155	83	86	44	91	68	110	75	58	59	98	72	82	116	146	51	147
Lactococcus_lactis	274	410	137	236	205	97	74	162	119	122	186	336	78	164	255	290	159	156	110	89	109	94	59	43	433	465	227	334	79	111	500	217	132	255	153	79	242	175	447	141	271	108	294	300	276	251	218	136	414
Streptococcus_agalactiae	50	85	22	40	68	36	32	57	41	59	104	64	31	58	52	46	32	67	35	37	31	33	25	53	60	216	78	45	17	38	171	167	95	94	96	41	113	85	175	85	87	56	76	112	127	85	103	88	141
Streptococcus_anginosus	392	353	115	341	274	146	150	124	237	297	154	239	109	179	217	238	108	237	124	110	151	95	105	64	230	754	257	248	84	289	741	292	221	304	156	82	352	220	498	205	418	187	432	438	325	568	359	146	527
Streptococcus_constellatus	575	586	177	518	458	287	124	307	233	291	199	260	100	310	290	220	204	341	140	105	408	277	184	217	722	1642	574	712	231	526	804	666	329	505	249	222	730	502	1032	412	410	386	482	601	554	582	575	283	722
Streptococcus_cristatus	94	76	31	50	15	42	27	50	59	52	51	45	15	49	49	26	25	58	23	18	26	24	16	12	77	130	62	76	7	20	102	47	58	95	86	52	76	57	263	67	50	67	44	71	57	71	49	22	64
Streptococcus_dysgalactiae	212	117	79	165	111	75	43	97	149	100	128	135	39	140	137	113	87	133	61	54	158	154	58	90	183	619	259	222	117	197	423	141	105	187	80	71	218	154	487	156	278	109	357	398	367	315	355	144	406
Streptococcus_equi	381	529	200	230	323	144	120	247	118	186	259	166	92	320	337	425	241	284	156	132	218	268	81	131	458	986	296	307	121	316	784	313	280	466	161	166	485	248	1175	353	418	217	375	548	559	479	402	270	666
Streptococcus_gallolyticus	129	138	88	92	92	126	32	74	54	69	100	68	29	72	100	50	28	119	44	27	88	45	24	19	399	202	308	250	140	87	303	129	87	162	28	46	158	79	343	135	123	87	120	241	194	172	123	101	153
Streptococcus_gordonii	59	42	22	42	21	30	13	28	25	17	28	12	7	23	41	25	13	39	15	13	87	43	35	31	91	257	42	145	28	46	34	27	14	43	22	19	35	47	61	17	21	28	17	21	21	17	21	7	65
Streptococcus_infantarius	45	49	30	33	34	28	25	23	39	33	41	105	29	77	68	40	22	49	28	7	9	20	5	3	21	36	20	16	9	12	51	27	12	39	16	14	52	48	91	23	33	35	19	39	43	20	21	16	60
Streptococcus_intermedius	545	977	166	821	434	367	261	576	293	376	363	593	451	437	636	258	233	508	664	102	305	173	140	166	1336	1250	263	1090	160	162	1976	329	196	259	145	180	488	238	724	301	695	266	559	817	972	582	629	304	1009
Streptococcus_lutetiensis	12	9	4	12	3	18	4	15	8	17	49	42	0	16	42	11	5	44	35	4	5	7	0	3	10	23	2	7	0	6	32	7	12	22	8	9	37	22	25	8	22	14	26	17	6	8	10	12	22
Streptococcus_macedonicus	9	4	0	4	7	7	2	2	4	10	7	5	1	7	30	17	12	20	9	2	10	8	4	29	107	76	9	58	6	23	15	40	18	74	34	10	15	21	205	40	5	19	7	11	10	17	6	2	21
Streptococcus_mitis	52	54	12	80	58	36	37	49	96	43	10	87	21	32	41	5	4	20	4	1	4	3	7	5	15	42	11	2	2	8	79	24	16	10	29	6	36	10	25	11	73	4	93	113	68	43	82	31	89
Streptococcus_mutans	84	78	51	70	55	67	48	66	35	87	55	79	12	79	127	64	18	126	68	17	65	33	20	35	44	214	156	40	39	54	191	158	95	121	64	69	92	79	127	88	144	65	105	155	143	96	126	68	192
Streptococcus_oralis	27	21	13	19	36	9	23	24	15	51	20	31	8	23	23	13	19	28	9	2	49	29	14	12	40	52	33	47	14	32	57	42	13	32	12	16	26	29	60	26	51	33	23	42	59	35	51	30	57
Streptococcus_parasanguinis	30	11	8	10	52	16	15	11	14	24	28	47	27	29	32	24	41	59	28	18	9	3	7	5	12	16	15	7	2	3	100	81	38	78	40	31	94	49	75	62	45	39	61	90	85	54	62	28	84
Streptococcus_parauberis	58	182	119	93	56	65	15	55	34	45	65	68	11	16	58	195	93	87	66	52	33	35	37	35	174	143	94	152	16	47	157	31	20	128	23	10	54	51	267	67	110	40	92	52	103	155	95	31	148
Streptococcus_pasteurianus	239	276	77	276	193	127	77	172	149	175	67	114	67	107	153	75	50	177	66	36	124	70	39	54	153	288	108	201	57	107	731	166	73	212	70	48	140	78	350	95	421	80	434	424	381	488	373	189	594
Streptococcus_pneumoniae	68	113	63	56	34	51	34	34	35	36	102	157	94	185	427	58	39	201	81	13	65	33	18	11	213	178	55	148	15	61	219	101	48	120	71	24	114	60	153	52	140	89	113	130	163	131	153	61	226
Streptococcus_pseudopneumoniae	25	61	7	49	50	41	5	23	24	33	6	6	0	6	7	14	4	17	10	1	4	3	6	29	26	139	24	5	8	33	70	5	26	41	43	24	51	33	103	40	16	24	30	26	30	40	16	11	18
Streptococcus_pyogenes	1924	2299	655	1411	2274	1015	582	1004	804	1194	994	1355	674	1395	1931	1815	1191	1668	969	669	2211	1217	678	847	3071	7028	3095	3528	1168	2251	5316	3999	1986	3232	1745	1274	3640	2552	8033	2573	2868	2016	3416	3605	3763	3823	3112	1432	4894
Streptococcus_salivarius	47	26	19	31	28	25	13	23	131	27	46	39	14	27	53	29	18	45	32	14	38	71	12	40	93	280	51	57	25	107	183	52	55	131	34	29	63	58	286	61	129	30	148	185	128	105	117	41	122
Streptococcus_sanguinis	59	42	19	44	19	38	15	11	13	21	27	114	19	33	45	28	21	56	48	12	12	7	12	40	11	147	32	12	7	16	82	114	80	131	93	18	124	114	202	52	41	77	32	66	53	63	22	30	100
Streptococcus_sp._I-G2	21	7	8	0	9	2	2	1	8	0	2	5	0	7	2	3	2	3	3	2	9	4	9	6	15	26	17	8	2	3	5	5	2	0	4	0	2	1	3	1	0	2	0	4	11	0	7	3	2
Streptococcus_sp._I-P16	8	14	0	7	2	1	2	3	4	1	48	22	8	11	18	9	4	28	26	7	3	7	1	3	2	5	14	17	1	3	13	27	5	18	9	6	9	1	10	9	8	13	6	14	4	6	17	11	15
Streptococcus_suis	5349	5085	1999	3285	4548	2057	1227	2445	2169	2548	1615	1732	1194	2191	3572	3149	2015	3142	1443	1226	3749	1801	973	1546	7065	13691	5523	6280	1763	3206	7489	5370	2314	4193	2125	1772	5940	3307	11007	3754	4046	3232	5588	5647	5227	5180	4996	2334	7464
Streptococcus_thermophilus	47	167	93	51	36	14	9	58	15	45	19	34	16	12	33	226	113	34	41	65	20	13	37	45	23	186	53	48	7	30	53	22	120	107	117	96	186	122	322	124	33	93	140	20	32	51	61	15	30
Streptococcus_uberis	34	28	18	20	27	21	10	26	17	12	62	44	25	45	42	28	23	34	18	24	28	32	49	55	32	104	166	29	9	34	45	97	57	57	32	20	55	28	89	28	20	31	27	28	34	43	38	17	46
Gottschalkia_acidurici	142	369	156	287	192	124	49	143	72	95	325	712	91	138	262	196	112	246	285	61	115	101	66	134	231	518	225	176	63	116	421	52	182	192	105	71	147	82	414	155	253	91	201	260	305	197	239	145	333
Alkaliphilus_metalliredigens	278	333	184	264	164	108	91	161	169	187	252	414	85	192	247	307	139	238	146	113	101	88	113	98	160	426	261	190	64	175	715	327	228	232	174	79	238	185	415	210	394	150	240	330	390	368	387	192	612
Alkaliphilus_oremlandii	188	356	193	231	123	127	73	116	127	107	153	281	58	139	176	289	112	177	103	97	135	85	63	83	228	461	196	186	60	130	583	241	198	157	98	62	210	120	305	142	344	153	236	331	346	294	224	157	355
Candidatus_Arthromitus_sp._SFB-mouse	1668	2837	792	1537	3293	1528	638	1578	2363	1095	495	2146	1084	1029	1394	156	50	1050	235	85	61	34	41	74	183	407	168	98	56	165	3394	113	58	147	61	27	75	44	315	89	932	40	1265	2873	2099	2657	2020	844	2325
Candidatus_Arthromitus_sp._SFB-rat-Yit	87	382	225	139	67	57	30	101	122	57	134	238	39	73	63	348	156	76	104	119	33	39	65	122	165	403	150	106	20	71	429	80	112	71	57	33	65	60	86	24	292	31	250	302	330	271	299	130	345
Clostridium_acetobutylicum	357	1112	549	502	506	211	154	370	266	264	389	527	133	379	383	1063	469	383	252	377	237	276	109	178	687	996	522	462	111	308	810	712	394	535	274	138	423	290	1262	396	482	229	482	525	493	497	437	347	770
Clostridium_autoethanogenum	435	268	52	158	136	108	88	77	103	126	62	117	21	84	77	87	57	121	91	47	110	84	44	4	51	189	80	60	149	97	691	237	206	296	157	51	300	175	374	187	565	190	291	681	407	470	157	223	596
Clostridium_beijerinckii	303	388	92	240	133	179	116	248	138	224	411	522	91	177	422	200	85	353	274	51	154	228	110	228	851	1672	316	403	83	203	573	232	339	523	347	131	244	172	1122	254	411	137	454	495	476	368	305	185	500
Clostridium_botulinum	1430	2635	974	1614	1042	903	519	1346	808	1018	1938	3410	509	984	1578	1591	768	1362	1400	586	931	926	756	1157	2997	7682	2251	1761	488	736	3296	1588	1529	1819	1361	507	1303	735	2885	892	2628	573	2333	2453	2651	2229	2032	1169	3218
Clostridium_cellulovorans	323	781	539	395	306	225	129	240	158	196	348	418	113	218	317	900	404	295	226	339	189	168	163	334	644	1521	489	409	100	165	510	459	600	515	297	171	391	269	842	371	364	172	394	365	379	302	311	188	404
Clostridium_kluyveri	1538	1764	550	1183	1386	601	332	736	694	706	643	969	259	740	1015	1146	658	864	505	448	588	400	269	532	985	2884	1072	1123	262	732	1953	1366	748	899	496	382	1193	732	1673	771	934	590	1061	1204	1247	1214	1154	665	1813
Clostridium_ljungdahlii	22	29	15	38	43	8	9	19	10	14	21	54	18	16	63	17	7	49	18	8	20	33	8	7	107	70	100	57	15	33	85	42	44	145	42	23	39	42	343	77	59	41	69	94	37	51	45	28	79
Clostridium_novyi	226	397	151	278	128	121	82	188	135	143	296	670	75	157	302	182	91	244	232	69	119	160	114	167	425	771	419	124	81	105	599	181	237	364	227	98	255	156	547	178	477	120	509	536	420	356	372	216	470
Clostridium_pasteurianum	579	836	323	525	483	279	199	394	254	398	573	504	132	426	339	613	299	426	280	231	323	196	133	307	595	1318	859	461	333	381	761	511	301	581	310	184	559	347	1393	448	561	287	353	477	488	469	422	283	688
Clostridium_perfringens	308	744	219	362	324	293	83	253	186	223	341	549	119	184	382	299	135	335	197	103	282	269	294	545	1125	3480	681	445	135	202	628	384	544	699	603	166	373	214	1272	305	688	205	614	589	580	415	483	236	618
Clostridium_saccharobutylicum	257	823	376	395	248	247	92	345	239	182	410	494	153	281	525	763	284	387	253	196	274	371	210	350	1139	2606	553	484	114	285	796	321	389	700	396	100	401	178	1177	281	774	185	563	760	702	530	481	316	793
Clostridium_saccharoperbutylacetonicum	335	698	318	362	217	235	115	324	273	225	491	677	163	276	558	525	281	479	279	166	229	256	189	308	966	2270	515	507	131	215	782	302	502	615	440	189	395	247	1318	372	680	223	558	657	585	486	458	294	767
Clostridium_sp._BNL1100	354	473	225	292	267	205	95	190	135	185	337	516	186	278	457	327	194	414	284	139	171	140	89	153	375	962	271	373	99	196	773	318	246	327	154	89	295	178	738	222	490	184	407	520	512	470	375	258	627
Clostridium_sp._SY8519	12331	15032	5820	10379	10401	6671	3340	6350	6691	8146	5597	7383	2684	7124	8662	6287	4242	8307	4551	2464	7046	6807	2586	4246	9212	31667	9299	11091	3669	10051	24583	10008	5698	10401	4882	3828	11623	7343	17123	6638	13697	7463	11503	15268	16212	16074	12597	6531	22640
Clostridium_tetani	669	978	292	643	595	447	198	427	425	375	481	938	182	395	593	311	203	578	380	122	468	417	228	412	1038	2925	811	674	330	508	1412	667	497	666	444	214	622	357	1329	475	882	315	742	924	918	793	690	483	1114
Thermaerobacter_marianensis	1236	1019	464	819	1230	586	303	463	576	558	913	1015	315	918	1175	724	579	979	413	335	768	546	423	603	1480	4078	987	1237	291	811	1803	1842	911	1100	487	418	1476	577	1750	554	721	620	842	1303	1140	906	1031	474	1430
Acetobacterium_woodii	453	568	233	379	408	313	139	234	244	263	269	378	121	328	265	372	262	341	158	132	237	151	147	139	694	1122	354	566	131	254	705	575	282	423	235	165	472	326	740	255	438	272	450	662	695	530	532	296	774
Eubacterium_limosum	2561	2770	939	2160	2001	1198	852	1608	1521	1637	1025	1479	616	1387	1677	1664	1046	1600	813	689	1026	814	474	961	2006	4675	1191	1938	504	1313	4019	2120	1094	1518	784	612	2036	1044	3200	1147	2060	1095	2294	3014	2290	2297	2012	1053	3217
[Eubacterium]_eligens	5965	8309	3373	5574	5027	3323	1680	3421	2991	3986	3677	4657	1471	3721	5816	5176	2981	4589	2799	1823	3900	3485	1659	2510	7658	16693	5204	7829	2281	4877	12423	6676	3759	7610	2952	2162	6765	4635	13981	4608	7014	3888	6110	6879	8229	8225	6898	3734	12482
Heliobacterium_modesticaldum	1157	909	457	835	952	476	279	452	555	581	755	758	233	690	941	513	410	818	428	249	549	385	293	424	1062	2404	830	891	231	637	1128	1148	622	924	370	297	1062	484	1641	535	640	547	554	754	823	652	749	450	1332
[Eubacterium]_rectale	21103	26235	10042	16787	16958	10209	6111	11839	10325	13098	8618	12667	4608	12271	13199	13668	8441	12889	7638	5213	13252	10167	4948	6366	20688	48314	19403	22176	7134	15811	40547	16655	9102	15800	7098	5599	18027	10820	28965	11046	21611	10240	19460	23811	24314	24650	19806	11382	34974
Butyrivibrio_proteoclasticus	6424	10118	4155	6607	5880	3695	2095	3920	5238	5152	3504	4218	1469	3971	4825	6149	3253	4577	2860	2166	3329	3198	1543	2843	4921	17772	5369	6462	1943	6057	12254	4864	3275	5836	2448	1691	5895	3892	9628	3648	7455	3248	6704	8996	8670	7670	6840	3558	11441
Cellulosilyticum_lentocellum	1201	1450	661	1138	998	665	397	763	1072	879	1010	1470	431	1018	1300	1011	515	1043	724	347	699	412	351	548	2019	3329	1078	1757	383	874	2596	1594	1120	1963	852	530	1677	1185	4054	1226	1421	1097	1689	1717	1936	1714	1508	856	2254
Lachnoclostridium_phytofermentans	4659	7046	3633	4925	3611	2599	1468	3422	3159	3341	3276	6296	2054	4261	6723	5240	2683	4769	2805	1850	2749	2347	1192	1987	5968	10986	4063	5229	1659	3669	12112	5596	3025	6073	2506	1724	5797	3793	11739	3745	7318	3331	6548	9037	9244	8371	7147	4044	11122
[Clostridium]_saccharolyticum	11023	17152	6523	11170	10144	6840	3604	7212	7510	8264	5883	9878	3120	8230	10289	9145	5926	9410	5749	3756	6920	6009	3021	4527	10304	31965	10120	11524	3623	9633	27745	12150	7067	12200	5850	4406	13421	8052	19043	7471	15715	7196	12707	19964	18230	17336	14677	8253	25461
Roseburia_hominis	40196	52674	19405	39143	36654	26136	12169	24043	22065	28968	15624	23157	9448	26552	27623	24401	17836	27778	14275	9726	27146	22861	12549	16625	33676	120434	39204	43842	14260	35098	86281	42203	20264	36280	16318	14077	46205	25628	66112	25004	45062	23887	38725	46949	54258	54217	45694	24083	87094
Oscillibacter_valericigenes	24513	17935	11025	15141	25063	9935	5787	9053	10804	11637	20459	20521	6189	18434	23226	14409	10219	18689	8892	7846	19735	12875	10264	13493	35334	86822	30193	30046	6116	19091	30467	36769	19224	25239	10994	8544	38546	15374	37280	11088	16001	16791	18050	27137	24210	19562	22431	11493	29132
Candidatus_Desulforudis_audaxviator	297	411	167	234	255	200	63	159	168	192	263	314	106	272	264	187	114	275	134	81	261	108	145	180	334	1281	335	441	102	231	557	567	331	310	145	150	477	262	559	266	216	224	360	383	352	346	389	194	455
Dehalobacter_sp._CF	76	85	20	108	48	78	23	35	63	96	27	6	5	17	37	9	9	37	23	9	45	32	17	10	79	183	81	106	21	12	64	51	28	28	12	13	52	27	43	35	25	19	41	41	55	53	49	27	64
Dehalobacter_sp._DCA	4	11	0	1	2	1	7	0	4	7	17	6	3	1	10	2	1	14	6	0	0	0	1	0	7	2	0	1	0	2	23	19	27	42	38	12	30	25	45	16	26	15	43	25	38	34	43	11	12
Desulfitobacterium_dehalogenans	303	356	151	284	278	167	82	144	188	159	138	135	58	171	163	135	90	219	71	47	135	90	63	95	259	555	179	277	86	155	749	253	150	195	103	41	181	146	268	122	442	130	164	276	423	575	395	153	661
Desulfitobacterium_dichloroeliminans	292	275	148	181	241	122	78	109	223	131	136	223	70	178	276	112	99	215	143	62	163	122	102	125	266	703	244	233	66	156	518	263	202	299	161	136	333	205	508	206	336	170	301	483	354	310	289	213	452
Desulfitobacterium_hafniense	720	654	265	610	491	311	161	265	266	313	281	444	155	475	560	277	223	496	242	135	382	314	188	164	545	1567	476	735	187	418	1041	760	445	764	363	218	852	423	973	387	547	435	677	658	686	753	645	355	1015
Desulfosporosinus_acidiphilus	124	267	61	138	108	87	70	64	133	121	91	123	39	82	98	88	48	125	69	56	68	81	33	38	94	269	93	77	17	108	391	260	158	186	97	54	171	112	315	113	259	118	209	361	240	216	259	133	378
Desulfosporosinus_meridiei	148	233	114	165	181	75	46	59	77	111	73	207	54	119	133	191	96	68	63	82	30	25	14	36	56	330	92	67	25	97	194	84	94	166	58	43	151	79	184	104	92	88	80	120	174	114	72	62	120
Desulfosporosinus_orientis	233	455	266	239	149	135	77	151	118	186	119	157	41	114	124	424	222	169	71	138	176	115	69	67	106	556	213	163	68	183	318	146	109	139	68	59	189	96	189	71	139	85	142	155	219	157	208	96	301
Desulfotomaculum_acetoxidans	272	355	115	333	218	142	92	186	238	195	224	229	81	213	221	91	85	243	163	45	164	108	36	188	161	686	134	162	57	178	831	475	266	362	187	126	372	260	499	281	487	296	435	716	348	422	357	188	427
Desulfotomaculum_gibsoniae	400	412	225	377	395	232	127	241	264	277	297	387	132	390	405	387	233	437	194	147	356	183	139	158	481	1143	389	572	186	384	1509	557	258	330	169	206	531	259	633	299	664	304	692	1001	683	653	644	343	1085
Desulfotomaculum_nigrificans	244	297	108	229	227	108	70	112	131	129	136	273	71	185	278	110	79	222	82	45	157	71	53	73	187	396	135	190	59	133	456	305	144	181	94	83	252	147	322	164	215	130	272	329	302	243	335	175	436
Desulfotomaculum_reducens	167	209	80	144	159	86	42	97	134	115	198	250	79	225	248	118	89	256	150	61	131	152	47	84	184	459	202	191	37	163	344	273	164	243	148	97	301	164	367	126	229	170	196	305	282	287	249	109	365
Desulfotomaculum_ruminis	865	858	301	788	876	466	209	453	401	493	450	571	195	545	629	512	411	590	226	247	547	366	341	386	847	2720	900	738	215	698	1600	936	576	638	293	238	746	414	1041	393	678	446	754	1005	994	762	938	439	1260
Syntrophobotulus_glycolicus	398	712	324	366	333	267	146	257	236	307	406	570	228	448	571	518	392	488	274	209	301	237	166	303	481	1388	333	505	122	321	919	573	434	513	245	299	685	363	854	401	532	316	561	691	645	682	543	303	1086
Thermincola_potens	327	515	175	318	260	273	114	246	281	206	289	382	116	305	375	275	216	439	311	89	223	155	156	251	259	1001	510	420	145	305	941	243	124	243	100	77	314	131	471	141	499	134	327	396	601	555	434	234	776
Acetoanaerobium_sticklandii	389	396	191	309	289	202	110	205	199	331	501	536	127	300	378	187	85	356	159	103	302	380	89	192	609	1060	258	675	137	448	601	449	320	410	235	155	532	297	794	367	449	328	377	457	605	428	350	225	514
Clostridioides_difficile	13440	11748	3987	9611	12725	5247	3212	7426	5930	6865	4820	7443	2152	5330	5879	5222	3411	6135	3352	2469	5201	4340	2239	2715	8402	15878	8740	7322	3514	6394	15059	10194	4985	8044	4446	2727	9770	5734	14710	4909	8931	5682	10285	10582	12532	9546	9680	5010	14527
Filifactor_alocis	408	617	297	383	326	182	119	215	179	206	186	321	113	230	254	531	234	314	179	145	214	205	86	144	171	782	312	213	91	259	702	345	223	244	188	105	275	180	499	182	375	198	352	461	453	360	367	213	551
Ethanoligenens_harbinense	4236	3885	1835	2902	3465	2148	1056	1951	1793	2333	2365	2903	885	2770	3104	2249	1484	3176	1352	1076	3107	2622	1517	1671	3870	11627	4566	3653	1151	3513	7850	6359	3230	4254	2035	1547	5693	2327	6729	2596	3536	2739	4505	5106	5263	4622	5325	2272	6513
Mageeibacillus_indolicus	747	1023	587	754	808	445	289	402	408	409	983	682	250	569	928	1080	556	810	378	332	530	335	240	308	2028	2040	600	1556	311	466	1449	1064	516	928	437	362	791	564	2102	713	769	533	734	841	1225	1084	936	536	1332
Ruminiclostridium_thermocellum	466	463	232	445	287	231	165	251	263	272	320	412	103	329	339	196	183	361	215	95	292	149	146	162	430	1084	355	447	122	299	1085	643	426	590	333	225	759	405	997	416	592	454	662	726	644	708	632	340	1071
[Clostridium]_cellulolyticum	453	490	177	421	423	171	102	274	225	276	332	548	162	288	529	356	172	484	318	142	237	199	102	115	694	1031	405	615	156	256	931	801	580	808	410	218	898	493	1320	644	488	736	548	685	710	595	535	306	1016
[Clostridium]_clariflavum	456	669	155	417	340	228	113	258	271	232	394	647	139	310	627	179	127	493	318	84	332	199	158	239	700	1204	545	519	173	326	1209	479	258	563	232	160	460	285	1301	346	714	234	603	789	896	762	752	352	1090
[Clostridium]_stercorarium	664	565	281	476	483	360	173	291	375	353	410	391	105	295	320	210	162	337	219	93	270	169	118	190	388	1005	423	390	147	225	831	513	267	404	238	165	413	222	597	269	446	259	487	664	494	365	593	276	724
Ruminococcus_albus	2129	1822	896	1513	1583	1473	510	931	884	918	2335	1731	604	1097	2001	1029	625	2171	1161	490	1198	883	484	845	1509	5026	1620	1760	545	1171	2524	2652	1562	1950	927	707	1959	1276	3498	1432	1341	1144	1425	1560	1618	1374	1555	834	1962
Ruminococcus_champanellensis	4087	3432	1674	2760	3316	2218	978	1784	2113	1978	3999	4087	1100	2916	3732	2125	1508	3974	2095	977	2557	1900	1276	1715	3743	10933	3544	4351	1142	2948	5816	5592	2969	4008	1938	1363	4262	2481	6623	2471	2647	2692	3257	3770	3879	2972	3658	1821	5197
Symbiobacterium_thermophilum	1518	1257	668	962	1194	656	410	521	674	741	995	1088	342	1011	1126	809	556	989	411	365	889	582	595	652	1561	4149	1318	1279	244	945	2000	2099	1017	1233	583	473	1603	705	1929	712	753	823	1143	1423	1278	921	1298	691	1611
Syntrophomonas_wolfei	254	662	420	338	244	120	112	216	164	154	167	139	50	164	243	696	320	213	98	196	184	123	69	70	208	522	122	273	59	245	617	248	118	250	105	88	295	202	451	168	403	207	294	492	368	351	276	131	503
Syntrophothermus_lipocalidus	230	305	132	302	210	192	67	115	180	155	200	226	59	167	232	123	113	274	139	62	160	166	79	105	205	549	216	134	52	250	631	443	190	299	122	76	325	225	556	191	397	217	310	357	337	317	329	180	708
Halanaerobium_hydrogeniformans	63	95	23	61	58	45	20	59	31	72	71	180	32	50	137	43	19	91	54	15	58	47	12	53	195	223	59	80	25	76	284	134	141	188	116	69	153	92	450	150	137	69	99	146	105	140	124	65	223
Halanaerobium_praevalens	60	172	81	111	29	51	23	48	36	35	94	191	26	58	102	181	73	74	54	37	39	50	37	46	119	154	131	40	28	60	148	54	54	99	79	44	70	69	279	88	104	83	131	136	127	137	124	86	179
Halothermothrix_orenii	428	715	509	305	202	133	149	254	324	326	205	165	65	167	289	713	346	276	193	276	254	284	100	29	89	560	256	251	50	330	1172	423	192	382	234	158	403	287	480	198	631	172	535	464	711	711	735	304	1160
Acetohalobium_arabaticum	167	169	84	145	157	75	45	65	67	90	101	95	43	78	118	66	42	132	71	22	58	52	45	71	200	440	117	238	45	96	340	235	117	162	64	70	191	113	280	111	158	84	254	201	215	192	234	113	231
Halobacteroides_halobius	77	99	44	64	46	56	24	45	28	41	137	90	26	46	169	33	33	158	102	30	45	43	43	83	38	275	128	48	30	75	219	92	86	46	50	29	75	49	83	44	148	25	113	229	149	134	89	51	186
Natranaerobius_thermophilus	59	124	107	89	40	52	43	32	41	43	110	63	39	80	112	60	37	117	70	22	38	16	12	41	27	167	47	52	13	32	194	102	75	78	56	19	82	61	65	40	122	54	99	75	112	184	118	40	209
Ammonifex_degensii	311	201	127	167	235	138	69	97	103	145	255	284	76	217	285	161	146	310	150	79	211	110	88	100	298	820	112	301	79	152	301	326	187	172	93	66	218	126	355	126	148	143	181	241	189	158	184	120	287
Caldanaerobacter_subterraneus	220	240	89	215	196	156	89	82	123	128	115	84	32	77	138	71	38	123	61	29	71	56	43	51	111	279	106	143	33	59	139	110	89	121	59	46	72	54	273	71	108	47	75	149	113	109	84	66	152
Carboxydothermus_hydrogenoformans	180	233	121	168	145	70	51	108	99	107	113	169	45	122	111	251	125	116	56	102	76	58	24	29	64	253	71	67	17	84	248	200	109	135	103	57	117	102	292	138	83	64	153	151	99	132	173	68	156
Moorella_thermoacetica	455	455	269	369	449	232	120	212	215	229	389	416	159	384	447	313	300	566	246	167	374	286	182	234	572	1530	402	583	136	394	655	823	419	558	247	191	600	385	963	331	308	404	301	486	473	302	356	213	480
Tepidanaerobacter_acetatoxydans	211	250	164	162	189	106	51	99	75	119	291	279	60	158	279	292	133	254	214	137	106	84	68	84	142	488	219	175	53	100	331	305	187	194	124	76	248	139	365	161	279	107	269	291	264	268	275	163	352
Thermacetogenium_phaeum	172	169	81	155	183	87	56	93	97	84	120	174	40	148	155	113	122	174	71	74	125	84	65	103	211	484	148	189	57	121	318	387	141	268	100	120	388	162	443	184	182	173	234	245	278	243	270	160	294
Thermoanaerobacter_italicus	44	23	17	30	44	16	14	19	6	25	50	51	28	61	53	43	68	85	54	21	12	9	3	7	14	52	20	11	0	6	43	18	10	16	5	10	21	12	19	6	40	8	38	66	32	31	29	14	67
Thermoanaerobacter_mathranii	7	25	3	11	14	9	7	6	10	17	14	29	8	19	14	3	6	11	9	5	2	0	0	0	10	3	8	1	0	1	8	1	5	5	2	2	12	2	7	5	10	8	17	8	3	4	8	12	15
Thermoanaerobacter_wiegelii	32	60	21	41	44	34	15	28	39	49	28	74	17	22	32	17	16	43	43	17	21	21	21	30	32	225	33	61	22	32	53	42	26	36	15	10	73	43	32	24	22	16	52	17	45	54	71	24	74
Caldicellulosiruptor_bescii	32	19	13	16	15	13	6	18	15	5	7	11	3	8	41	12	6	20	23	4	14	12	6	20	74	90	34	42	5	25	66	75	47	100	44	19	49	49	195	51	29	42	24	40	33	60	35	19	74
Caldicellulosiruptor_hydrothermalis	116	52	33	58	20	30	22	49	21	47	92	110	22	25	77	17	3	78	58	9	20	16	10	11	93	39	50	63	10	31	92	85	45	130	32	18	75	34	269	63	48	32	102	77	38	67	60	29	52
Caldicellulosiruptor_kristjanssonii	15	13	4	4	8	6	4	9	5	14	8	7	2	7	5	3	5	6	4	0	15	6	13	4	16	93	37	52	11	5	21	4	4	12	5	8	28	8	24	17	30	5	59	26	14	25	29	7	13
Caldicellulosiruptor_kronotskyensis	17	21	15	22	15	3	4	9	11	16	70	42	30	18	66	5	5	51	41	2	8	4	6	6	11	13	16	15	1	15	12	9	11	14	10	5	11	10	19	7	10	9	2	7	8	9	10	6	6
Caldicellulosiruptor_lactoaceticus	19	10	11	8	31	5	11	11	15	12	36	38	10	16	17	17	12	18	6	26	1	0	0	0	7	4	1	1	0	0	48	70	23	15	19	8	4	5	37	22	21	3	23	39	35	15	39	9	22
Caldicellulosiruptor_obsidiansis	55	26	16	38	49	37	29	42	27	46	52	113	9	66	42	13	5	32	35	6	15	19	5	3	20	43	22	19	11	13	58	24	24	33	19	9	17	21	56	13	32	12	28	30	45	24	28	33	58
Caldicellulosiruptor_owensensis	55	66	26	36	60	15	35	25	38	42	53	129	37	71	99	69	22	72	15	42	50	75	26	6	116	99	78	68	9	72	148	145	42	142	59	29	61	46	259	71	66	27	50	69	73	89	111	46	165
Caldicellulosiruptor_saccharolyticus	98	67	42	48	44	28	26	39	43	49	98	70	41	49	109	73	33	83	65	22	21	22	13	26	154	157	38	86	21	50	216	116	72	137	44	30	77	55	274	103	107	42	52	70	139	147	102	69	229
Thermoanaerobacterium_thermosaccharolyticum	309	276	95	276	168	212	77	158	210	254	163	294	133	265	380	147	96	384	179	51	164	79	80	113	451	938	245	478	80	261	594	270	244	440	152	112	369	200	806	287	401	201	628	512	471	376	450	183	551
Thermoanaerobacterium_xylanolyticum	173	140	43	96	90	83	27	74	38	104	82	154	51	101	130	65	29	101	87	40	67	39	24	193	81	531	149	60	32	61	294	96	191	94	42	50	177	67	163	42	172	44	134	148	174	154	144	111	295
Thermosediminibacter_oceani	275	230	101	219	209	122	61	109	148	128	149	242	58	195	198	152	99	248	90	86	230	177	131	143	387	822	270	319	90	210	559	249	216	259	99	80	242	119	348	130	271	159	231	396	215	230	273	138	381
Mahella_australiensis	354	310	197	311	258	216	96	150	180	155	211	546	131	325	447	155	145	288	129	93	147	103	83	139	232	845	155	317	92	143	545	330	207	209	107	95	336	198	384	174	250	134	357	364	474	388	413	210	499
Coprothermobacter_proteolyticus	44	61	6	39	28	22	2	21	15	34	44	71	18	37	17	15	15	30	26	3	21	13	7	14	13	67	25	10	4	14	20	62	33	22	18	5	23	19	30	16	14	11	19	8	15	13	7	8	12
Thermodesulfobium_narugense	9	48	13	24	19	16	6	7	4	5	30	77	11	13	16	15	2	12	16	2	7	4	7	6	10	24	18	8	7	16	139	32	29	38	26	23	44	18	44	25	60	27	37	48	96	81	70	41	103
Erysipelothrix_rhusiopathiae	113	236	117	162	150	89	50	121	76	100	104	131	42	106	115	165	87	136	82	76	52	77	87	144	162	476	265	109	36	64	297	115	229	272	176	89	212	175	660	252	221	136	182	244	165	188	164	85	304
Faecalitalea_cylindroides	3857	4405	1142	3144	3329	1936	921	2105	1763	2151	1429	1990	635	1799	2104	2171	1710	2421	1137	905	3025	1633	917	1309	3154	10455	3513	4039	1278	2938	4858	3206	1787	3303	1308	1092	3597	2131	6238	2270	2394	2035	3293	3159	3278	3241	2976	1468	4322
Acidaminococcus_fermentans	1290	1339	705	1082	1603	648	386	641	541	826	819	990	354	1106	1118	842	670	1093	494	355	1144	665	473	643	1484	4403	1284	1632	382	1014	1918	1794	918	1313	563	492	1718	715	2020	715	930	878	1008	1496	1296	983	1188	641	1653
Acidaminococcus_intestini	702	782	321	363	725	334	152	320	269	494	212	343	112	494	337	204	250	352	194	122	387	320	210	141	325	1126	459	349	127	474	589	724	413	463	355	238	699	327	852	432	456	173	401	395	519	532	401	277	923
Selenomonas_ruminantium	1089	1082	534	859	1065	552	271	559	482	522	645	1056	318	896	826	666	501	933	533	323	636	529	245	406	755	2488	770	675	260	821	1549	1402	623	846	401	382	1342	705	1524	650	745	841	947	1053	1259	907	961	558	1552
Selenomonas_sputigena	553	553	230	490	474	328	129	276	349	366	330	438	125	390	395	287	233	523	245	135	283	280	216	417	606	2032	516	688	198	471	624	619	391	403	180	178	655	316	896	356	293	267	367	403	472	365	398	256	500
Megasphaera_elsdenii	711	920	376	736	620	400	261	397	474	531	535	677	206	582	659	438	376	750	337	205	439	382	268	361	880	2418	722	845	211	546	1397	1054	702	888	478	340	1059	584	1390	555	766	696	829	1049	859	846	758	406	1070
Veillonella_parvula	241	283	126	226	148	187	96	169	166	162	120	192	87	143	174	74	59	141	64	50	41	37	9	41	102	187	51	91	15	45	257	162	109	100	80	54	118	70	197	85	178	64	158	245	181	152	198	102	227
Anaerococcus_prevotii	175	185	48	139	169	66	33	123	49	99	162	347	71	163	187	88	73	172	131	44	110	80	34	84	171	344	137	156	36	102	237	215	124	166	92	55	160	105	288	119	103	86	127	169	159	101	114	66	165
Finegoldia_magna	272	332	123	280	264	179	77	238	190	216	181	437	95	208	230	175	101	245	157	50	200	135	97	121	243	815	290	251	107	199	549	381	196	309	188	115	363	244	479	227	260	196	387	440	298	199	446	174	451
Fusobacterium_nucleatum	459	783	363	471	310	323	192	369	258	331	587	808	172	310	411	563	237	384	366	247	151	193	119	139	473	827	350	326	65	141	971	604	498	518	359	206	429	323	1333	432	579	235	558	538	632	594	657	342	740
Ilyobacter_polytropus	190	202	108	171	289	78	49	130	110	91	148	200	87	200	413	112	74	264	95	36	145	112	52	97	642	542	146	323	45	156	283	362	221	426	151	73	317	151	911	232	146	183	233	208	309	168	171	132	363
Leptotrichia_buccalis	415	418	228	376	251	276	137	214	204	218	228	342	102	194	299	168	158	318	187	85	106	105	70	94	204	568	240	169	82	131	249	141	143	110	64	34	96	63	332	101	171	59	137	221	241	135	149	108	261
Sebaldella_termitidis	148	233	91	131	126	69	68	118	99	138	148	104	40	91	95	118	86	123	72	61	150	93	106	130	266	936	165	336	38	144	370	318	239	201	168	87	317	181	300	157	263	154	319	385	309	275	278	134	440
Streptobacillus_moniliformis	212	275	71	161	127	94	49	133	70	80	147	193	53	113	129	35	51	125	126	18	317	137	44	86	326	604	2386	305	912	279	443	220	66	101	90	29	120	67	146	55	283	67	281	304	255	265	284	118	368
Gemmatimonas_aurantiaca	232	194	112	135	125	147	45	71	121	94	165	181	44	117	165	130	132	226	102	51	38	30	16	25	80	124	31	71	7	36	38	76	30	43	27	14	41	26	69	29	18	31	28	18	12	15	37	12	37
Ignavibacterium_album	105	194	132	76	88	42	37	69	65	60	152	132	52	108	140	442	237	140	65	134	50	17	13	9	230	145	65	119	19	69	313	204	75	180	79	42	67	113	478	138	141	66	81	216	190	198	186	78	254
Melioribacter_roseus	393	358	230	297	227	278	121	141	280	198	281	320	116	245	381	304	285	507	212	124	62	74	65	53	89	207	153	96	67	110	227	187	112	192	116	51	168	142	189	81	173	101	150	226	198	146	187	151	273
Leptospirillum_ferriphilum	7	24	25	14	22	14	5	9	7	25	24	38	6	11	34	1	7	30	30	6	15	1	8	6	17	24	19	15	7	9	25	19	9	14	14	4	28	9	19	8	9	3	10	20	9	4	8	7	7
Leptospirillum_ferrooxidans	7	9	13	6	54	17	15	12	11	12	28	24	16	40	23	34	23	51	14	11	13	6	3	4	12	68	18	17	3	11	68	4	22	13	25	19	27	1	24	22	44	13	41	59	25	36	40	19	59
Nitrospira_defluvii	83	93	38	73	76	41	33	54	46	56	38	83	18	67	62	30	26	59	20	9	30	21	8	13	20	109	46	38	17	39	47	50	46	39	21	13	46	36	67	34	19	31	42	23	78	35	30	29	36
Thermodesulfovibrio_yellowstonii	50	58	20	50	30	31	16	20	33	30	86	43	18	77	34	71	20	74	35	34	16	6	3	15	31	31	14	19	11	40	93	75	32	56	25	20	42	24	75	38	40	61	55	80	88	59	81	39	88
Phycisphaera_mikurensis	290	292	139	260	300	138	98	167	130	159	274	305	74	230	300	210	144	318	139	99	220	147	103	117	385	821	317	375	109	175	336	346	133	214	88	77	287	120	299	120	204	132	152	295	260	185	144	104	260
Isosphaera_pallida	84	117	85	69	106	31	49	28	55	77	127	277	59	96	182	66	79	181	94	44	100	100	67	64	255	344	156	231	53	159	150	125	39	75	47	23	52	59	100	23	69	57	63	124	124	73	77	56	117
Singulisphaera_acidiphila	222	165	82	154	153	106	70	107	109	124	148	128	29	82	108	105	66	150	63	50	105	89	83	75	222	496	206	188	55	132	138	187	82	84	64	36	230	112	164	86	64	94	111	120	99	117	110	51	162
Pirellula_staleyi	110	118	51	80	93	47	30	54	35	58	149	150	60	128	137	104	104	209	96	37	119	129	84	118	232	564	210	249	55	100	337	191	77	90	34	38	135	42	172	53	165	75	96	120	222	195	184	96	289
Planctopirus_limnophila	77	166	23	122	72	86	32	50	74	60	22	28	12	33	31	30	23	42	25	19	35	8	33	55	39	309	42	45	31	112	106	43	19	14	16	9	15	19	34	6	43	28	46	67	39	35	37	22	72
Rhodopirellula_baltica	29	13	8	15	16	17	7	10	9	11	94	155	31	73	125	94	68	153	91	39	5	5	0	1	4	23	9	4	0	4	28	7	1	5	7	3	11	3	14	2	16	5	3	11	5	4	11	2	11
Rubinisphaera_brasiliensis	93	53	33	42	55	42	23	40	62	25	105	120	41	91	111	98	80	123	65	53	68	37	59	41	63	233	58	81	24	65	77	135	54	64	56	27	71	31	97	59	35	36	26	53	104	49	54	42	93
Acidithiobacillus_caldus	68	115	45	104	84	75	26	35	55	60	115	131	32	71	159	56	35	105	67	27	68	48	30	46	147	363	48	108	44	46	104	97	35	61	36	12	60	35	103	44	43	55	46	69	64	68	27	14	78
Acidithiobacillus_ferrivorans	59	57	38	31	35	28	23	36	31	32	96	72	22	71	87	54	29	85	43	20	54	53	21	43	60	224	57	115	13	85	68	77	91	177	71	47	118	89	233	68	26	70	50	29	30	23	59	37	124
Acidithiobacillus_ferrooxidans	44	75	37	39	39	19	10	39	13	29	49	51	18	33	70	30	37	58	19	11	33	37	17	29	46	126	49	102	23	37	110	81	42	51	22	10	76	43	83	33	39	53	41	62	52	64	47	34	70
Candidatus_Puniceispirillum_marinum	40	40	34	18	21	13	10	13	12	15	29	14	5	24	21	16	5	24	15	9	22	20	19	22	21	144	123	36	43	24	155	16	13	13	24	9	15	8	26	7	74	5	57	108	71	79	65	31	132
Micavibrio_aeruginosavorus	40	44	12	50	43	24	10	32	11	16	82	80	23	48	107	49	39	62	43	23	86	69	56	65	82	426	148	115	35	58	96	72	67	70	43	32	127	45	158	64	52	36	67	97	113	57	66	29	86
Polymorphum_gilvum	133	88	76	106	113	54	35	62	60	46	127	130	44	132	150	121	152	263	125	58	109	52	72	65	126	355	108	143	26	74	93	119	72	87	32	21	70	54	114	53	49	34	50	57	67	55	72	16	90
Asticcacaulis_excentricus	83	127	49	94	59	54	44	39	57	55	128	233	68	143	216	127	122	182	93	61	62	52	53	32	119	225	107	115	61	70	158	150	45	77	54	54	142	88	164	85	77	86	104	80	94	80	109	58	159
Brevundimonas_subvibrioides	159	118	83	89	189	58	32	58	61	79	154	172	28	151	159	80	80	149	50	48	117	64	57	49	189	433	135	110	36	72	332	352	138	151	58	87	279	79	288	86	129	116	140	224	237	139	269	102	272
Caulobacter_segnis	147	141	67	112	167	70	43	53	86	53	65	53	24	110	93	56	46	91	37	20	95	40	42	40	115	249	83	99	16	94	69	83	31	31	19	20	68	13	48	22	27	27	38	42	56	38	44	18	39
Caulobacter_sp._K31	192	263	78	128	193	73	85	89	92	96	296	272	85	210	312	185	147	301	139	71	203	120	122	163	319	925	375	262	48	153	165	252	114	164	94	75	453	95	262	95	85	108	113	84	100	99	120	59	144
Caulobacter_vibrioides	91	49	27	45	93	40	17	39	34	33	57	67	31	74	81	50	50	100	42	33	57	23	32	43	78	166	55	69	21	60	106	49	39	49	27	26	37	29	71	18	49	41	38	72	52	34	45	26	74
Phenylobacterium_zucineum	263	260	106	220	228	111	66	129	138	150	159	172	53	221	178	192	123	246	104	47	173	114	85	93	270	542	267	228	54	119	270	235	125	127	56	44	144	64	278	72	75	67	101	149	181	84	118	58	145
Magnetococcus_marinus	110	119	48	64	56	54	29	53	50	68	84	101	36	86	85	69	84	112	84	24	26	24	21	28	62	121	26	64	20	73	115	82	39	46	29	29	78	36	66	61	27	50	57	52	77	43	61	30	75
Parvularcula_bermudensis	69	59	32	51	45	31	19	15	22	45	66	59	18	51	48	34	20	68	35	17	50	41	28	29	107	230	41	112	33	64	90	61	26	44	45	9	37	46	66	27	53	30	57	92	90	66	67	31	93
alpha_proteobacterium_HIMB5	26	38	6	23	22	10	7	27	16	14	32	50	12	26	13	22	9	7	16	5	3	6	14	39	12	116	46	7	3	10	17	31	54	12	18	3	17	13	32	10	17	5	37	14	36	21	32	20	24
alpha_proteobacterium_HIMB59	30	46	12	51	30	27	5	24	17	45	72	84	13	18	36	11	6	28	19	12	13	8	7	5	13	56	25	9	10	9	57	23	15	18	10	5	12	9	14	5	32	12	39	37	34	26	34	19	30
Candidatus_Pelagibacter_sp._IMCC9063	27	256	167	74	8	13	22	49	3	22	24	20	4	23	24	333	120	45	17	72	9	12	4	6	23	31	30	11	6	16	130	35	22	21	22	18	8	21	37	34	63	15	16	29	84	67	53	42	157
Candidatus_Pelagibacter_ubique	16	13	8	6	7	17	7	21	12	8	14	48	9	4	14	0	0	11	7	4	6	11	5	23	15	35	47	15	9	10	7	39	28	8	24	5	10	13	25	11	5	3	6	19	9	8	2	4	9
Bartonella_australis	13	21	4	10	30	2	3	4	6	7	13	20	7	17	22	19	17	34	16	13	10	8	2	3	9	26	6	14	12	13	45	36	7	13	1	8	18	29	16	7	16	10	17	25	60	36	49	33	42
Bartonella_bacilliformis	17	24	4	28	19	13	11	20	6	7	21	27	10	17	39	10	15	32	14	0	12	0	1	2	44	16	10	18	6	6	38	11	9	46	9	5	11	11	98	14	16	13	12	12	20	29	9	8	20
Bartonella_clarridgeiae	17	84	83	24	8	4	16	26	2	1	13	60	16	28	36	172	76	24	13	41	55	43	38	53	85	197	85	139	31	47	3	14	4	3	5	4	9	11	13	5	5	7	6	6	11	2	1	15	12
Bartonella_grahamii	67	60	1	88	43	56	10	40	42	63	40	27	19	33	38	7	4	36	12	10	57	71	34	28	65	306	104	86	23	106	73	67	53	88	68	46	103	63	142	76	39	71	24	14	47	53	23	17	87
Bartonella_henselae	0	14	0	19	2	4	1	6	0	0	10	8	2	8	6	5	6	22	5	7	4	1	26	6	7	35	37	10	3	9	53	0	28	34	42	20	22	13	89	20	53	14	21	90	4	13	4	18	26
Bartonella_quintana	7	6	6	5	10	3	1	4	5	1	10	9	6	2	8	2	0	3	1	1	4	1	0	3	3	9	8	3	7	9	29	3	7	13	6	7	9	8	25	8	6	6	5	4	14	10	7	2	27
Bartonella_tribocorum	20	13	9	9	10	6	1	21	4	14	51	9	3	10	14	10	3	15	13	9	4	4	1	0	10	9	4	3	3	7	17	4	6	79	9	5	6	8	203	47	16	8	12	22	27	3	10	22	18
Bartonella_vinsonii	13	47	6	32	56	33	14	14	30	33	48	18	11	19	9	5	4	17	7	5	12	3	18	18	80	194	24	48	8	24	25	2	1	5	1	0	11	6	15	1	15	3	8	18	38	20	7	12	40
Beijerinckia_indica	72	44	20	39	38	32	27	26	36	24	39	77	18	47	53	43	50	82	32	14	24	26	21	20	79	120	49	80	27	45	54	41	6	14	5	6	72	29	66	26	24	20	28	40	56	39	50	43	55
Methylocella_silvestris	151	111	60	118	71	103	42	52	77	56	92	99	38	67	103	50	79	126	88	30	39	29	20	27	79	147	44	66	15	40	67	60	42	55	22	19	107	56	77	49	32	56	82	30	96	66	86	26	70
Bradyrhizobium_diazoefficiens	67	42	27	47	56	27	18	41	20	25	63	100	23	49	74	44	32	70	46	22	77	38	13	15	70	156	40	124	36	21	35	108	38	42	24	19	125	29	106	52	21	57	23	34	61	42	33	35	75
Bradyrhizobium_japonicum	90	52	51	65	78	32	15	38	50	25	45	47	18	45	85	44	40	79	35	33	26	12	22	29	35	88	58	32	18	73	85	44	17	27	4	7	32	13	73	17	59	15	38	77	109	53	55	45	71
Bradyrhizobium_oligotrophicum	93	87	57	61	77	38	21	32	39	33	76	105	32	99	113	45	48	110	49	37	77	43	55	38	136	269	106	65	15	40	130	89	55	45	15	27	50	18	81	35	50	24	58	109	84	72	82	24	105
Bradyrhizobium_sp._BTAi1	56	85	22	79	77	57	15	53	55	50	74	79	22	64	76	71	35	83	28	28	28	11	17	23	34	224	36	59	14	66	79	51	11	28	11	16	32	30	43	18	13	3	26	34	114	50	52	52	48
Bradyrhizobium_sp._ORS_278	147	136	94	154	124	58	43	65	110	56	40	49	20	62	55	33	35	59	29	20	14	19	14	9	45	150	30	82	6	43	176	59	29	48	34	10	47	21	60	32	71	12	112	187	139	69	123	42	138
Bradyrhizobium_sp._S23321	93	66	31	37	79	24	12	29	41	24	111	134	34	77	117	88	91	167	67	36	12	21	17	25	59	178	18	58	11	12	89	58	55	42	16	33	61	48	120	30	44	19	48	32	72	50	51	52	53
Nitrobacter_hamburgensis	48	65	17	53	40	37	18	17	23	30	30	30	14	31	47	34	20	43	23	11	31	18	24	37	74	224	68	68	15	51	18	16	17	12	6	11	15	7	18	15	14	8	8	6	25	8	15	9	19
Nitrobacter_winogradskyi	41	40	31	38	23	41	11	20	24	37	30	35	11	50	48	36	14	55	16	16	70	61	42	36	53	184	100	71	23	78	37	112	22	31	31	19	59	52	58	36	35	29	36	34	43	29	46	21	102
Oligotropha_carboxidovorans	119	152	71	123	104	99	35	45	77	75	76	73	20	37	55	29	21	56	35	10	70	54	41	27	91	465	137	126	46	86	84	42	20	31	13	7	69	29	38	19	47	60	35	65	34	40	30	23	133
Rhodopseudomonas_palustris	512	539	311	472	493	279	141	247	387	272	433	437	147	422	380	357	279	577	319	180	281	222	222	192	534	1264	464	501	142	302	476	340	228	225	130	89	308	183	409	207	255	147	300	412	361	292	327	153	408
Brucella_melitensis	2	4	1	0	1	1	0	2	2	2	2	2	1	1	2	1	0	1	2	0	2	0	0	0	2	3	0	3	0	0	2	2	0	1	0	0	1	0	1	5	0	0	2	2	3	2	3	2	4
Brucella_microti	0	0	0	0	0	0	0	0	0	1	0	0	0	0	0	1	0	0	0	0	0	1	0	0	0	0	3	0	0	0	0	0	0	0	0	0	0	0	0	0	0	0	0	0	0	0	0	0	0
Brucella_ovis	7	2	1	6	5	0	1	0	6	12	3	3	1	2	13	1	0	14	12	2	2	0	0	3	3	11	8	5	0	3	24	0	0	0	0	0	0	0	0	0	14	0	14	14	14	20	15	9	21
Ochrobactrum_anthropi	93	74	35	47	144	56	16	46	23	34	107	87	31	76	106	67	56	158	84	30	95	59	52	71	93	325	201	107	137	107	97	40	46	75	33	36	57	66	82	32	58	19	57	60	86	92	61	37	144
Hyphomicrobium_denitrificans	66	73	23	70	105	18	15	60	41	47	81	81	32	57	78	68	28	114	38	21	78	77	60	62	102	386	191	172	32	71	95	111	46	62	19	19	95	26	52	32	67	58	90	96	72	76	94	32	85
Hyphomicrobium_nitrativorans	170	171	79	167	136	115	43	74	80	100	59	84	31	80	105	53	75	127	48	29	41	48	29	42	71	311	97	49	25	106	139	82	33	65	44	16	120	23	118	13	57	39	57	48	83	56	67	46	164
Hyphomicrobium_sp._MC1	14	9	15	22	25	9	7	12	12	10	52	62	12	41	44	50	54	108	47	20	4	2	7	15	18	89	10	19	8	13	72	38	36	60	8	31	69	27	62	25	34	33	47	66	52	42	41	28	56
Pelagibacterium_halotolerans	122	98	57	79	105	59	35	56	43	70	151	100	47	151	236	117	77	176	51	41	73	41	42	104	361	535	78	253	42	106	146	148	137	346	28	36	136	46	803	119	84	52	83	102	176	89	96	66	112
Rhodomicrobium_vannielii	199	201	104	238	163	115	61	120	153	95	117	339	113	175	220	119	107	230	84	69	32	11	5	31	31	162	56	53	47	24	182	169	30	71	42	34	180	88	156	58	58	74	143	141	184	169	209	114	179
Methylobacterium_extorquens	311	279	171	241	261	169	79	110	174	180	226	305	80	184	257	196	194	388	164	88	99	113	87	76	232	529	205	226	77	76	77	191	77	90	61	32	118	86	221	65	34	77	47	55	70	34	66	28	84
Methylobacterium_nodulans	205	185	113	147	148	99	62	82	104	118	98	83	40	120	113	109	75	126	57	48	88	70	54	50	172	247	161	148	35	121	200	180	96	143	85	37	224	72	165	71	133	100	104	177	117	111	161	83	256
Methylobacterium_populi	93	110	60	90	108	69	34	36	69	54	97	117	29	75	109	90	99	189	72	45	36	44	31	24	61	167	87	86	19	39	87	82	39	46	13	20	70	27	105	35	42	46	67	67	101	55	56	25	73
Methylobacterium_radiotolerans	143	123	64	104	130	66	43	55	88	85	87	87	23	135	89	62	58	101	35	31	127	77	84	92	185	421	170	149	46	68	41	105	73	51	29	34	69	42	69	48	42	35	40	35	54	27	49	49	79
Methylobacterium_sp._16893	215	210	65	183	164	101	39	99	111	100	79	115	29	78	129	88	77	114	59	28	74	22	37	39	104	288	70	95	44	70	122	89	49	75	52	18	63	41	134	48	22	33	55	31	41	41	50	24	69
Methylocystis_sp._SC2	52	117	24	100	89	68	36	39	77	77	112	112	17	58	80	50	39	94	59	23	42	20	44	67	86	355	94	80	18	87	96	56	64	70	28	16	54	34	92	32	47	38	77	93	52	70	57	40	109
Chelativorans_sp._BNC1	170	159	74	163	101	83	43	79	72	77	79	83	47	121	97	89	65	112	43	39	96	98	50	37	127	484	102	191	38	75	210	258	105	108	46	63	353	119	279	136	85	136	157	148	252	167	200	78	209
Mesorhizobium_australicum	90	60	30	72	54	27	14	39	26	33	74	97	34	53	75	45	38	129	65	29	8	3	7	6	9	25	32	23	12	11	24	15	10	14	11	11	24	9	47	9	6	5	11	22	23	16	15	12	26
Mesorhizobium_ciceri	51	41	30	70	26	36	11	36	84	15	32	50	23	24	34	26	17	39	24	16	30	16	39	30	67	141	67	67	20	59	132	44	12	21	9	8	24	18	52	23	74	12	100	118	118	81	109	72	148
Mesorhizobium_loti	38	47	25	28	31	11	4	19	17	21	68	102	37	71	66	53	47	100	53	20	74	70	45	80	90	257	127	100	27	104	47	47	30	31	7	6	24	13	54	23	18	21	23	18	33	11	26	16	28
Mesorhizobium_opportunistum	174	182	92	191	161	129	43	95	117	96	81	95	50	91	139	86	82	136	60	50	87	51	57	58	134	461	130	129	35	130	178	168	83	161	59	29	118	77	220	61	77	98	93	173	124	82	113	49	134
Agrobacterium_fabrum	86	82	46	60	70	36	25	40	29	63	95	87	20	62	93	76	76	109	61	32	26	17	14	34	39	131	52	43	11	29	62	56	15	47	29	19	23	40	42	20	38	31	47	53	78	34	45	27	65
Agrobacterium_sp._H13-3	223	323	93	262	179	173	84	129	177	174	61	102	21	79	88	56	50	127	58	13	88	100	44	89	87	673	107	90	50	183	124	97	53	50	17	13	49	26	70	42	55	36	57	99	81	45	63	35	76
Agrobacterium_tumefaciens	135	104	48	86	118	58	24	60	59	76	143	196	58	123	165	108	106	263	103	49	70	49	19	60	82	442	149	133	51	160	120	99	49	58	42	23	109	48	84	54	49	84	87	40	84	63	72	48	86
Agrobacterium_vitis	241	227	105	204	162	85	68	112	116	102	147	123	45	97	111	110	68	191	74	38	90	49	39	30	33	249	87	104	24	59	286	143	65	118	47	25	123	64	104	39	192	52	149	240	167	159	128	57	292
Candidatus_Liberibacter_americanus	11	7	8	12	2	3	1	13	4	28	19	11	5	10	22	3	3	12	11	2	3	4	0	1	10	10	10	11	1	9	12	11	7	3	1	6	7	20	1	4	7	14	20	16	17	12	13	13	14
Candidatus_Liberibacter_asiaticus	7	6	3	8	2	8	6	10	2	8	12	8	3	2	3	1	0	4	0	5	5	13	2	2	8	13	2	8	2	4	32	15	6	5	4	0	8	4	13	9	20	5	18	37	15	26	7	15	15
Candidatus_Liberibacter_solanacearum	0	11	5	4	6	3	1	2	2	2	15	16	2	2	3	8	5	12	13	4	5	2	12	12	2	18	40	9	6	4	132	6	4	1	0	1	2	0	3	1	73	1	17	9	72	98	71	21	113
Liberibacter_crescens	34	24	5	37	21	17	11	19	18	12	46	30	17	29	75	12	11	46	49	6	24	7	6	6	22	59	14	24	12	15	52	37	13	17	1	8	19	20	33	8	39	16	45	46	72	46	51	45	74
Rhizobium_etli	127	148	59	194	118	84	54	69	158	99	154	169	43	106	170	106	120	263	138	57	166	120	125	114	221	903	331	302	83	208	205	73	46	44	26	27	70	35	68	35	135	33	147	157	160	118	164	72	186
Rhizobium_leguminosarum	284	312	121	272	289	158	66	148	166	146	255	352	102	209	317	176	148	330	137	83	174	117	87	116	174	916	263	227	108	267	392	331	160	147	109	77	268	122	237	142	238	96	235	192	378	300	292	136	398
Rhizobium_sp._IRBG74	92	49	50	60	49	31	31	45	42	50	94	86	40	116	95	80	79	163	91	26	86	61	35	12	74	128	85	57	21	61	109	113	58	86	48	40	133	87	132	92	55	86	51	52	62	49	36	41	154
Rhizobium_tropici	253	300	76	290	192	158	58	93	178	158	82	66	20	97	100	84	65	121	40	31	50	52	46	70	89	484	152	96	45	127	124	132	59	57	25	35	93	51	126	42	72	35	69	78	114	49	88	83	149
Sinorhizobium_fredii	362	301	166	317	227	205	111	175	273	231	238	316	84	243	319	189	185	446	142	88	163	124	89	83	198	656	135	291	72	118	342	233	118	177	74	45	181	120	235	93	178	100	256	339	273	225	270	117	329
Sinorhizobium_medicae	137	85	66	93	96	70	47	45	82	115	106	125	40	92	107	121	108	193	71	43	69	77	59	57	181	310	122	121	37	56	77	181	70	95	46	33	111	74	144	84	35	76	57	69	69	59	78	34	104
Sinorhizobium_meliloti	102	102	69	130	80	57	29	35	53	84	116	125	53	147	131	105	99	204	130	56	83	61	44	46	147	354	78	133	43	53	124	245	147	115	89	53	164	67	194	104	68	118	79	121	97	83	83	43	93
Parvibaculum_lavamentivorans	118	165	68	181	129	82	53	70	93	91	77	69	44	105	91	75	85	138	84	32	47	28	47	70	70	397	85	72	25	93	119	56	53	49	31	21	66	66	112	46	59	40	61	59	82	51	88	36	111
Azorhizobium_caulinodans	226	239	134	145	198	118	66	100	131	73	190	215	73	162	258	135	130	243	97	76	228	161	203	134	355	896	429	319	115	235	286	343	137	192	72	57	258	117	273	114	126	160	159	218	225	177	200	97	355
Starkeya_novella	86	62	55	45	82	35	17	49	38	65	152	115	29	112	131	105	54	119	55	35	54	61	42	36	88	311	126	101	30	52	175	171	73	85	58	28	152	44	233	64	59	67	70	110	129	89	104	45	171
Xanthobacter_autotrophicus	369	358	192	243	300	126	60	133	196	175	188	204	74	194	206	173	132	281	109	80	192	142	120	107	340	821	255	290	55	163	333	370	215	229	96	65	278	126	365	111	100	150	202	266	250	186	220	101	236
Hirschia_baltica	28	13	6	25	8	2	4	16	9	6	148	62	21	57	103	56	60	94	41	26	6	7	2	3	10	19	12	14	12	4	42	3	3	7	2	3	5	6	12	2	24	2	19	35	61	20	21	15	27
Hyphomonas_neptunium	65	99	50	64	41	64	22	35	63	45	98	61	32	39	64	63	80	90	54	19	18	11	14	10	24	50	18	13	7	25	30	60	61	56	32	18	49	44	66	45	10	32	14	37	10	9	17	18	29
Maricaulis_maris	60	49	19	46	55	36	22	36	35	19	82	136	18	49	110	34	37	130	70	23	62	46	30	36	73	327	144	85	41	44	161	100	43	36	8	16	128	19	103	26	49	33	58	86	118	82	119	77	158
Dinoroseobacter_shibae	80	70	42	105	71	29	30	52	39	53	67	132	27	116	93	57	63	79	29	51	71	56	52	51	167	297	83	121	19	80	150	185	75	129	55	52	171	75	211	77	87	77	94	149	119	112	137	62	170
Jannaschia_sp._CCS1	135	87	44	55	114	50	21	58	37	32	106	75	27	87	113	77	44	116	37	30	99	62	54	57	152	359	165	134	47	101	123	70	31	48	38	14	32	26	91	27	107	30	64	95	106	88	43	40	105
Ketogulonicigenium_vulgare	95	136	53	117	121	64	26	57	57	54	93	70	26	67	123	70	63	106	36	34	29	31	27	44	85	192	61	88	34	43	38	64	31	52	23	18	65	44	107	30	46	46	32	55	48	49	54	39	56
Leisingera_methylohalidivorans	253	305	124	290	194	144	86	122	163	172	86	94	27	102	113	102	86	128	31	31	73	75	63	72	146	422	198	158	66	87	107	73	43	63	27	15	61	40	88	46	48	51	61	73	47	70	47	28	67
Octadecabacter_antarcticus	15	9	18	6	38	2	8	8	2	8	46	49	29	54	64	33	40	74	57	11	20	8	3	5	5	41	26	12	5	15	45	23	25	22	9	2	25	6	17	9	14	31	31	28	23	28	21	20	35
Octadecabacter_arcticus	42	50	12	34	15	18	23	44	41	44	27	21	10	16	40	19	10	44	21	10	27	13	20	22	41	98	49	68	17	22	14	4	3	8	3	3	15	3	50	9	10	13	9	20	9	8	4	4	13
Paracoccus_aminophilus	138	92	29	80	197	65	19	78	56	58	82	130	41	107	109	83	79	110	32	46	87	67	78	130	226	751	168	199	41	138	183	167	131	107	41	32	113	57	138	55	71	87	93	151	135	73	127	57	237
Paracoccus_denitrificans	239	148	103	153	154	76	74	95	112	94	148	166	71	137	185	123	87	222	129	48	93	54	50	37	141	294	121	137	29	78	126	196	71	130	55	40	166	52	242	97	39	64	56	87	95	75	78	41	105
Phaeobacter_gallaeciensis	41	33	27	45	52	32	10	9	17	19	36	36	20	25	71	26	17	56	20	6	35	13	15	9	43	126	18	107	29	17	53	30	15	22	16	9	39	21	38	10	26	30	25	23	22	23	57	21	59
Phaeobacter_inhibens	105	123	58	113	102	69	22	57	55	55	106	87	32	68	89	50	72	109	32	37	107	74	102	59	83	447	154	73	29	152	138	164	121	194	81	46	138	102	228	74	83	73	23	48	88	60	45	39	207
Pseudovibrio_sp._FO-BEG1	95	133	72	113	70	114	29	56	101	55	96	110	51	102	90	62	46	96	54	20	66	42	38	43	129	204	116	159	31	67	145	39	74	96	42	31	84	60	118	39	111	34	70	108	124	46	106	40	98
Rhodobacter_capsulatus	204	233	113	226	184	100	47	116	144	139	70	121	26	95	90	74	43	98	59	33	83	42	41	69	96	519	168	84	47	95	110	206	100	142	58	51	264	105	234	96	30	106	39	51	46	53	38	31	65
Rhodobacter_sphaeroides	422	371	245	313	347	172	92	215	232	173	230	289	96	298	312	277	200	347	135	129	152	100	105	112	300	714	338	242	64	161	413	422	197	310	178	94	481	188	431	142	172	160	204	265	254	167	270	124	376
Roseobacter_denitrificans	41	60	30	51	67	23	7	31	20	22	56	61	16	53	43	44	39	54	34	17	68	43	20	40	80	226	79	129	34	72	52	56	14	28	13	18	42	29	44	20	32	56	33	39	67	31	47	40	56
Roseobacter_litoralis	22	56	8	41	28	46	3	18	15	27	34	14	14	52	13	12	8	19	27	7	34	12	20	42	44	301	62	60	19	48	25	28	37	57	11	19	44	49	77	29	6	37	3	18	20	2	9	8	20
Ruegeria_pomeroyi	71	148	27	96	53	21	50	67	52	42	116	91	30	87	131	117	61	149	54	48	53	53	48	68	101	310	106	97	35	87	273	137	53	61	23	28	108	65	148	57	118	40	113	141	89	59	152	55	230
Ruegeria_sp._TM1040	78	107	17	82	64	33	38	59	38	61	47	59	11	33	65	31	14	52	21	17	27	12	12	5	51	83	6	52	14	33	81	104	68	107	43	36	101	92	145	52	34	38	64	8	52	51	63	40	124
Acetobacter_pasteurianus	123	83	52	83	72	46	31	25	88	64	97	89	29	80	97	64	65	109	68	41	67	29	27	37	90	241	43	52	21	75	204	112	46	73	32	17	73	78	140	74	137	42	155	193	262	155	227	80	211
Acidiphilium_cryptum	86	86	52	83	61	21	23	46	36	28	12	10	4	25	14	19	18	31	4	4	3	8	6	9	15	99	20	62	5	2	16	7	5	7	5	3	9	1	7	5	11	7	5	9	16	16	10	3	18
Acidiphilium_multivorum	5	1	0	5	2	0	0	3	1	3	9	11	4	4	5	6	3	8	2	2	22	8	19	11	26	81	18	24	4	18	8	18	2	11	5	8	26	10	23	4	8	13	9	14	18	18	17	7	15
Gluconacetobacter_diazotrophicus	179	234	102	141	187	94	53	82	115	97	150	134	50	183	125	155	99	157	44	44	38	31	26	29	79	164	89	86	18	56	138	144	44	76	25	29	83	50	129	49	72	93	69	125	111	95	128	53	111
Gluconobacter_oxydans	118	122	63	105	141	83	30	60	81	122	174	84	59	147	151	127	103	178	110	45	99	92	68	80	250	380	153	240	42	102	182	116	49	89	47	30	85	44	127	53	69	43	111	98	132	74	78	29	168
Granulibacter_bethesdensis	109	138	38	132	120	74	21	42	97	89	51	130	44	95	169	55	38	92	26	24	31	16	22	46	61	205	75	45	28	94	271	131	77	110	25	29	107	71	153	52	164	52	133	254	185	147	228	82	346
Komagataeibacter_medellinensis	60	103	52	55	133	42	37	29	86	49	63	86	26	62	73	59	83	135	76	42	13	19	12	12	33	101	39	26	9	19	67	31	20	23	19	10	15	13	36	21	28	22	28	43	62	24	25	13	47
Azospirillum_brasilense	197	262	84	223	215	138	64	114	118	133	110	133	69	149	156	114	91	183	75	56	173	120	115	151	271	912	253	216	69	157	292	274	120	134	58	45	229	69	198	82	115	54	176	239	204	192	221	93	301
Azospirillum_lipoferum	450	334	173	216	419	143	85	206	170	193	366	433	151	380	450	254	220	484	205	132	320	160	178	188	606	1370	449	525	108	263	544	541	258	327	148	101	292	165	511	171	269	187	259	360	372	275	307	168	435
Candidatus_Endolissoclinum_faulkneri	15	10	1	7	5	2	2	2	5	3	33	18	7	11	19	9	1	23	20	3	1	3	2	2	5	27	20	7	2	14	26	1	1	0	0	0	0	0	1	0	25	1	28	31	26	17	14	26	36
Magnetospirillum_gryphiswaldense	210	156	76	143	154	62	58	78	92	85	197	161	63	130	243	133	74	194	86	41	117	77	41	82	151	360	111	152	45	129	252	191	101	127	37	51	181	77	211	83	77	89	119	164	205	112	135	53	270
Magnetospirillum_magneticum	391	336	243	255	344	221	118	165	189	156	363	289	97	298	336	302	190	401	169	105	206	157	100	197	427	829	264	293	69	231	455	448	289	286	108	100	487	138	462	162	202	189	249	329	321	223	317	159	408
Pararhodospirillum_photometricum	415	368	215	327	272	137	107	188	194	186	202	216	86	212	241	152	140	241	102	70	131	79	96	112	266	573	260	276	59	149	157	144	88	95	46	44	102	47	163	55	73	48	93	123	130	77	120	61	156
Rhodospirillum_centenum	297	204	111	139	232	127	75	110	104	128	213	208	63	196	231	146	145	209	106	66	199	110	103	122	402	672	284	321	76	128	254	371	204	249	103	81	232	97	374	95	95	142	149	207	175	161	193	59	177
Rhodospirillum_rubrum	232	197	118	212	186	112	62	138	118	152	280	250	66	191	227	181	149	301	97	92	100	60	60	74	177	429	230	168	56	106	322	228	106	180	63	47	191	114	239	111	150	110	146	236	243	152	170	102	247
Tistrella_mobilis	241	278	194	216	226	296	60	123	124	203	235	215	82	226	142	199	200	384	126	90	192	162	149	210	333	969	327	260	76	196	161	279	198	148	91	40	247	119	348	112	59	196	100	95	92	73	111	55	146
Anaplasma_centrale	2	3	1	2	2	1	1	2	1	1	6	6	0	1	3	4	1	2	2	0	14	5	5	3	12	34	26	14	7	2	0	1	2	4	1	2	3	2	2	1	0	0	1	2	1	2	1	0	5
Anaplasma_marginale	3	2	0	2	3	2	1	1	0	1	2	1	6	7	11	2	0	6	0	0	0	1	0	3	0	1	0	0	0	8	62	1	0	0	0	0	0	0	0	0	52	2	64	78	49	34	49	19	69
Anaplasma_phagocytophilum	4	7	0	8	11	2	4	10	5	4	15	4	4	11	28	7	10	13	12	2	0	0	1	3	1	16	0	0	0	0	5	15	11	8	1	3	6	9	9	8	0	4	0	4	2	0	0	2	0
Ehrlichia_canis	11	124	81	23	22	5	18	19	11	11	36	24	10	17	16	167	71	26	11	67	11	0	1	16	57	37	4	20	7	8	26	55	43	53	22	16	18	20	119	36	23	24	14	28	18	23	47	14	46
Ehrlichia_chaffeensis	14	20	8	33	11	11	0	6	47	13	8	12	5	6	9	0	0	12	6	2	1	7	0	7	3	13	10	0	3	12	71	0	1	0	2	0	3	0	2	1	41	1	58	49	32	43	46	15	60
Ehrlichia_muris	64	15	2	14	70	3	4	44	6	0	1	11	1	17	2	1	0	3	2	0	20	9	2	1	7	29	92	11	40	9	6	0	3	0	18	0	19	1	4	5	11	3	4	11	6	7	7	2	15
Ehrlichia_ruminantium	23	32	6	33	10	21	4	16	7	7	26	30	5	10	17	3	1	18	18	2	10	14	6	2	13	52	40	6	2	8	26	5	2	5	0	1	1	2	8	2	29	3	33	26	19	13	21	13	39
Neorickettsia_risticii	0	0	0	0	0	0	0	0	0	0	0	0	0	0	0	0	0	0	0	0	0	0	0	0	0	0	0	0	0	0	0	0	0	0	0	0	0	0	1	0	0	1	0	0	0	0	2	0	1
Neorickettsia_sennetsu	4	19	2	8	0	6	3	2	5	4	1	3	1	3	9	2	4	0	4	0	2	2	0	0	1	9	1	2	0	3	0	3	22	4	12	9	8	4	12	9	1	3	0	3	6	2	1	1	0
Wolbachia_endosymbiont_of_Brugia_malayi_	1	1	0	7	2	1	0	7	3	3	5	2	0	1	0	0	0	1	1	0	2	10	0	2	4	5	6	4	0	0	5	0	0	0	0	0	0	0	0	0	4	0	0	1	12	3	7	4	13
Wolbachia_endosymbiont_of_Culex_quinquefasciatus_	0	2	0	0	0	1	0	0	0	1	0	0	0	0	1	0	0	0	0	0	0	0	0	0	0	0	1	1	0	0	12	0	0	0	0	0	0	0	0	0	5	0	6	17	6	3	6	2	7
Wolbachia_endosymbiont_of_Drosophila_melanogaster_	13	1	0	2	11	0	1	10	8	19	3	9	0	10	1	0	0	0	5	0	0	2	2	0	7	75	0	58	0	0	0	0	0	0	0	0	0	0	0	0	1	0	0	0	3	0	3	1	1
Wolbachia_endosymbiont_of_Drosophila_simulans_	3	10	4	7	2	12	3	11	6	3	2	0	2	1	9	4	1	7	1	2	1	1	0	1	4	5	4	4	1	1	5	46	24	20	25	10	6	19	19	15	1	5	5	0	1	6	3	4	4
Wolbachia_endosymbiont_of_Onchocerca_ochengi_	5	10	1	1	4	4	0	8	1	2	13	9	4	6	2	0	0	6	3	0	1	2	17	8	2	14	32	3	1	10	3	28	15	3	6	9	12	3	7	3	0	1	1	8	7	2	0	1	0
Wolbachia_sp._wRi	8	7	0	4	6	1	2	2	0	7	2	0	0	8	4	0	1	3	1	1	7	0	1	1	1	0	4	0	0	1	0	0	0	0	0	0	0	0	0	0	2	0	2	0	0	0	0	0	6
Candidatus_Midichloria_mitochondrii	17	13	4	14	17	17	4	10	2	9	31	34	4	17	14	20	14	37	32	9	14	9	3	5	11	16	11	8	3	9	30	41	15	12	12	3	9	11	24	19	12	10	4	34	20	6	16	8	25
Orientia_tsutsugamushi	29	18	10	27	15	12	7	22	28	16	59	43	3	13	20	25	46	93	51	28	16	20	30	12	4	87	52	13	4	8	95	12	7	19	6	5	0	3	16	9	52	2	11	9	68	57	64	23	78
Rickettsia_africae	2	4	0	1	1	0	2	1	0	0	7	15	1	0	1	0	0	2	3	0	6	4	2	1	2	20	3	12	1	4	2	0	0	0	1	0	2	1	2	0	5	1	3	0	0	3	1	1	1
Rickettsia_akari	5	11	2	7	3	4	1	0	2	0	3	8	3	6	2	0	3	9	4	0	5	7	1	2	13	19	10	8	1	5	23	10	7	11	10	5	3	3	23	1	12	3	9	7	13	9	7	9	10
Rickettsia_amblyommatis	2	2	0	3	0	1	0	0	0	1	11	1	2	8	5	1	1	6	4	2	4	0	4	3	3	10	8	8	3	0	0	28	2	2	10	10	4	13	38	8	0	10	0	0	1	0	0	0	1
Rickettsia_australis	5	0	1	5	3	0	0	0	0	0	2	0	0	1	0	2	0	1	2	0	0	4	1	26	0	49	1	0	0	4	19	7	29	0	1	5	19	3	0	0	10	1	14	21	24	12	13	8	12
Rickettsia_bellii	125	209	65	143	94	100	52	74	133	90	60	90	25	32	97	56	52	87	54	31	48	50	43	42	91	205	195	140	56	80	150	40	35	71	54	30	43	67	198	61	83	41	73	79	78	92	68	41	144
Rickettsia_canadensis	24	29	29	8	36	12	9	19	26	16	64	24	12	26	11	46	12	27	6	34	0	0	0	1	4	8	3	1	1	1	60	119	31	45	23	19	15	11	50	28	6	10	28	18	21	30	43	22	32
Rickettsia_felis	9	12	8	5	15	2	10	5	8	7	37	15	10	7	13	23	5	4	1	16	1	0	0	1	2	4	5	2	0	0	17	51	21	17	14	13	10	7	24	26	6	7	7	7	26	12	12	6	6
Rickettsia_massiliae	1	1	0	0	0	0	0	2	0	0	0	0	0	0	0	0	0	0	0	0	0	8	1	0	0	29	0	3	0	3	0	0	0	0	0	0	1	0	1	0	0	0	0	0	0	0	0	0	0
Rickettsia_montanensis	1	1	1	3	0	0	0	0	0	0	0	0	0	0	0	0	0	0	0	0	0	0	0	2	0	2	0	0	0	0	0	1	0	0	0	0	0	0	0	0	0	0	0	0	0	0	0	0	0
Rickettsia_parkeri	0	0	0	0	0	0	0	0	0	0	0	0	0	0	0	0	0	0	0	0	0	0	1	0	0	0	0	0	0	0	0	0	1	0	0	0	0	0	0	0	0	0	1	0	0	0	0	0	1
Rickettsia_prowazekii	7	17	2	5	2	3	4	9	0	2	28	75	1	2	9	0	0	2	21	3	2	5	1	0	3	0	3	0	0	1	3	10	12	13	5	1	13	2	9	2	10	12	3	4	0	0	0	1	4
Rickettsia_rickettsii	0	6	2	1	1	0	0	0	1	0	0	0	0	0	0	0	0	0	5	0	0	0	0	0	0	2	0	0	0	0	0	0	0	0	0	0	0	0	0	0	0	0	0	0	0	0	0	0	0
Rickettsia_typhi	5	4	3	0	1	1	0	2	0	4	1	1	0	1	0	0	3	0	2	0	0	4	0	6	5	15	5	7	0	5	4	0	5	2	5	1	3	4	1	1	1	0	0	0	1	1	2	1	2
Erythrobacter_litoralis	57	77	30	42	40	57	21	29	30	33	48	95	27	56	78	49	35	56	26	13	42	17	10	23	69	107	43	50	15	60	43	67	31	44	45	17	110	47	100	44	10	22	10	13	25	18	21	6	22
Novosphingobium_aromaticivorans	176	166	63	176	131	79	37	62	88	67	113	82	28	69	95	80	65	141	62	27	79	43	57	91	109	584	178	101	72	108	46	44	53	13	16	12	91	21	47	18	22	32	25	23	25	12	18	13	75
Novosphingobium_sp._PP1Y	71	67	43	83	45	27	20	33	24	27	107	106	17	63	95	61	37	100	83	29	54	35	41	45	62	227	106	98	36	43	54	67	38	55	22	16	42	30	48	30	13	20	43	35	57	40	47	26	59
Sphingobium_chlorophenolicum	181	176	78	122	179	66	34	101	39	92	79	110	32	63	74	57	62	104	40	32	176	107	87	52	192	492	218	210	78	135	114	83	47	80	30	26	92	49	85	38	84	55	56	54	69	39	33	38	131
Sphingobium_japonicum	222	171	93	145	155	58	48	76	88	75	86	84	17	61	131	57	50	85	57	18	51	46	28	27	96	261	80	75	7	74	143	148	76	132	82	57	123	74	224	48	61	62	71	83	121	70	69	54	172
Sphingobium_sp._SYK-6	169	86	68	45	125	27	36	77	46	42	105	82	29	78	75	77	56	100	22	39	123	133	31	55	129	312	200	86	55	100	146	231	100	91	60	50	136	80	237	89	57	88	77	67	111	73	110	53	139
Sphingomonas_sp._MM-1	210	205	91	150	143	155	67	78	150	110	85	117	45	105	114	97	51	127	63	32	139	115	66	71	57	359	96	88	24	219	193	181	86	110	55	43	120	70	128	50	105	52	108	137	76	100	152	79	151
Sphingomonas_wittichii	54	44	36	35	30	37	6	22	29	36	94	78	18	102	89	77	54	120	74	45	41	28	24	35	61	140	82	82	33	47	75	98	48	54	35	18	70	59	99	49	39	40	62	60	77	58	92	52	98
Sphingopyxis_alaskensis	175	174	93	136	157	87	23	74	58	75	111	137	31	45	86	43	66	101	53	32	39	26	19	24	104	113	50	53	23	17	155	70	24	21	23	37	65	57	119	50	61	15	128	72	116	85	165	55	124
Zymomonas_mobilis	199	354	195	234	155	198	80	115	140	152	162	131	19	100	170	236	133	128	66	73	65	53	25	91	25	408	90	62	22	134	116	120	76	150	54	39	159	121	234	81	57	118	84	46	182	105	76	51	115
beta_proteobacterium_CB	6	13	7	5	2	7	1	11	4	2	21	33	14	16	34	26	27	34	19	10	21	52	11	13	17	94	29	21	16	47	0	14	4	6	6	0	3	4	19	4	1	3	3	5	0	1	0	2	2
Candidatus_Accumulibacter_phosphatis	156	156	99	125	130	81	33	64	87	73	88	98	31	88	113	69	92	142	49	34	46	32	32	58	60	264	103	62	32	72	75	28	30	19	11	6	33	13	37	17	27	8	32	36	40	28	27	5	92
Candidatus_Profftella_armatura	11	20	2	12	6	10	6	20	5	12	35	26	9	21	25	26	9	27	8	9	11	23	15	4	9	27	36	16	9	11	35	32	57	63	50	28	45	39	128	46	17	35	14	8	7	7	10	6	13
Candidatus_Kinetoplastibacterium_crithidii	9	18	5	4	4	16	2	8	11	9	58	15	1	2	39	3	3	50	25	3	7	1	5	4	14	32	5	12	2	7	15	2	46	37	35	23	66	24	120	44	2	37	3	18	3	4	4	6	13
Candidatus_Kinetoplastibacterium_desouzaii	29	29	8	12	20	13	8	14	16	20	35	68	7	15	38	27	3	27	24	9	17	4	4	2	118	10	17	43	9	15	39	31	13	93	17	5	9	15	250	52	15	13	7	11	25	22	23	6	29
Candidatus_Kinetoplastibacterium_galatii	8	7	1	5	4	5	3	1	8	6	17	13	0	9	17	4	3	9	4	1	8	5	2	4	8	21	4	3	2	3	14	3	1	3	3	1	6	0	14	0	2	0	21	8	9	12	11	4	13
Candidatus_Kinetoplastibacterium_oncopeltii	14	9	7	7	4	3	1	13	2	6	15	6	4	10	11	4	1	5	17	2	6	3	6	7	6	31	9	2	1	5	10	3	4	2	1	4	7	5	11	1	8	2	4	2	1	2	5	0	7
Kinetoplastibacterium_blastocrithidii	17	18	3	14	12	11	9	2	2	6	13	17	7	12	9	0	3	9	9	1	6	5	3	18	2	37	36	6	2	18	15	0	3	2	1	0	0	0	2	3	6	1	11	16	6	4	6	7	17
Leptothrix_cholodnii	137	165	61	137	110	80	44	64	67	63	102	142	26	58	94	64	42	109	46	34	61	31	32	42	89	371	103	86	21	96	71	109	36	51	30	22	62	52	103	28	25	36	31	57	33	24	44	24	57
Methylibium_petroleiphilum	209	151	128	158	160	55	45	102	103	101	110	139	43	127	140	116	78	195	75	54	102	88	73	97	194	454	165	181	41	111	79	137	66	63	37	31	83	31	135	49	28	50	34	48	49	30	29	25	45
Rubrivivax_gelatinosus	398	311	167	302	302	146	68	164	160	171	290	272	84	212	214	193	142	303	120	97	110	85	94	61	114	454	163	122	34	88	244	211	76	124	56	48	110	46	158	73	88	54	119	176	187	130	166	73	167
Thiomonas_arsenitoxydans	61	50	16	49	58	23	15	21	35	30	95	63	20	84	66	64	33	112	34	32	16	24	13	26	35	130	64	57	20	27	105	64	24	58	31	23	99	21	90	45	29	40	46	46	67	32	48	21	69
Thiomonas_intermedia	170	170	98	87	156	61	30	64	53	64	49	72	33	102	59	83	62	68	46	41	113	96	101	84	216	540	154	177	38	127	143	130	75	105	39	35	166	55	152	78	46	97	78	124	103	93	127	42	88
Achromobacter_xylosoxidans	218	243	161	172	201	109	56	104	132	135	354	372	115	293	307	261	220	419	200	108	172	74	53	71	185	590	233	206	32	181	252	261	116	223	103	57	391	130	319	75	128	169	172	181	166	118	135	73	244
Advenella_kashmirensis	57	52	22	34	47	21	12	27	24	24	68	98	25	59	76	55	49	77	47	28	89	45	59	52	114	331	116	110	31	105	33	48	45	42	18	15	30	11	58	20	16	25	36	24	23	25	16	7	15
Bordetella_avium	143	173	102	129	129	85	39	59	74	74	71	122	32	74	87	63	44	114	44	21	93	98	78	64	164	405	143	210	72	75	91	90	25	59	38	21	73	41	82	28	44	35	60	42	60	43	70	33	90
Bordetella_bronchiseptica	58	43	34	24	57	18	14	22	23	22	45	54	24	47	56	26	25	44	21	11	33	15	18	17	60	163	44	53	10	18	69	67	24	25	17	15	36	19	57	18	18	20	44	42	45	33	42	4	67
Bordetella_parapertussis	11	12	2	6	17	10	0	7	4	3	7	12	6	23	12	13	4	17	14	3	5	7	11	17	17	94	4	13	0	6	1	4	25	0	0	2	3	3	5	7	0	2	1	1	1	0	0	0	1
Bordetella_pertussis	1	0	1	0	1	0	3	0	0	0	2	0	0	1	0	0	2	4	0	0	7	6	8	3	25	22	2	1	2	2	1	4	8	3	0	1	2	0	0	5	0	1	0	4	1	0	0	0	1
Bordetella_petrii	85	75	28	53	52	31	21	35	33	54	96	91	49	100	152	104	85	159	71	38	56	32	24	30	85	205	78	52	17	41	90	101	51	49	20	30	106	41	117	31	24	68	44	39	34	35	44	33	51
Pusillimonas_sp._T7-7	56	118	35	74	51	46	14	32	88	33	75	106	22	90	118	88	74	142	73	27	42	19	17	51	42	123	36	51	5	78	114	31	42	59	10	11	30	42	54	26	90	7	75	104	101	64	76	38	93
Taylorella_asinigenitalis	50	165	115	52	77	29	37	62	42	39	66	44	34	31	32	238	113	37	23	118	14	14	5	28	12	106	14	13	2	7	199	130	61	59	34	17	43	26	90	40	103	15	57	84	144	179	145	71	167
Taylorella_equigenitalis	67	36	18	39	46	17	17	22	17	23	52	39	34	27	21	28	18	23	20	17	37	26	7	3	18	95	3	60	35	1	69	59	16	27	10	4	7	15	36	23	32	14	26	42	35	31	44	17	38
Burkholderia_ambifaria	37	71	7	54	53	41	9	13	34	33	24	27	9	44	34	24	20	54	29	14	14	4	3	22	17	142	19	20	9	37	61	61	26	15	14	8	58	35	62	33	23	79	21	30	29	13	18	17	36
Burkholderia_cenocepacia	121	114	50	143	119	79	31	74	63	67	70	83	28	57	58	60	66	103	48	21	51	37	38	41	135	392	72	83	23	44	151	74	29	38	24	16	51	28	70	23	56	32	86	130	141	107	124	47	155
Burkholderia_cepacia	13	14	2	5	10	2	0	3	2	6	10	28	14	9	45	7	10	27	5	1	4	1	4	1	3	10	3	5	1	1	155	97	37	56	16	18	90	31	55	23	46	38	56	95	88	78	93	44	161
Burkholderia_gladioli	56	61	34	51	42	57	15	37	23	40	72	87	41	98	109	78	93	165	79	39	60	38	34	45	83	255	106	77	32	35	95	65	30	30	8	20	51	15	103	14	78	22	31	99	45	31	30	36	50
Burkholderia_glumae	38	49	17	36	53	14	15	20	22	25	47	56	10	51	44	39	28	66	31	21	53	42	56	50	117	229	128	124	39	52	105	79	29	26	11	19	61	32	55	31	57	35	62	60	72	28	66	34	90
Burkholderia_lata	36	8	6	28	15	9	11	32	26	26	27	43	31	21	63	32	30	38	33	17	48	28	50	22	85	173	84	73	18	42	129	66	19	38	28	14	34	16	49	14	57	34	67	85	47	59	132	39	123
Burkholderia_mallei	14	12	13	8	18	4	7	5	5	7	16	24	9	4	12	9	14	15	10	8	6	1	4	5	6	24	4	6	8	5	10	23	16	19	16	7	9	5	9	11	3	13	8	8	4	10	11	1	12
Burkholderia_multivorans	41	39	18	21	18	16	11	12	13	8	30	45	9	45	29	27	21	35	17	19	29	20	19	33	40	72	51	45	9	30	42	11	2	9	19	4	14	2	23	2	46	2	21	12	73	25	21	32	63
Burkholderia_pseudomallei	45	20	23	14	14	17	7	11	24	26	43	33	28	66	34	48	47	45	35	22	62	68	36	46	133	184	93	117	31	59	104	114	32	56	22	21	81	35	55	41	42	39	47	63	71	53	65	44	125
Burkholderia_sp._CCGE1001	8	7	10	7	10	4	1	3	7	2	10	19	2	6	6	5	3	10	13	1	0	3	0	1	3	19	6	4	1	5	26	11	5	10	1	5	13	5	4	0	14	9	10	23	20	13	12	8	25
Burkholderia_sp._CCGE1002	68	46	20	30	77	12	5	38	7	6	34	67	19	47	58	40	27	58	23	7	32	8	9	12	20	74	94	40	31	10	57	124	45	34	42	32	125	55	71	41	29	34	28	33	42	43	39	27	39
Burkholderia_sp._CCGE1003	41	45	26	66	61	46	22	28	42	52	118	135	29	70	83	47	76	112	87	30	99	76	83	60	106	341	125	133	39	91	81	156	42	65	48	21	61	61	116	52	45	60	37	34	60	48	20	25	107
Burkholderia_sp._KJ006	13	16	7	8	7	11	2	4	3	21	32	24	2	16	13	17	12	23	17	18	12	3	0	0	11	30	22	18	9	18	3	14	7	5	5	4	6	3	18	6	3	2	4	10	5	1	3	1	5
Burkholderia_sp._RPE64	268	339	163	198	190	174	87	104	184	128	63	69	29	57	87	52	56	102	42	18	50	67	26	23	45	177	48	48	9	66	95	82	31	44	20	13	42	16	49	23	31	39	47	89	45	44	64	28	79
Burkholderia_sp._YI23	154	150	72	110	120	51	28	74	52	66	31	57	19	66	39	57	42	65	32	21	47	30	22	53	75	159	129	74	19	79	93	76	25	40	13	13	38	28	78	31	34	13	41	69	88	44	37	20	93
Burkholderia_thailandensis	83	123	60	108	58	55	32	52	68	40	39	54	26	73	86	67	52	78	38	19	59	39	27	28	145	208	73	142	26	29	66	29	42	17	35	20	63	10	24	21	41	13	39	85	51	43	29	19	49
Cupriavidus_metallidurans	195	242	107	165	136	143	64	86	113	83	126	116	49	124	167	119	99	203	113	48	50	59	83	77	112	348	128	198	49	71	44	50	22	25	32	12	38	25	64	22	8	45	31	21	22	33	25	12	45
Cupriavidus_necator	125	68	51	84	121	36	28	51	59	45	114	164	24	142	128	86	67	177	80	41	97	33	46	47	127	341	110	130	34	103	160	163	87	98	57	45	115	49	196	70	59	73	65	77	86	61	97	49	106
Cupriavidus_pinatubonensis	53	107	26	87	67	36	28	38	42	50	90	96	19	63	85	51	41	88	48	26	16	28	18	48	47	405	85	45	30	119	100	36	25	20	19	18	43	20	41	22	27	32	53	45	59	43	64	33	90
Cupriavidus_taiwanensis	92	85	51	60	84	40	18	34	39	34	123	121	29	87	90	74	61	134	80	36	95	36	44	63	100	306	162	66	19	56	92	145	58	63	33	27	161	41	99	34	48	55	43	71	64	55	53	31	100
Pandoraea_pnomenusa	222	255	110	215	174	168	60	98	146	116	41	52	18	50	69	44	37	73	34	14	60	10	11	24	22	219	31	54	22	46	45	57	16	43	22	17	40	43	67	20	12	32	16	21	24	6	10	15	34
Paraburkholderia_phenoliruptrix	16	10	4	5	18	6	2	10	10	3	11	11	10	22	20	41	15	35	13	11	3	2	2	4	2	13	2	3	2	0	23	10	7	2	10	3	19	17	3	10	4	4	12	6	7	11	15	6	19
Paraburkholderia_phymatum	23	34	13	13	21	17	7	11	18	24	42	103	24	37	46	20	18	44	21	10	112	97	106	77	251	461	190	245	73	130	31	41	41	83	37	22	77	51	110	44	10	53	47	18	23	34	40	16	16
Paraburkholderia_phytofirmans	154	127	60	130	116	61	27	81	70	80	37	68	27	66	113	58	55	108	41	28	72	93	87	88	172	406	227	255	78	71	80	111	38	63	40	27	76	52	81	35	47	27	48	27	50	40	48	24	77
Paraburkholderia_rhizoxinica	54	82	14	70	53	32	23	41	27	52	52	124	23	48	69	23	22	74	34	11	50	32	25	19	42	189	37	72	22	23	41	44	18	25	31	11	93	23	85	22	23	20	11	24	64	24	21	19	25
Paraburkholderia_xenovorans	128	82	24	44	112	32	15	38	33	19	57	97	25	63	92	84	47	138	66	30	49	55	26	40	53	268	89	66	31	64	137	104	67	119	58	23	83	61	87	42	65	42	66	81	101	73	109	27	135
Polynucleobacter_asymbioticus	25	16	8	9	6	3	7	6	3	24	29	55	6	16	49	5	3	18	10	3	11	0	10	5	3	22	6	12	2	3	133	17	21	13	13	3	16	10	13	7	76	3	27	27	84	80	90	34	103
Polynucleobacter_necessarius	4	10	6	6	5	7	2	1	8	4	25	27	5	9	34	10	9	29	13	2	7	10	0	2	23	23	8	5	3	8	17	3	0	0	0	0	0	2	1	0	8	0	18	11	8	0	15	1	17
Ralstonia_pickettii	92	67	34	86	70	42	34	61	29	44	71	99	28	66	102	76	70	137	62	41	46	48	33	41	107	192	88	119	38	65	123	114	50	72	40	15	59	30	92	43	72	40	56	121	55	59	47	31	79
Ralstonia_solanacearum	326	378	128	288	281	160	83	158	204	172	167	228	72	217	221	155	129	265	114	45	138	98	87	95	189	632	216	220	86	149	295	318	133	199	69	76	179	118	350	116	169	155	185	249	256	176	182	107	226
Acidovorax_avenae	173	111	64	101	108	48	47	81	71	85	95	91	20	80	116	75	84	113	51	40	60	56	61	48	110	381	122	141	30	91	90	30	29	26	7	9	30	22	54	39	51	17	72	89	81	56	47	40	88
Acidovorax_citrulli	274	251	120	282	342	150	82	117	131	156	81	150	43	132	121	104	51	135	53	56	92	67	51	78	169	695	178	206	31	90	172	186	100	118	50	53	178	76	241	65	49	74	55	108	108	64	68	42	107
Acidovorax_ebreus	30	26	11	19	29	15	4	12	11	15	58	61	17	47	60	45	54	68	61	31	7	11	2	2	10	58	14	9	5	24	27	35	12	25	5	9	36	15	23	10	22	15	14	17	23	11	20	8	46
Acidovorax_sp._JS42	56	52	11	49	44	12	10	9	20	16	36	44	8	45	42	40	46	57	23	18	41	37	31	43	71	186	68	71	26	71	68	68	28	57	26	19	50	17	78	23	29	21	58	51	74	20	80	25	49
Acidovorax_sp._KKS102	170	93	64	114	99	52	29	40	55	50	110	103	47	88	133	81	53	87	38	44	64	61	42	48	99	392	80	144	24	59	149	266	102	136	55	48	157	114	185	78	93	72	170	185	141	164	159	90	155
Alicycliphilus_denitrificans	298	310	188	219	252	184	108	110	152	163	156	202	64	160	201	157	125	239	93	69	136	122	113	82	234	589	228	177	55	95	153	271	101	151	72	75	247	90	279	69	123	133	64	82	87	80	62	33	159
Candidatus_Symbiobacter_mobilis	85	84	40	74	93	33	25	35	46	52	85	117	35	68	83	64	55	104	67	30	32	27	17	34	72	93	46	70	12	46	50	26	16	27	13	10	39	16	50	20	29	48	27	34	36	26	31	15	56
Comamonas_testosteroni	129	157	97	123	133	84	40	71	83	91	281	295	84	153	325	224	202	352	187	100	87	37	53	55	159	340	139	110	35	73	132	143	100	101	58	25	81	58	112	46	89	46	72	165	120	90	112	55	126
Delftia_acidovorans	60	35	28	26	35	18	15	29	28	33	45	45	9	28	60	27	10	33	11	11	34	18	36	16	95	204	102	60	8	35	85	59	19	50	35	14	121	14	87	18	32	18	37	92	53	43	54	14	89
Delftia_sp._Cs1-4	135	72	73	92	100	44	13	34	74	56	54	80	20	65	61	53	47	84	40	22	39	25	24	13	66	129	28	38	8	38	59	73	25	36	17	6	49	26	65	24	29	30	37	48	42	30	67	28	74
Polaromonas_naphthalenivorans	153	142	97	94	136	92	53	54	100	79	146	143	45	125	167	116	116	190	86	55	102	85	94	100	224	453	200	192	78	76	149	107	58	53	15	22	98	34	93	41	39	33	69	89	82	54	88	34	104
Polaromonas_sp._JS666	113	113	73	85	118	51	29	33	64	44	118	138	51	133	143	114	90	181	81	39	79	96	98	73	170	486	174	173	47	101	265	215	123	146	52	57	145	80	187	93	73	81	138	233	180	147	179	67	217
Ramlibacter_tataouinensis	238	153	122	175	241	88	52	69	68	81	207	272	62	216	183	157	153	272	103	88	169	131	75	123	363	661	247	247	42	105	183	379	159	176	97	64	359	78	329	94	83	102	98	118	262	92	91	81	140
Rhodoferax_ferrireducens	158	150	59	129	137	96	38	86	89	68	103	122	61	111	119	103	83	127	65	41	45	23	27	36	25	155	99	66	17	78	115	77	33	69	47	32	87	48	90	32	41	79	73	82	69	96	53	31	124
Variovorax_paradoxus	333	213	149	212	327	153	74	110	122	141	223	264	72	225	289	197	157	301	166	79	190	124	128	130	248	686	286	267	127	165	245	240	153	164	80	61	234	104	298	91	112	121	93	207	208	127	145	82	195
Verminephrobacter_eiseniae	124	128	63	99	66	47	36	60	67	82	105	102	38	100	119	105	100	140	63	48	73	61	71	62	119	363	148	131	48	48	161	121	61	92	50	21	102	68	129	49	101	67	93	112	142	87	122	69	146
Collimonas_fungivorans	161	197	21	167	157	96	40	72	89	96	46	93	14	47	64	26	33	51	43	15	77	25	39	72	110	591	172	45	73	151	97	163	86	78	68	38	127	57	117	76	43	70	35	75	47	27	23	14	57
Herbaspirillum_seropedicae	304	213	118	185	269	134	50	132	99	127	189	240	51	234	210	119	115	203	110	74	216	151	145	115	373	795	302	349	73	223	403	339	181	183	82	76	284	77	290	113	153	119	180	283	324	163	272	128	347
Herminiimonas_arsenicoxydans	42	56	23	41	29	18	17	31	68	28	34	39	13	16	42	28	24	34	28	16	16	9	7	13	10	56	21	19	3	19	139	4	5	4	2	1	4	2	3	2	133	4	114	196	75	92	85	33	104
Janthinobacterium_sp._Marseille	29	102	13	69	10	41	11	13	7	35	26	31	7	35	54	17	42	48	34	12	18	31	26	24	55	235	47	66	16	48	68	38	40	46	19	18	28	35	73	19	33	19	20	48	35	37	28	26	61
Chromobacterium_violaceum	202	113	72	159	168	59	71	88	76	79	231	225	52	182	205	150	109	145	81	63	118	84	60	62	169	439	191	175	45	81	171	194	181	158	87	76	226	104	214	98	130	94	119	154	152	107	161	98	185
Laribacter_hongkongensis	103	102	56	87	63	60	34	36	44	41	92	143	25	77	116	70	62	135	69	32	65	33	57	39	102	300	88	108	30	74	88	105	83	77	34	30	109	58	69	46	58	48	53	78	97	40	93	27	93
Pseudogulbenkiania_sp._NH8B	145	137	61	93	114	85	36	53	49	62	148	156	45	115	173	85	48	148	67	50	101	91	62	93	240	492	140	179	36	127	142	268	97	161	105	64	232	81	362	96	87	109	80	88	104	73	127	70	113
Neisseria_gonorrhoeae	99	105	106	90	74	161	42	44	51	93	21	40	20	92	16	46	23	50	23	18	23	9	23	8	29	187	15	72	3	18	302	169	53	28	43	37	86	52	32	60	120	18	104	7	167	236	152	54	219
Neisseria_lactamica	27	43	11	46	24	20	17	26	21	12	44	38	16	24	43	16	17	38	22	12	28	20	28	10	13	125	46	31	5	44	48	20	14	17	4	7	14	10	53	23	14	7	7	8	15	19	6	7	17
Neisseria_meningitidis	128	126	82	141	179	101	57	86	110	98	177	281	80	117	181	105	71	165	103	60	99	110	56	43	123	293	72	141	58	61	170	259	151	142	103	50	160	102	171	118	84	90	127	146	199	127	184	89	192
Gallionella_capsiferriformans	97	98	27	96	77	31	26	47	39	43	91	124	20	60	81	80	72	130	69	19	26	16	20	10	31	102	15	76	21	16	118	48	18	13	7	17	33	14	53	20	78	28	54	88	59	39	30	43	67
Sideroxydans_lithotrophicus	120	102	77	106	98	58	46	38	98	60	113	113	51	104	103	86	71	118	44	45	163	91	84	86	180	618	224	180	29	145	223	113	58	99	34	31	185	52	177	51	145	53	110	259	171	115	165	84	197
Sulfuricella_denitrificans	191	119	90	114	120	75	42	65	88	55	154	223	42	161	175	122	130	218	82	65	141	63	54	116	178	481	153	184	46	169	280	385	121	143	103	88	228	144	296	158	83	136	211	185	167	90	257	107	233
Methylobacillus_flagellatus	113	105	54	68	67	43	37	46	49	62	81	92	30	86	90	48	55	116	72	40	74	76	47	61	130	229	113	117	28	109	209	172	88	125	69	40	98	52	134	75	82	63	92	137	147	72	142	66	221
Methylotenera_mobilis	27	24	10	18	24	23	7	9	4	8	42	30	2	10	33	22	33	59	29	4	4	2	0	0	8	14	3	5	2	5	4	10	7	6	7	0	11	10	39	7	13	6	5	15	6	8	10	10	10
Methylotenera_versatilis	66	41	26	32	45	34	24	19	30	30	62	36	28	47	55	55	28	55	27	37	37	55	29	45	87	214	103	145	29	37	66	55	23	31	25	17	20	21	45	21	47	19	26	93	46	60	57	32	58
Methylovorus_glucosotrophus	17	20	7	14	9	8	1	1	8	3	61	67	9	27	59	25	35	65	34	11	29	14	17	18	53	86	52	50	13	22	32	14	12	9	7	5	16	4	20	10	9	8	15	15	7	6	13	16	16
Methylovorus_sp._MP688	12	19	10	11	8	8	5	12	2	2	15	24	9	10	39	10	14	40	14	8	10	4	8	3	22	53	11	18	13	16	74	45	29	32	23	12	31	19	40	18	26	18	32	79	50	36	55	28	60
Nitrosomonas_europaea	76	70	62	58	58	72	29	36	102	84	60	61	17	64	60	29	35	76	31	15	28	29	21	37	101	165	68	89	29	52	242	94	67	124	59	30	92	67	128	41	162	85	119	233	148	109	120	73	191
Nitrosomonas_eutropha	38	136	93	50	77	19	17	30	17	17	14	84	20	44	42	178	125	40	12	65	5	20	7	6	14	73	23	10	14	12	18	48	27	39	18	36	56	32	80	58	21	20	33	40	11	33	25	13	29
Nitrosomonas_sp._AL212	206	68	22	247	259	26	33	29	33	30	54	94	28	125	100	115	135	122	35	60	24	23	27	39	55	160	46	52	16	22	109	496	247	390	93	127	228	89	864	136	42	162	53	285	87	49	33	27	91
Nitrosomonas_sp._Is79A3	63	56	34	65	47	43	17	27	42	33	28	35	5	64	12	9	14	22	13	4	32	62	12	13	40	149	9	88	20	38	45	10	2	2	1	6	5	10	9	7	17	5	24	20	3	33	18	3	2
Nitrosospira_multiformis	85	78	22	55	43	27	35	42	28	23	45	58	15	68	124	78	28	67	40	15	32	24	18	26	57	190	33	69	15	38	77	90	53	86	40	44	114	41	171	32	75	55	40	78	60	44	47	34	104
Thiobacillus_denitrificans	81	98	41	93	85	76	27	60	48	48	172	183	41	94	147	88	67	158	85	45	131	106	149	142	245	813	297	222	87	161	37	40	10	33	16	8	90	14	62	27	16	32	13	26	26	21	33	20	14
Dechloromonas_aromatica	158	130	85	101	124	59	33	81	63	78	122	127	23	101	122	95	105	135	54	48	73	66	43	58	206	516	70	197	37	52	596	103	72	103	33	49	109	60	180	51	307	59	164	409	292	325	256	127	485
Aromatoleum_aromaticum	52	106	48	87	60	46	19	29	50	36	41	62	11	57	49	56	43	87	42	21	61	36	43	47	64	286	97	97	37	70	27	22	15	27	22	5	39	24	44	17	20	20	18	23	27	15	19	17	28
Azospira_oryzae	486	362	248	323	490	180	103	173	207	216	399	461	117	399	392	311	248	424	208	154	408	333	233	192	606	1390	434	585	156	303	720	661	347	414	187	139	377	219	648	193	263	236	333	551	494	330	507	220	682
Azoarcus_sp._BH72	151	172	95	130	129	73	38	81	81	77	102	106	48	101	102	98	66	131	47	36	59	65	53	50	142	285	85	113	33	51	147	166	91	77	38	20	66	38	116	60	52	42	82	72	45	35	123	29	119
Azoarcus_sp._KH32C	170	173	111	153	138	103	53	91	103	85	93	112	36	124	132	105	114	138	94	35	75	110	64	112	103	396	156	132	44	158	97	79	56	62	24	32	112	46	74	45	33	65	39	61	34	21	43	23	50
Thauera_sp._MZ1T	309	415	145	329	278	204	76	152	200	190	133	178	56	166	144	134	117	247	118	68	124	82	65	123	168	870	292	134	70	194	172	98	80	94	38	28	73	33	168	76	63	51	61	54	72	85	57	35	123
Candidatus_Babela_massiliensis	39	39	9	40	25	27	11	35	23	23	40	21	13	22	28	7	4	24	18	5	24	11	24	24	42	65	50	24	4	27	44	32	19	61	17	15	33	15	108	30	19	14	21	28	33	9	28	7	33
Desulfarculus_baarsii	680	507	328	428	620	285	146	250	317	298	496	584	175	576	617	426	328	574	227	243	533	318	274	291	855	2032	723	822	130	465	1131	1058	525	582	336	263	830	403	971	357	490	467	635	860	842	605	763	318	1050
Desulfatibacillum_alkenivorans	360	313	165	220	340	205	101	145	193	171	302	363	173	315	422	350	249	512	189	135	165	146	77	85	249	699	224	362	67	162	508	466	253	297	178	113	301	143	469	209	229	139	338	336	369	292	348	163	487
Desulfobacterium_autotrophicum	132	127	61	106	95	52	22	47	48	60	71	106	30	104	132	77	52	125	38	47	116	77	29	45	126	253	60	123	43	112	237	203	112	231	58	54	154	74	423	125	121	104	102	181	204	134	134	72	205
Desulfobacula_toluolica	50	63	41	72	52	21	13	42	25	31	59	53	34	68	100	29	43	79	35	18	43	20	20	33	132	141	61	89	30	51	167	116	58	68	48	33	86	52	94	68	90	35	52	63	124	139	93	55	197
Desulfococcus_oleovorans	435	341	207	264	430	199	147	168	174	235	284	338	110	312	364	229	187	397	164	99	207	177	134	174	440	995	291	333	88	296	510	487	281	272	158	120	320	164	510	249	212	250	255	282	309	232	322	144	365
Desulfobulbus_propionicus	295	241	145	262	302	105	76	151	149	120	234	268	79	281	220	209	183	317	143	91	256	163	157	192	399	1021	431	342	78	207	320	341	243	160	81	99	288	123	408	149	92	134	148	130	171	90	143	85	254
Desulfocapsa_sulfexigens	71	90	33	51	27	42	13	27	64	43	99	145	42	64	80	109	75	138	83	29	18	11	15	24	45	183	30	64	29	30	179	25	40	37	8	23	35	41	50	25	106	9	149	170	119	111	103	54	146
Desulfotalea_psychrophila	51	19	26	18	39	15	6	9	17	11	14	43	13	16	19	33	12	43	23	14	11	8	4	11	13	45	27	19	6	13	86	20	35	22	42	22	53	30	35	39	41	19	74	46	61	43	42	22	57
Desulfurivibrio_alkaliphilus	424	322	190	276	367	162	107	186	175	175	259	328	94	356	351	276	174	337	146	106	261	214	158	177	440	1099	276	369	56	231	463	502	272	346	138	143	372	222	574	227	250	217	231	363	337	270	299	164	502
Desulfohalobium_retbaense	280	264	174	225	176	158	88	116	150	140	156	198	32	117	166	148	119	213	76	64	67	36	38	24	126	319	73	119	39	67	249	176	91	148	49	43	162	77	216	69	116	107	144	167	198	138	140	76	177
Desulfomicrobium_baculatum	536	375	245	395	356	183	137	245	277	237	376	396	129	358	382	340	288	455	209	172	174	145	107	143	371	826	297	321	73	153	423	423	189	256	126	92	304	149	381	116	215	159	279	410	273	237	263	141	400
Desulfovibrio_aespoeensis	406	391	175	355	380	261	110	178	171	204	411	407	138	403	383	295	161	445	208	125	340	167	162	201	508	1326	366	425	95	261	474	532	235	321	135	109	442	176	554	144	219	228	240	373	318	255	354	168	404
Desulfovibrio_africanus	440	446	233	394	440	229	137	192	286	270	453	469	167	416	433	399	338	493	256	214	334	283	198	203	606	1323	542	500	168	298	374	588	233	337	169	127	368	151	579	189	129	202	260	345	308	280	322	146	378
Desulfovibrio_alaskensis	224	236	131	179	182	152	70	101	129	121	420	595	170	402	521	363	283	682	270	156	191	155	114	202	443	972	367	331	100	183	223	316	351	258	138	84	336	157	417	165	157	219	121	145	223	155	166	113	261
Desulfovibrio_desulfuricans	1289	1095	736	947	1067	671	294	527	586	652	1810	1696	666	1627	1719	1468	1296	2179	848	559	925	675	552	563	1626	3587	1279	1434	315	762	1274	1171	633	648	351	271	1195	473	1180	385	466	509	632	892	884	610	757	407	1187
Desulfovibrio_gigas	430	443	260	405	405	254	100	163	184	227	526	560	149	450	450	389	277	550	236	155	473	376	356	332	747	2012	810	770	192	482	463	434	200	316	160	96	391	181	453	177	210	188	268	265	330	212	277	137	307
Desulfovibrio_hydrothermalis	113	198	128	98	66	48	28	50	103	61	115	144	61	132	181	280	171	125	58	111	75	76	58	50	337	289	132	211	55	88	206	111	27	139	49	32	71	35	338	98	118	48	128	162	157	125	136	58	159
Desulfovibrio_magneticus	469	326	231	311	490	189	103	162	232	178	583	557	209	538	533	491	372	682	293	183	373	253	184	277	773	1427	518	579	120	255	484	622	295	413	152	162	490	184	650	173	220	234	285	389	361	240	319	159	432
Desulfovibrio_piezophilus	53	53	39	33	50	23	15	23	25	24	62	78	34	63	83	73	83	123	58	25	24	24	31	23	59	118	44	55	31	28	38	10	5	10	5	8	16	6	15	6	25	6	21	54	21	23	30	21	28
Desulfovibrio_salexigens	84	137	44	120	120	66	36	48	99	78	143	137	25	76	113	80	91	185	99	48	14	24	8	29	36	207	26	32	27	36	213	143	66	58	56	18	104	66	140	52	181	49	192	231	285	139	187	88	213
Desulfovibrio_vulgaris	928	760	649	722	677	481	251	346	388	411	1249	1278	389	992	1077	1043	815	1413	602	449	513	402	339	352	936	2316	718	851	238	439	692	746	396	470	280	198	619	292	777	306	272	308	357	466	430	302	456	203	604
Lawsonia_intracellularis	1389	790	672	466	1314	313	214	418	479	459	329	401	128	306	373	523	275	354	180	182	90	72	41	50	214	266	69	208	30	67	538	325	259	418	192	111	210	165	410	156	238	218	326	370	233	294	311	159	548
Hippea_maritima	60	109	46	90	45	51	22	59	23	36	87	124	20	67	66	54	61	97	64	21	52	31	33	15	53	139	65	47	9	31	223	85	72	66	49	35	86	57	162	59	95	40	116	159	88	127	105	65	165
Pelobacter_carbinolicus	219	242	169	207	146	200	61	100	148	147	148	187	44	122	145	93	80	179	108	29	59	53	55	46	104	226	119	94	47	58	189	115	67	99	38	23	112	48	272	87	114	102	82	105	162	119	150	97	200
Pelobacter_propionicus	642	846	400	596	657	404	161	290	418	368	504	450	121	405	469	513	352	691	373	240	261	156	151	178	415	1330	534	405	127	292	507	452	251	300	177	124	535	196	600	214	219	185	272	294	390	253	241	170	378
Geobacter_bemidjiensis	310	299	146	230	283	123	102	166	177	126	179	227	74	237	237	197	182	320	150	99	75	118	66	65	158	396	232	214	56	166	243	141	76	130	58	28	231	62	273	84	86	72	127	157	164	103	111	55	132
Geobacter_daltonii	211	245	151	201	212	147	68	86	110	163	155	190	70	156	297	166	122	251	129	58	186	149	119	103	231	844	235	297	72	120	241	237	138	198	73	62	278	115	346	104	123	89	157	195	228	183	147	93	238
Geobacter_lovleyi	286	278	153	207	270	160	83	157	160	150	240	521	177	338	415	192	141	309	192	81	206	102	115	98	329	731	298	322	103	214	591	599	273	448	224	163	518	300	658	261	381	465	347	454	453	341	389	185	583
Geobacter_metallireducens	467	452	283	302	399	137	112	200	159	173	435	464	126	356	405	310	241	560	241	128	331	223	190	214	541	1214	489	448	81	261	621	557	304	302	183	136	354	193	522	217	234	226	315	436	422	295	437	219	574
Geobacter_sp._M18	409	327	203	323	382	179	109	194	192	245	352	364	102	385	400	290	220	426	218	141	275	292	187	221	524	1403	440	477	141	286	451	435	287	361	149	183	409	213	592	224	275	175	191	303	269	232	246	160	409
Geobacter_sp._M21	249	248	118	218	220	126	74	90	132	134	237	254	63	237	253	376	199	254	119	121	131	112	81	118	234	721	152	187	35	139	417	322	190	152	99	83	195	146	302	129	137	153	168	193	190	104	228	96	192
Geobacter_sulfurreducens	492	501	185	391	366	224	130	152	229	230	342	309	92	369	350	313	247	422	182	159	333	243	270	272	611	1531	510	606	126	293	459	712	374	378	128	181	501	229	636	257	203	244	291	393	314	281	311	159	428
Geobacter_uraniireducens	297	214	103	187	255	134	70	108	138	135	351	403	89	237	378	180	153	292	173	100	169	98	76	146	308	851	248	253	73	237	376	408	200	248	112	92	327	116	400	133	165	144	207	259	228	168	258	129	456
Anaeromyxobacter_dehalogenans	260	103	100	128	189	92	48	99	101	124	167	181	46	147	184	135	137	171	86	87	106	74	71	67	221	522	164	162	30	100	234	259	130	168	66	79	219	97	287	84	104	104	136	127	117	74	151	68	192
Anaeromyxobacter_sp._Fw109-5	268	180	102	139	279	103	42	95	129	98	177	178	36	150	203	88	83	176	61	85	172	115	105	128	365	686	220	280	81	121	159	176	130	81	60	44	88	67	153	75	83	62	85	111	137	71	93	37	192
Anaeromyxobacter_sp._K	69	24	12	41	69	29	16	43	54	41	34	27	16	24	28	23	26	32	10	7	24	18	30	37	36	279	89	34	30	86	26	32	15	21	12	7	40	13	47	24	16	15	22	12	10	6	12	16	17
Stigmatella_aurantiaca	358	294	148	272	341	116	72	148	166	151	256	253	92	284	274	191	152	315	114	111	330	174	179	184	436	1160	442	437	87	246	405	546	267	305	163	104	452	161	514	182	156	208	148	244	266	178	238	128	336
Haliangium_ochraceum	343	224	187	259	285	134	88	155	144	128	266	265	80	242	270	178	145	311	114	92	206	209	159	156	412	1047	270	457	100	210	333	336	218	229	73	81	248	140	314	109	177	138	268	253	278	252	255	101	325
Corallococcus_coralloides	331	213	132	187	215	84	54	119	113	114	251	245	77	184	244	149	128	223	111	85	186	99	64	68	276	534	135	231	46	139	247	368	126	146	66	79	235	119	266	105	115	116	117	210	175	128	206	82	215
Myxococcus_fulvus	225	142	83	138	193	87	34	63	91	114	234	197	63	238	280	153	105	214	73	56	186	116	107	102	292	742	210	216	46	134	305	396	203	173	75	112	245	83	342	89	124	117	157	198	193	160	182	103	329
Myxococcus_stipitatus	234	158	115	113	207	98	63	98	83	113	208	225	76	217	266	140	92	278	169	81	182	142	84	107	323	702	155	300	75	185	335	244	161	213	86	72	237	160	388	138	145	110	242	245	224	161	319	116	247
Myxococcus_xanthus	320	246	135	180	332	114	84	132	140	146	210	266	70	232	304	215	161	276	110	108	167	131	83	100	341	706	203	285	31	142	267	327	186	200	104	83	224	169	339	112	83	147	132	136	167	104	137	59	175
Sorangium_cellulosum	386	261	177	289	261	166	99	182	157	167	395	436	96	333	388	274	264	401	209	131	242	189	173	158	550	1103	431	448	123	262	271	348	155	264	110	95	352	136	429	132	105	145	131	195	181	104	161	95	224
Desulfobacca_acetoxidans	92	199	26	130	97	95	38	36	81	59	39	62	31	67	110	39	30	107	31	12	104	62	80	86	145	585	144	124	33	148	220	166	83	79	43	53	95	61	145	56	94	48	88	139	114	87	127	71	224
Desulfomonile_tiedjei	67	83	45	78	44	43	26	33	19	36	102	148	41	56	107	78	44	125	69	27	59	37	28	31	109	223	58	126	27	22	126	55	36	77	22	14	61	31	169	53	56	31	67	61	65	73	72	39	116
Syntrophus_aciditrophicus	196	156	100	153	135	64	40	96	139	62	158	159	78	157	230	184	125	250	119	64	89	64	49	60	136	414	104	195	49	64	168	184	75	152	41	61	131	72	211	67	128	64	171	176	141	147	150	58	161
Syntrophobacter_fumaroxidans	505	656	301	474	332	376	189	200	302	332	261	307	73	220	269	337	273	398	205	150	93	67	69	69	221	620	137	176	40	174	228	152	100	131	89	69	165	66	238	75	145	94	91	205	134	103	120	73	177
Nitratiruptor_sp._SB155-2	172	223	39	147	103	82	51	105	135	106	59	65	35	41	43	76	35	49	15	40	10	7	16	30	24	196	50	36	23	63	134	96	38	54	28	21	57	35	158	57	82	35	68	90	66	78	93	49	134
Sulfurovum_sp._NBC37-1	56	174	124	110	52	55	32	53	39	49	72	44	11	56	52	204	92	81	34	55	26	35	31	55	224	305	118	172	15	55	150	41	68	117	37	15	72	44	172	60	103	26	25	104	64	72	35	23	63
Nitratifractor_salsuginis	279	290	116	236	209	166	77	94	178	135	164	155	80	204	169	156	171	292	131	92	192	147	110	137	216	801	284	252	91	206	292	268	111	137	53	51	257	93	230	100	142	117	102	173	171	108	134	74	157
Arcobacter_butzleri	89	101	29	90	108	60	37	64	55	64	177	215	48	78	116	93	19	117	91	48	36	29	14	16	252	88	56	112	24	52	261	198	157	142	88	28	57	54	313	87	146	34	115	121	148	152	195	90	236
Arcobacter_nitrofigilis	79	72	58	87	58	87	27	51	96	77	61	112	28	51	62	48	8	44	50	18	33	32	21	33	51	86	72	29	16	38	163	106	141	117	126	83	145	104	301	145	124	95	125	156	92	95	89	63	111
Arcobacter_sp._L	47	162	104	62	28	27	28	54	32	28	86	156	32	63	45	223	83	59	62	84	17	20	15	2	14	60	63	20	3	10	203	102	43	52	60	19	35	53	85	36	118	27	66	102	132	150	124	45	152
Campylobacter_coli	1893	828	234	383	1327	292	150	785	301	668	140	117	35	62	102	114	63	87	51	77	91	106	35	29	107	388	244	199	59	91	322	190	75	83	72	47	135	77	181	124	108	55	178	188	139	162	195	83	144
Campylobacter_concisus	18	7	10	5	22	3	2	21	10	23	12	11	1	17	16	14	4	15	11	3	9	7	9	13	9	23	37	6	4	4	22	14	22	37	33	27	17	16	77	52	13	10	21	11	25	23	28	17	21
Campylobacter_curvus	33	20	12	10	20	11	16	14	14	42	21	18	5	14	15	11	4	9	12	2	20	4	8	10	15	47	24	14	12	7	10	45	10	19	34	8	55	27	65	23	11	24	4	7	8	4	5	6	6
Campylobacter_fetus	42	29	12	47	50	20	41	33	38	29	84	79	35	43	81	52	37	80	36	47	7	7	2	10	4	32	19	10	3	16	79	156	68	113	57	32	46	29	219	56	37	35	52	84	63	76	86	30	60
Campylobacter_hominis	50	35	26	57	42	20	11	28	25	20	50	49	16	63	37	63	20	43	19	39	16	6	5	2	15	48	12	27	1	10	109	70	37	37	12	10	24	29	82	41	59	28	71	56	27	70	58	27	84
Campylobacter_jejuni	88	97	23	86	53	46	28	72	62	56	97	106	32	42	74	49	20	65	63	28	14	22	12	54	23	176	21	16	11	8	274	139	104	34	44	35	73	46	111	55	123	31	82	125	207	238	159	80	258
Campylobacter_lari	42	49	25	34	57	37	35	30	33	36	71	80	24	46	38	45	18	43	30	49	19	19	8	2	31	39	47	15	9	13	103	133	56	45	48	24	43	22	90	54	68	13	61	80	41	66	76	25	94
Sulfurospirillum_barnesii	17	36	5	15	52	6	2	2	4	7	23	38	2	5	42	14	14	28	16	9	8	3	4	9	57	31	9	41	8	23	8	8	4	56	2	6	4	4	163	30	3	2	1	5	7	5	2	1	2
Sulfurospirillum_deleyianum	31	56	8	67	55	15	18	18	18	37	71	103	20	24	27	13	19	52	53	8	20	22	17	4	39	166	18	90	20	10	153	7	10	29	14	9	44	22	15	21	104	14	66	120	29	55	36	32	67
Helicobacter_acinonychis	2	8	1	6	1	5	0	2	3	1	26	54	9	10	27	10	10	23	30	3	35	42	26	29	71	179	115	155	25	31	0	2	20	23	24	17	22	12	114	38	0	25	0	0	2	1	0	0	0
Helicobacter_bizzozeronii	29	32	27	21	28	8	12	10	23	11	42	30	17	24	21	22	20	29	30	19	23	24	42	33	27	58	18	23	17	25	28	102	52	80	60	27	53	35	88	56	13	19	49	32	66	78	90	34	85
Helicobacter_cetorum	84	88	41	69	140	45	118	122	130	63	271	427	107	100	131	145	179	158	269	252	245	219	333	175	178	382	95	189	208	223	29	520	410	126	211	114	67	86	140	158	27	41	90	117	97	73	245	91	113
Helicobacter_cinaedi	90	57	30	46	67	20	35	74	46	71	93	79	36	58	60	77	58	65	55	45	27	29	8	58	18	231	38	33	11	23	231	133	67	100	35	47	60	55	299	109	94	48	103	138	131	181	132	40	127
Helicobacter_felis	21	12	9	19	12	12	5	3	2	7	12	38	16	33	45	13	4	33	11	0	14	22	14	15	29	85	17	12	6	12	129	27	16	22	7	5	23	19	75	20	61	6	22	24	63	63	66	30	122
Helicobacter_hepaticus	215	146	90	85	222	44	121	140	183	107	324	221	83	153	118	341	129	164	77	235	3	1	4	8	15	42	24	13	6	7	272	594	238	225	194	98	130	87	476	221	80	73	143	178	231	236	288	124	196
Helicobacter_mustelae	26	63	30	46	30	48	16	33	29	29	12	42	9	23	9	34	17	10	16	2	8	8	2	2	53	20	8	28	4	7	29	4	11	13	0	1	9	5	32	7	19	7	21	8	9	19	16	12	30
Helicobacter_pylori	131	79	43	52	89	47	22	47	94	57	70	158	52	69	77	66	31	66	35	48	59	44	40	27	57	134	82	47	15	69	97	86	82	111	122	54	77	63	333	85	72	66	81	82	69	71	88	52	91
Sulfuricurvum_kujiense	77	40	22	38	68	38	19	26	43	46	60	44	18	27	36	47	45	58	36	25	9	9	11	7	27	130	26	53	11	15	51	63	32	29	26	17	24	30	60	33	12	13	18	19	18	17	28	11	30
Sulfurimonas_autotrophica	58	63	11	42	17	8	18	26	26	55	45	49	13	21	67	25	11	62	34	11	4	3	6	13	14	30	17	8	5	3	317	20	16	7	5	8	25	4	15	14	166	8	41	170	117	152	97	68	207
Sulfurimonas_denitrificans	141	93	67	73	141	37	42	78	92	75	110	79	42	67	45	100	46	49	41	72	11	4	8	14	13	43	15	3	1	22	136	225	85	92	66	36	50	42	155	79	37	34	55	67	76	96	170	52	88
Wolinella_succinogenes	23	16	6	13	15	14	7	12	56	22	22	11	9	26	29	13	8	48	20	3	4	1	5	3	7	38	17	9	3	23	139	6	0	6	2	3	4	6	6	4	88	3	61	95	110	82	93	29	134
Nautilia_profundicola	88	102	29	54	80	26	16	45	44	39	159	270	33	66	124	88	90	207	120	42	82	29	31	41	153	188	82	100	51	63	112	83	42	86	28	25	50	35	224	74	40	32	91	65	62	85	88	23	85
Calyptogena_okutanii_thioautotrophic_gill_symbiont_	22	39	11	17	15	6	1	2	8	8	34	64	10	12	27	5	4	30	42	7	3	1	3	19	3	56	21	6	3	11	123	10	10	7	7	5	11	9	10	12	67	5	23	23	66	69	55	32	74
Candidatus_Baumannia_cicadellinicola	18	11	6	5	7	6	0	4	1	3	25	16	2	1	3	0	2	3	11	0	6	3	2	0	6	6	11	1	3	5	3	24	7	10	9	6	11	7	7	6	2	16	3	5	1	8	3	5	10
gamma_proteobacterium_HdN1	68	55	17	62	31	36	14	26	95	24	113	115	48	92	137	87	115	190	124	37	91	127	91	95	219	457	256	366	69	103	138	84	46	29	33	21	78	62	73	50	80	45	114	155	95	97	144	50	107
Candidatus_Ruthia_magnifica	10	6	2	4	1	5	1	5	3	3	14	19	10	2	7	10	5	9	5	0	14	4	1	0	1	17	10	5	1	1	5	4	4	9	6	6	6	8	17	10	6	6	6	14	12	6	14	3	8
Aeromonas_hydrophila	356	259	169	204	389	116	80	127	138	160	399	445	129	416	468	349	270	558	247	165	377	380	236	260	730	1715	601	558	125	300	439	603	332	349	170	123	398	222	640	214	152	191	292	374	357	237	310	120	358
Aeromonas_salmonicida	215	253	111	182	189	145	59	71	141	85	124	124	44	111	151	72	52	137	78	46	47	81	36	31	67	171	108	64	16	52	101	122	68	91	53	35	67	60	122	50	63	39	110	53	87	80	84	51	161
Aeromonas_veronii	224	205	110	198	218	96	66	69	119	134	147	167	46	159	165	137	137	228	96	61	118	72	69	99	218	649	153	176	55	101	114	192	116	109	38	46	189	80	221	91	63	77	92	112	107	103	97	62	92
Oceanimonas_sp._GK1	356	351	203	268	252	149	100	147	153	191	265	306	110	259	309	192	186	336	168	108	169	105	85	73	210	483	201	267	54	144	344	381	177	218	92	68	300	155	297	141	136	166	162	218	215	172	199	114	275
Tolumonas_auensis	47	97	23	68	91	67	21	24	74	67	57	52	38	52	62	58	39	98	49	28	32	33	15	35	72	295	57	69	28	78	148	28	17	22	11	4	42	20	45	7	70	33	93	148	79	67	86	30	160
Alteromonas_macleodii	19	15	1	13	17	3	9	3	7	11	23	60	16	15	19	21	12	20	16	4	45	94	41	40	69	194	73	124	22	80	19	27	32	28	33	12	37	18	24	18	21	17	20	29	21	19	13	14	25
Alteromonas_mediterranea	1331	2550	2585	1516	827	786	867	936	2301	1379	298	610	892	1479	1518	3084	694	1439	504	189	285	214	161	259	147	610	647	636	352	687	1037	678	518	306	534	419	455	584	1110	246	202	1230	161	135	180	329	423	363	196
Alteromonas_naphthalenivorans	47	57	27	42	62	33	24	22	55	49	43	45	8	31	32	35	22	40	15	16	29	62	36	44	89	212	93	149	31	44	25	36	17	20	10	6	13	12	50	34	14	0	14	23	25	22	42	26	40
Glaciecola_nitratireducens	37	56	15	31	52	32	16	24	51	47	18	56	9	18	16	15	9	15	12	4	5	5	6	7	24	49	39	15	6	11	16	21	10	14	6	8	19	18	39	12	8	11	13	15	10	15	7	5	11
Glaciecola_sp._4H-3-7+YE-5	44	61	20	67	36	48	20	19	45	30	7	8	3	8	12	10	8	11	4	4	5	8	4	12	2	31	47	2	5	9	9	41	7	19	15	4	10	7	12	15	15	10	7	11	18	8	7	13	18
Marinobacter_adhaerens	80	45	20	45	52	26	12	30	30	31	57	69	16	48	52	47	26	72	42	14	66	36	34	24	104	234	66	88	19	37	122	84	30	58	29	20	62	53	78	25	59	41	68	88	69	28	119	30	103
Marinobacter_hydrocarbonoclasticus	229	173	117	195	201	123	64	89	113	118	150	161	52	126	187	125	137	208	79	60	78	54	23	34	147	247	69	143	37	97	230	145	110	224	75	47	133	79	281	49	95	88	95	123	134	87	106	56	190
Marinobacter_sp._BSs20148	43	39	13	26	33	9	19	18	20	12	28	70	16	35	62	47	28	98	65	20	85	55	64	32	112	225	120	120	37	62	53	57	25	30	20	15	44	26	66	19	36	16	39	40	62	38	43	29	61
Paraglaciecola_psychrophila	10	21	6	10	10	7	3	8	4	16	16	17	10	16	18	14	8	11	6	3	0	1	2	6	6	23	13	0	1	2	68	11	4	57	7	2	1	13	154	40	50	7	45	49	24	49	42	17	51
Colwellia_psychrerythraea	35	36	25	21	35	11	15	33	32	11	39	26	17	37	25	37	13	29	20	28	3	4	1	8	11	18	11	9	3	4	158	38	19	19	16	11	24	7	26	30	95	12	17	34	87	102	55	19	126
Ferrimonas_balearica	159	132	62	138	202	65	35	57	62	72	128	154	44	142	163	92	74	133	103	51	154	136	97	109	307	630	250	290	95	125	246	286	162	170	89	67	199	138	308	133	113	153	143	160	182	162	216	95	240
Idiomarina_loihiensis	20	20	15	10	28	15	1	7	9	15	31	30	7	14	29	31	20	33	11	17	10	12	3	7	11	31	7	11	12	12	77	23	7	14	9	5	40	26	51	14	85	9	49	106	60	81	62	30	76
Pseudoalteromonas_atlantica	17	66	8	23	4	11	9	13	19	9	26	10	2	34	11	14	13	22	10	7	23	36	1	8	3	43	4	5	0	44	25	29	54	68	29	21	51	43	82	27	18	29	23	20	25	13	22	11	30
Pseudoalteromonas_haloplanktis	37	26	5	46	35	18	15	16	15	17	52	6	2	3	7	11	7	20	10	0	20	33	25	24	78	110	78	99	16	20	24	4	3	6	3	5	22	1	12	6	36	7	24	40	51	22	4	25	35
Pseudoalteromonas_sp._SM9913	6	4	0	4	4	0	2	4	2	0	9	6	0	4	6	10	9	5	7	5	5	0	1	1	3	6	7	5	1	4	21	3	5	2	3	0	2	5	14	1	5	1	9	16	10	12	6	7	25
Psychromonas_ingrahamii	33	20	8	11	6	31	8	9	22	25	116	95	19	26	57	52	63	166	94	29	11	9	16	6	11	138	8	47	4	10	54	180	57	61	66	36	114	81	70	64	32	43	79	31	55	42	59	19	52
Psychromonas_sp._CNPT3	18	14	1	15	7	9	0	8	9	1	4	18	2	7	13	9	7	12	5	0	15	9	8	5	90	26	14	53	4	6	22	2	6	6	1	2	5	1	4	1	32	1	24	14	16	13	11	13	31
Shewanella_amazonensis	99	91	61	94	93	67	32	44	57	39	75	72	15	87	81	71	81	132	70	37	39	33	19	6	25	106	48	89	6	29	136	103	39	66	38	26	75	42	59	35	68	27	36	47	49	39	63	33	114
Shewanella_baltica	73	144	110	78	55	32	27	42	42	70	54	65	11	47	77	211	98	67	23	44	14	6	7	10	8	37	16	12	5	15	66	49	36	67	34	8	67	37	115	23	26	53	52	68	37	37	34	24	61
Shewanella_denitrificans	78	74	40	59	64	21	46	38	49	48	45	33	23	21	33	58	37	65	23	36	25	18	44	43	50	184	40	48	19	22	44	105	89	91	41	35	70	52	104	57	19	24	39	46	35	43	47	29	78
Shewanella_frigidimarina	26	33	9	40	36	10	7	19	5	27	59	11	4	5	20	4	3	23	29	4	7	3	5	6	69	25	2	69	3	7	67	24	11	7	6	12	17	13	35	17	54	15	9	79	14	44	8	12	24
Shewanella_halifaxensis	31	23	13	10	47	10	18	15	23	16	39	30	13	21	20	40	16	28	11	43	0	1	2	0	0	5	5	1	0	0	36	79	24	22	25	15	20	12	65	35	21	16	7	21	23	36	48	12	42
Shewanella_loihica	122	94	18	57	109	32	11	35	73	28	33	75	22	56	64	41	26	70	28	21	63	48	42	80	103	317	130	80	23	109	265	28	29	45	12	15	47	24	57	16	143	18	155	169	135	107	165	40	185
Shewanella_oneidensis	19	15	2	8	8	13	4	9	5	3	8	9	4	8	10	7	2	4	2	1	3	11	2	13	4	22	11	10	0	20	29	53	34	33	16	8	35	18	45	19	28	18	32	30	31	19	28	7	33
Shewanella_pealeana	2	14	2	15	8	3	2	5	2	9	15	37	3	1	14	6	4	8	3	0	2	10	6	3	2	18	15	7	1	0	17	28	11	17	6	11	39	19	12	19	15	7	59	5	14	28	42	10	23
Shewanella_piezotolerans	28	17	12	5	27	8	5	13	17	6	33	20	15	16	16	22	18	16	10	19	6	1	9	12	18	70	8	16	4	14	20	50	31	22	14	14	19	11	38	18	19	5	12	17	13	28	20	4	15
Shewanella_putrefaciens	16	3	9	11	13	2	6	2	6	27	5	5	0	3	5	1	1	2	1	1	2	2	1	4	3	17	1	0	0	5	50	24	15	8	13	3	17	5	9	12	18	5	16	24	17	30	54	18	43
Shewanella_sediminis	160	284	88	261	139	184	54	73	207	108	32	13	12	39	29	24	22	41	18	13	5	3	2	8	11	14	3	5	3	7	8	15	5	8	5	4	14	0	6	7	2	34	10	13	12	0	10	7	30
Shewanella_sp._ANA-3	7	37	17	24	5	17	11	21	14	28	9	21	8	15	7	11	7	12	7	3	2	1	0	1	1	6	4	0	2	2	11	38	30	12	13	6	28	20	29	31	13	36	8	3	7	13	7	3	28
Shewanella_sp._MR-4	4	2	1	0	1	0	1	1	5	1	10	15	5	6	16	14	4	22	10	6	0	0	0	0	4	3	0	0	0	2	3	0	1	0	0	0	0	1	0	1	0	1	1	2	2	0	0	1	0
Shewanella_sp._MR-7	4	30	9	23	2	12	8	11	13	27	7	3	0	4	0	10	7	6	10	4	3	0	2	1	0	8	3	4	0	3	224	1055	288	255	688	70	127	73	154	79	503	49	105	13	21	470	40	84	66
Shewanella_sp._W3-18-1	2	3	3	7	3	1	0	1	1	1	2	0	1	0	2	1	2	1	1	0	0	0	0	0	0	0	0	0	0	0	0	0	0	0	0	0	0	0	0	0	0	0	0	0	0	0	0	0	0
Shewanella_violacea	59	36	19	31	53	40	26	20	53	56	23	25	7	30	27	32	23	39	20	32	14	3	9	15	20	93	21	10	7	15	40	76	23	50	22	23	30	38	89	33	35	26	34	60	41	54	65	24	38
Shewanella_woodyi	8	14	4	14	23	4	0	2	0	2	22	9	6	12	19	12	9	19	12	2	5	4	3	1	7	21	5	18	4	3	12	8	4	8	2	2	9	4	7	5	10	7	3	10	5	13	9	4	13
Dichelobacter_nodosus	43	36	16	43	38	18	17	28	29	43	74	105	23	50	92	38	46	76	49	34	39	12	19	20	33	164	28	77	21	45	133	176	190	176	212	135	236	139	327	220	87	130	110	159	151	94	145	55	177
Cellvibrio_japonicus	52	56	34	70	42	23	21	41	24	25	55	49	18	32	82	32	30	59	23	14	9	7	3	6	5	47	10	11	4	3	99	33	29	89	32	12	67	45	65	10	36	31	38	47	42	44	45	34	137
Saccharophagus_degradans	39	28	17	32	41	18	13	31	31	44	81	44	22	37	64	60	26	49	20	14	24	16	7	6	128	60	66	71	9	18	139	87	26	47	33	19	87	56	105	51	102	48	20	31	97	131	58	43	135
Simiduia_agarivorans	80	96	26	104	70	48	23	25	27	39	71	119	31	73	85	49	39	60	26	25	15	16	35	37	54	222	33	55	7	29	102	111	103	157	61	41	119	76	163	90	81	31	44	73	89	65	38	34	78
Teredinibacter_turnerae	63	37	22	46	46	25	12	29	11	12	101	110	23	58	89	73	61	157	70	31	25	16	6	18	30	93	28	23	10	20	87	46	23	24	26	16	47	17	57	26	57	20	20	88	24	17	15	25	58
Allochromatium_vinosum	274	296	181	271	233	191	90	132	199	140	191	184	66	112	212	141	142	267	124	85	113	68	45	92	190	414	146	190	41	114	195	148	84	113	58	49	153	78	170	100	108	54	132	153	136	95	151	67	165
Nitrosococcus_halophilus	31	24	15	19	16	6	4	4	18	14	16	26	5	14	20	23	11	33	6	6	19	5	6	11	18	77	28	32	5	16	82	36	21	15	10	1	19	8	23	18	31	10	66	49	32	26	31	16	30
Nitrosococcus_oceani	49	43	5	18	20	28	15	28	29	54	14	15	5	8	22	10	10	22	10	3	1	4	2	29	23	10	6	5	0	33	23	15	6	8	4	9	11	1	60	16	12	13	8	17	14	12	10	7	18
Nitrosococcus_watsonii	12	20	6	8	19	5	6	4	4	12	16	65	14	28	14	13	11	35	10	4	19	27	24	23	69	155	73	82	20	24	115	12	6	15	9	1	12	1	13	2	56	6	10	12	69	73	69	24	80
Thiocystis_violascens	375	309	147	288	318	188	91	133	163	209	214	299	79	200	264	227	228	339	157	97	135	95	82	131	166	730	168	212	82	178	274	71	34	54	33	22	67	44	131	32	165	43	115	240	171	128	146	55	253
Thioflavicoccus_mobilis	276	179	162	276	191	104	53	103	134	127	255	260	59	188	210	165	173	347	149	81	101	71	78	73	241	548	155	162	41	91	212	234	117	119	57	44	144	71	209	69	81	75	78	161	105	78	119	57	172
Alkalilimnicola_ehrlichii	349	341	212	219	333	147	107	128	189	169	248	280	99	242	265	245	194	357	130	120	239	164	175	181	393	1362	365	319	88	287	555	542	258	321	142	134	471	163	523	200	222	209	298	518	396	303	351	153	540
Halorhodospira_halophila	311	195	103	186	247	83	66	116	116	89	100	113	49	121	147	140	113	192	76	52	131	50	59	49	173	362	179	119	48	82	145	94	57	67	31	29	57	25	132	64	74	40	61	85	109	111	65	33	161
Spiribacter_curvatus	73	178	109	96	85	37	30	65	40	54	67	53	23	67	91	184	116	101	46	76	110	122	86	91	254	547	227	352	95	114	129	60	33	72	28	29	39	38	92	37	28	25	46	79	71	36	52	21	80
Spiribacter_salinus	35	34	41	38	26	20	13	42	29	24	49	72	17	76	56	47	45	63	24	15	38	21	29	40	65	242	42	83	8	18	42	49	60	19	12	15	71	8	48	31	14	20	24	15	12	11	20	9	37
Thioalkalivibrio_nitratireducens	177	161	62	96	160	84	34	101	94	91	142	88	40	80	83	71	84	116	67	33	80	68	90	70	158	385	196	208	55	124	206	164	69	68	35	24	87	37	110	45	93	56	109	181	134	115	137	62	149
Thioalkalivibrio_sp._K90mix	247	245	145	167	186	120	70	74	99	113	204	207	59	109	203	131	154	258	114	71	67	48	17	52	137	241	86	82	18	76	158	82	55	65	18	16	41	33	109	35	109	38	76	182	105	102	87	62	119
Thioalkalivibrio_sulfidiphilus	376	375	204	280	363	227	111	198	175	218	333	368	100	376	407	227	187	410	190	122	386	272	191	205	664	1323	412	454	98	313	479	601	300	321	169	89	538	229	490	167	231	250	287	356	416	273	299	145	377
Halothiobacillus_neapolitanus	103	93	36	73	71	63	29	44	74	44	37	25	8	36	68	12	8	44	26	6	20	14	12	23	19	94	38	21	8	32	142	81	55	64	5	26	97	41	64	55	87	49	55	106	83	55	61	47	176
Enterobacteriaceae_bacterium_strain_FGI_57_	82	46	35	66	50	45	24	44	55	62	44	35	10	26	70	33	13	50	30	12	61	16	25	34	58	131	45	81	17	45	58	41	24	24	10	12	36	13	89	22	24	26	42	20	20	21	31	11	110
Plautia_stali_symbiont	64	52	23	42	76	25	15	23	41	35	63	59	22	42	64	38	45	93	51	25	37	12	3	20	47	122	13	94	13	62	108	63	35	75	21	18	69	52	80	30	42	43	59	67	84	47	81	37	96
secondary_endosymbiont_of_Ctenarytaina_eucalypti_	33	4	0	19	0	9	0	19	3	15	5	6	3	9	18	5	5	21	23	1	0	0	0	0	1	3	2	2	0	4	8	1	1	0	0	0	1	1	0	0	4	0	6	7	2	4	5	1	7
secondary_endosymbiont_of_Heteropsylla_cubana_	24	14	5	6	11	4	4	2	2	4	7	3	5	5	4	6	1	2	0	0	1	1	3	3	2	15	5	4	0	2	128	1	2	0	1	1	3	4	6	10	59	5	21	20	91	94	63	15	122
Candidatus_Blochmannia_chromaiodes	1	1	0	10	4	2	1	0	56	8	1	0	2	13	1	1	0	4	1	0	3	0	0	1	1	2	1	0	0	9	76	4	2	1	3	0	2	0	2	0	55	2	69	93	57	43	51	28	48
Candidatus_Blochmannia_floridanus	26	20	10	46	17	17	4	24	7	16	3	17	3	6	7	1	2	9	6	0	4	2	0	3	5	22	14	9	3	1	30	4	2	11	9	6	14	2	4	2	17	22	23	23	19	21	13	7	26
Candidatus_Blochmannia_pennsylvanicus	0	1	0	0	0	0	0	1	0	0	0	0	0	0	2	0	0	0	0	0	0	1	0	0	1	1	1	2	0	0	1	0	0	0	0	0	0	0	0	0	2	0	0	0	1	0	0	0	0
Candidatus_Blochmannia_vafer	5	27	6	10	9	5	2	15	7	13	14	4	6	6	13	4	1	12	4	0	8	4	3	5	14	24	8	8	1	5	11	15	15	9	13	5	7	5	17	6	14	13	11	17	14	14	11	6	18
Candidatus_Hamiltonella_defensa	33	33	12	29	29	20	13	24	17	41	16	23	9	18	11	14	19	24	11	9	8	5	15	4	21	107	15	72	8	12	42	27	24	28	19	6	28	11	28	22	21	19	33	35	19	36	34	16	14
Candidatus_Moranella_endobia	14	10	7	5	7	4	1	9	5	4	19	7	1	1	14	2	1	11	12	1	5	3	2	6	4	32	4	10	7	8	11	34	12	28	9	8	24	15	80	30	1	12	7	4	3	1	0	3	1
Candidatus_Riesia_pediculicola	31	27	12	13	23	12	5	9	7	9	47	30	6	3	4	11	3	3	20	2	7	1	0	0	62	7	11	42	3	0	6	20	17	6	11	2	5	6	22	6	7	5	17	8	14	30	6	4	6
Citrobacter_koseri	51	51	31	44	29	36	10	23	24	17	19	30	12	31	33	20	23	27	24	10	22	13	8	42	30	94	44	29	10	37	127	46	20	25	23	11	28	19	49	22	66	7	57	64	68	42	64	47	90
Citrobacter_rodentium	234	183	107	156	182	64	58	111	118	125	79	78	37	51	59	75	55	72	28	36	66	44	45	45	151	501	215	186	68	143	130	107	48	80	31	25	174	76	127	42	47	87	49	53	90	52	64	36	93
Cronobacter_malonaticus	29	15	44	13	15	25	15	5	4	24	26	23	10	45	32	26	8	29	15	17	15	5	7	10	41	58	11	5	13	1	7	45	27	20	11	14	33	15	26	30	9	17	49	34	29	32	24	20	38
Cronobacter_sakazakii	318	277	71	243	344	163	37	159	137	140	47	66	43	95	100	64	93	109	52	31	101	84	58	57	74	573	305	148	145	183	82	97	61	64	30	30	123	61	97	76	61	72	79	53	57	78	66	50	91
Cronobacter_turicensis	39	75	37	55	41	31	19	50	35	27	46	70	15	47	37	45	20	47	27	12	15	16	10	10	44	77	37	40	19	25	103	101	41	41	40	13	55	56	100	47	88	68	67	77	55	56	62	40	179
Enterobacter_asburiae	132	126	57	89	148	51	30	56	42	67	94	140	52	115	111	102	82	154	75	60	53	51	36	56	90	252	95	94	39	58	240	171	60	90	45	38	105	80	150	62	59	69	102	121	179	137	145	72	190
Enterobacter_cloacae	421	430	224	304	299	246	125	192	243	245	192	229	83	190	276	187	161	346	148	103	224	216	138	186	281	754	299	387	98	271	365	350	138	204	112	90	207	143	283	123	217	154	178	284	351	275	272	156	431
Enterobacter_lignolyticus	195	309	63	275	217	126	73	134	134	132	109	130	39	103	149	95	116	204	91	44	140	154	96	148	157	871	236	219	49	237	339	75	48	75	39	30	127	32	130	40	94	52	124	151	121	94	139	51	205
Enterobacter_sp._638	25	54	17	51	48	23	14	24	28	13	81	67	24	36	83	43	33	110	52	15	61	61	14	15	50	171	72	63	16	65	48	61	27	45	41	30	80	24	73	36	33	27	29	49	45	36	43	43	57
Enterobacter_sp._R4-368	73	50	23	38	60	35	12	32	39	21	87	62	23	47	65	42	28	74	26	19	10	8	6	56	25	79	19	25	2	78	74	66	30	46	22	22	54	33	76	18	32	31	26	35	100	43	27	22	33
Escherichia_coli	481	979	1538	349	323	408	190	182	207	205	169	328	51	75	132	86	55	193	145	43	60	31	60	69	102	495	161	106	97	139	265	246	166	223	125	76	205	138	342	125	125	102	162	160	214	149	193	123	322
Escherichia_fergusonii	33	63	15	58	58	43	15	33	42	28	18	22	9	23	15	39	20	33	16	5	33	36	50	69	56	354	153	111	19	31	19	10	48	40	42	23	33	30	166	49	0	22	0	6	0	1	0	0	2
Klebsiella_aerogenes	63	89	47	39	80	41	13	36	32	75	89	134	36	111	146	68	91	140	69	37	48	51	59	67	100	274	129	106	51	80	234	96	57	64	33	34	77	20	115	37	86	45	91	132	185	76	127	61	119
Klebsiella_michiganensis	115	151	67	146	158	83	53	52	76	94	131	117	34	89	121	83	66	134	71	22	75	29	32	58	86	420	109	84	17	119	266	162	133	111	61	51	193	77	227	84	111	84	117	122	208	131	145	81	333
Klebsiella_pneumoniae	200	180	110	168	164	74	43	71	72	75	152	144	41	165	221	122	109	237	137	54	55	45	30	59	114	318	57	104	26	62	246	136	77	81	45	29	94	55	172	57	120	56	55	127	146	153	131	65	186
Klebsiella_variicola	16	3	1	3	5	9	3	3	0	2	1	1	3	6	0	5	0	11	2	0	5	1	10	7	21	54	7	8	5	2	4	16	10	2	1	3	4	0	6	4	4	0	4	11	8	7	7	3	4
Raoultella_ornithinolytica	121	100	71	115	124	67	29	45	50	53	102	92	37	112	102	117	94	142	95	33	36	47	31	26	84	260	49	110	44	32	52	77	63	44	38	16	90	48	85	67	23	75	33	27	33	28	52	21	60
Salmonella_bongori	77	68	50	46	99	55	31	27	124	53	45	48	33	55	72	55	58	102	47	27	36	46	7	10	18	72	21	21	9	42	203	45	16	21	3	13	63	19	45	30	118	17	135	160	194	124	143	68	193
Salmonella_enterica	205	270	135	225	188	130	51	99	121	120	103	145	63	130	188	98	109	222	120	40	185	106	51	106	221	673	151	302	72	147	127	152	116	144	60	55	123	110	218	70	80	90	61	47	64	73	61	38	102
Shigella_boydii	11	20	13	12	9	18	9	6	12	16	0	4	1	7	9	2	0	0	6	0	0	0	0	0	0	0	0	1	0	0	1	0	1	1	1	0	0	0	0	2	0	1	0	0	1	0	1	1	4
Shigella_dysenteriae	2	9	8	4	3	2	1	1	2	0	12	1	0	1	24	5	11	13	4	3	0	1	0	0	0	1	5	1	0	1	15	2	0	0	1	1	0	0	1	0	4	0	5	0	3	1	8	1	70
Shigella_flexneri	0	11	9	5	5	0	1	2	7	2	2	8	2	3	4	6	3	3	5	6	2	2	3	4	1	3	5	4	4	1	2	5	6	3	4	0	1	2	1	3	3	2	4	1	3	4	8	1	5
Shigella_sonnei	2	29	6	10	0	0	5	4	8	3	0	1	0	4	3	2	0	0	1	0	3	0	1	0	1	3	0	0	5	0	0	0	0	0	0	0	0	0	0	0	1	0	1	0	1	1	0	0	1
Shimwellia_blattae	81	74	45	61	58	29	26	15	32	39	71	66	33	77	67	82	54	87	36	33	45	18	25	33	98	157	52	52	27	41	192	84	42	70	40	23	42	23	103	33	70	20	29	53	113	110	93	43	159
Buchnera_aphidicola	104	145	79	97	72	72	45	86	67	87	159	314	33	76	71	99	73	84	93	51	36	78	105	92	67	222	215	52	33	50	197	216	132	140	72	43	119	76	304	84	117	60	137	121	133	143	144	62	176
Erwinia_amylovora	69	102	34	58	19	43	11	34	43	29	39	56	15	31	96	48	19	75	27	16	30	14	5	15	28	57	15	19	7	42	108	13	19	14	5	13	21	11	18	9	99	2	54	123	98	60	76	48	68
Erwinia_billingiae	70	41	26	54	53	31	10	28	41	43	70	101	34	71	109	103	76	149	61	29	69	57	40	42	103	286	125	138	23	58	56	108	55	53	30	25	97	77	148	37	26	78	48	48	45	27	30	34	46
Erwinia_pyrifoliae	2	3	0	0	0	1	0	1	0	0	5	1	1	2	3	8	7	11	9	3	9	4	2	3	15	37	5	3	0	8	0	31	5	23	13	7	8	20	18	12	0	11	1	2	0	14	7	2	8
Erwinia_sp._Ejp617	4	3	2	16	5	4	4	2	5	5	15	2	1	1	9	1	1	8	15	4	0	5	4	5	23	55	2	25	1	1	4	22	12	8	4	0	5	6	7	5	7	1	2	0	16	2	5	4	15
Erwinia_tasmaniensis	25	31	31	38	25	36	12	17	18	21	36	32	7	62	29	32	19	25	18	13	22	17	17	19	33	88	39	44	4	38	85	70	25	63	14	7	36	20	29	10	72	26	44	99	40	35	44	25	52
Candidatus_Pantoea_carbekii	6	16	2	4	4	14	1	7	4	6	15	17	2	1	13	9	0	11	2	2	11	11	2	4	16	23	8	15	5	9	16	14	6	13	9	7	16	6	10	9	14	3	6	26	21	6	8	12	29
Pantoea_ananatis	127	122	64	136	100	77	28	61	55	53	135	123	23	79	125	54	34	116	71	36	103	89	25	17	122	339	55	188	58	72	199	74	33	40	18	11	61	47	94	34	139	46	86	85	155	166	101	84	212
Pantoea_sp._At-9b	73	66	27	33	45	20	24	17	28	36	24	43	14	43	41	22	22	52	25	10	48	75	43	71	151	312	140	216	32	66	80	52	46	16	19	17	38	25	23	22	79	12	52	55	92	52	56	37	113
Pantoea_vagans	94	93	43	140	92	72	33	48	78	148	79	102	26	68	130	46	30	120	75	22	49	42	45	86	42	404	86	43	21	95	96	68	47	67	35	18	68	69	52	31	60	40	35	36	59	74	39	33	99
Wigglesworthia_glossinidia	26	112	54	53	56	8	6	28	10	24	36	54	5	13	23	101	29	33	22	14	11	3	1	5	29	39	27	31	5	10	52	37	16	9	21	4	18	4	7	6	42	3	37	40	31	49	17	17	23
Edwardsiella_ictaluri	55	133	19	87	75	52	42	39	58	53	63	117	11	65	106	39	41	69	45	5	100	50	64	92	102	595	127	101	45	89	72	114	96	92	42	55	92	53	173	60	37	40	31	56	39	33	38	25	93
Edwardsiella_piscicida	26	20	18	13	41	18	8	13	10	20	8	11	3	12	10	10	8	14	7	9	4	4	0	3	23	12	2	9	0	5	68	15	6	8	9	2	3	5	14	5	24	3	24	85	12	21	26	10	27
Edwardsiella_tarda	19	8	5	6	13	3	0	2	3	8	8	9	2	13	11	11	12	12	6	9	3	10	10	27	36	102	4	36	0	4	1	20	27	14	6	8	9	8	18	4	2	1	15	9	2	12	6	7	6
Morganella_morganii	61	64	37	68	85	18	17	32	11	34	67	137	50	97	110	45	49	97	40	14	24	20	9	3	39	82	29	48	12	31	77	87	26	65	31	19	75	28	72	31	26	45	44	51	62	31	36	37	61
Photorhabdus_asymbiotica	24	23	7	18	22	10	9	9	7	9	15	12	1	10	6	0	1	2	4	3	3	3	3	7	25	27	3	10	2	20	53	31	29	11	19	4	14	13	16	17	36	9	37	46	43	26	43	42	56
Photorhabdus_luminescens	17	11	10	17	17	2	3	0	5	6	10	14	4	15	15	8	10	5	4	1	0	4	0	1	8	25	2	6	1	2	50	27	10	33	27	4	14	24	40	8	41	16	4	24	45	30	51	16	34
Proteus_mirabilis	49	37	42	24	26	20	16	22	31	35	96	55	15	72	54	54	44	71	52	43	23	18	19	21	36	51	49	45	10	22	236	652	457	168	101	42	123	463	2926	149	38	734	43	75	48	45	105	99	163
Providencia_stuartii	44	28	16	29	58	16	25	28	18	14	65	41	24	47	91	46	38	51	31	28	11	3	1	1	6	10	10	10	2	3	73	62	21	18	20	17	10	14	50	21	27	19	48	35	19	53	53	22	48
Xenorhabdus_bovienii	105	122	74	68	235	52	96	104	158	83	256	399	150	129	201	233	223	347	247	227	171	187	266	165	183	328	148	331	221	270	62	497	305	188	197	93	162	128	222	201	20	106	109	116	104	138	333	101	243
Xenorhabdus_nematophila	30	23	13	20	7	11	5	19	11	15	24	4	10	36	8	22	3	16	7	9	13	4	4	17	10	32	13	12	2	41	61	36	57	53	53	31	50	44	165	73	30	60	26	34	50	24	44	29	65
Dickeya_dadantii	328	240	117	187	281	194	62	113	227	137	193	170	78	202	196	165	149	241	125	63	129	101	57	63	206	489	165	152	74	147	338	284	171	210	114	67	203	98	391	106	229	113	189	291	209	184	199	110	279
Dickeya_zeae	54	48	26	44	46	21	15	27	25	40	42	54	9	19	48	55	36	71	42	9	29	12	11	14	72	113	30	33	19	22	50	97	57	44	38	28	55	54	86	42	30	30	43	27	68	42	39	30	66
Pectobacterium_atrosepticum	94	89	16	56	87	16	17	29	19	18	33	65	13	56	80	55	27	83	28	23	4	3	4	5	20	52	7	13	2	8	131	15	10	10	2	1	10	12	12	16	48	10	50	63	131	56	64	37	115
Pectobacterium_carotovorum	217	221	146	176	130	131	64	71	117	103	86	103	34	94	152	104	81	209	115	30	106	105	58	66	266	415	145	271	61	117	114	82	44	112	23	23	79	32	284	62	50	73	35	75	80	58	75	39	66
Pectobacterium_parmentieri	1	0	0	0	3	2	1	0	0	0	1	3	0	2	0	0	4	0	0	0	0	0	0	0	0	2	0	0	1	0	0	1	0	0	0	0	0	0	0	0	0	0	0	0	0	0	0	0	0
Pectobacterium_sp._SCC3193	2	2	0	2	0	1	0	3	0	0	0	1	2	0	0	2	14	0	0	4	1	0	0	0	4	6	1	2	0	1	1	0	1	0	1	1	0	0	0	1	6	0	0	1	1	3	1	2	0
Sodalis_glossinidius	66	43	15	52	49	16	13	32	27	17	64	94	31	86	82	52	45	83	52	21	46	51	10	26	21	162	41	39	8	52	85	115	69	106	42	26	84	75	141	33	48	40	35	93	61	54	64	37	125
Rahnella_aquatilis	150	130	47	111	67	102	34	53	141	86	22	57	19	33	67	30	21	90	30	19	67	47	16	33	92	193	41	78	27	40	166	54	11	46	26	18	47	35	73	26	92	29	98	136	87	111	134	50	159
Rahnella_sp._Y9602	0	0	0	0	1	0	1	1	1	1	0	0	1	0	1	0	0	2	0	0	2	2	5	3	4	22	15	1	2	0	0	1	0	1	1	0	0	0	0	0	0	0	0	0	0	0	0	0	0
Serratia_liquefaciens	294	333	127	220	200	154	78	92	135	115	109	114	33	93	142	82	109	168	62	58	39	21	8	29	94	108	59	96	11	44	120	71	20	61	23	17	38	32	91	19	61	38	56	63	65	52	86	51	175
Serratia_marcescens	286	369	214	315	289	271	92	173	199	284	248	318	81	273	265	263	179	357	138	114	153	111	131	227	364	1289	201	362	108	217	413	404	236	179	80	101	304	188	313	183	139	218	283	227	318	225	244	126	368
Serratia_plymuthica	39	31	16	30	23	25	4	29	24	46	39	55	17	51	79	55	56	86	67	17	17	5	10	8	11	83	51	20	2	21	40	55	21	42	20	10	118	40	80	32	19	88	18	19	47	40	37	28	110
Serratia_proteamaculans	55	42	35	44	29	24	11	14	51	51	64	46	19	68	83	35	25	83	41	15	24	44	25	34	41	232	69	34	17	101	211	84	23	33	18	14	107	39	70	22	125	37	135	200	155	115	155	49	226
Yersinia_enterocolitica	141	249	101	113	105	92	49	61	64	113	57	72	11	33	72	36	32	84	31	12	10	8	5	4	11	21	13	15	18	3	61	45	22	25	15	10	28	22	39	29	44	20	49	54	30	36	34	24	70
Yersinia_pestis	28	5	8	10	25	2	6	3	8	8	270	257	120	212	367	349	413	686	306	136	0	1	0	0	1	0	0	0	0	0	15	1	3	0	2	5	6	3	12	0	11	1	28	24	69	25	12	26	5
Yersinia_pseudotuberculosis	8	6	2	3	14	7	2	3	2	2	4	10	1	10	7	13	1	10	1	6	14	29	1	5	0	50	4	4	1	39	9	6	8	11	1	1	4	2	13	8	5	8	6	4	20	10	16	2	8
Coxiella_burnetii	39	48	17	32	26	10	16	22	42	24	59	38	18	25	76	52	10	65	68	20	17	2	11	16	13	49	24	8	2	10	40	51	20	26	12	21	19	8	62	9	31	5	36	41	36	31	68	21	43
Legionella_longbeachae	59	76	50	44	30	19	16	30	31	38	64	89	19	21	49	43	39	82	46	21	20	10	5	11	87	21	27	46	11	29	47	42	22	50	18	12	36	30	72	19	30	10	68	42	47	50	45	20	56
Legionella_pneumophila	65	60	31	39	39	43	9	24	32	55	27	72	9	31	45	24	14	39	29	5	13	13	7	15	8	91	60	18	9	15	178	6	9	14	10	5	10	10	23	18	98	5	50	50	90	122	83	44	126
Methylococcus_capsulatus	142	144	81	100	89	62	40	64	60	57	91	83	21	70	99	71	57	124	58	29	59	32	26	43	78	239	61	59	31	67	226	165	102	114	87	26	140	72	146	74	134	48	115	129	169	107	163	84	179
Methylomicrobium_alcaliphilum	463	397	207	425	278	171	77	162	198	155	54	87	27	82	62	97	71	132	75	28	11	2	6	4	20	27	19	19	6	6	53	8	16	18	9	9	9	4	28	16	31	4	27	34	47	23	52	23	58
Methylomonas_methanica	125	102	23	57	117	43	30	83	62	61	78	76	18	48	93	59	62	142	70	30	91	73	62	31	84	401	189	295	46	107	88	72	29	39	29	18	82	60	88	28	58	22	119	17	77	61	89	28	115
Alcanivorax_borkumensis	97	83	46	68	54	63	25	30	34	52	32	47	23	44	36	32	42	104	35	7	38	10	8	22	28	113	24	54	8	36	68	31	9	16	8	13	35	14	38	13	44	13	24	38	81	35	44	33	44
Alcanivorax_dieselolei	101	108	50	68	67	54	26	59	33	66	102	109	45	83	92	93	81	123	49	42	66	51	47	53	151	280	121	100	27	48	167	136	54	87	73	28	92	56	149	62	85	55	71	76	163	105	64	50	94
Hahella_chejuensis	52	101	22	54	86	28	51	50	79	62	78	88	35	78	71	59	76	98	38	26	60	49	52	48	87	225	106	103	33	73	120	54	36	43	31	16	73	36	81	40	90	39	78	143	121	60	98	27	118
Candidatus_Carsonella_ruddii	1	8	3	1	7	0	0	9	0	3	18	44	1	0	6	0	1	3	12	1	6	10	3	2	6	14	3	5	0	3	0	2	1	1	0	0	3	3	2	1	2	2	2	2	0	4	2	4	3
Candidatus_Portiera_aleyrodidarum	8	5	2	7	4	5	6	8	7	5	30	10	4	20	20	8	17	45	46	9	7	5	8	6	9	14	9	3	1	7	26	44	19	31	17	5	16	26	42	12	26	15	21	31	24	42	20	2	31
Chromohalobacter_salexigens	83	54	25	33	34	29	24	15	30	27	84	88	24	51	63	58	28	72	38	28	68	70	68	52	129	314	168	139	39	85	52	146	63	61	38	35	107	66	92	78	32	117	14	29	35	26	41	20	52
Kangiella_koreensis	10	16	2	6	11	8	2	6	9	7	30	21	6	12	27	13	13	15	16	1	1	5	15	23	10	31	20	10	6	7	44	8	1	4	4	0	3	1	13	3	25	2	34	45	39	40	29	20	45
Marinomonas_mediterranea	18	32	4	32	12	20	16	28	8	25	40	14	4	14	36	26	15	54	40	6	15	11	3	5	14	61	11	4	7	12	56	12	6	21	9	5	17	11	35	8	19	10	14	23	35	35	23	11	30
Marinomonas_posidonica	5	4	3	9	3	1	0	2	5	1	10	39	2	4	0	6	2	6	11	0	6	3	2	3	5	11	6	2	1	2	19	40	14	28	17	4	24	15	71	10	10	9	9	20	21	17	16	5	23
Marinomonas_sp._MWYL1	6	3	11	7	8	1	1	5	2	2	30	36	13	14	25	23	14	18	15	3	9	0	1	6	0	35	6	3	1	8	5	24	41	38	41	18	34	41	98	58	1	54	4	2	4	3	0	2	5
Thalassolituus_oleivorans	18	9	9	3	0	6	3	4	4	3	25	13	5	15	40	9	16	47	13	6	17	9	24	19	32	96	36	21	3	12	27	19	19	53	26	9	36	31	64	16	13	11	27	26	25	20	17	10	21
Actinobacillus_pleuropneumoniae	12	15	2	15	8	3	6	5	8	9	34	48	10	28	34	19	9	32	27	5	17	13	8	4	9	56	6	14	11	14	107	99	23	46	13	7	61	35	65	33	52	35	61	92	77	75	99	32	107
Actinobacillus_succinogenes	47	74	18	26	64	27	11	33	26	26	63	53	21	39	68	31	22	50	38	25	35	46	21	13	30	101	71	64	9	46	47	61	40	82	29	21	72	51	114	53	21	66	39	34	30	20	26	23	84
Actinobacillus_suis	21	18	9	12	14	6	6	11	6	11	13	10	5	10	34	14	11	33	22	5	4	1	1	3	7	11	7	5	1	5	35	4	2	4	6	3	10	5	20	4	28	14	23	27	21	7	12	2	32
Aggregatibacter_actinomycetemcomitans	28	38	14	23	31	18	11	18	76	18	48	52	19	36	52	24	18	18	41	16	15	3	7	19	3	31	2	17	5	26	212	28	18	21	5	11	10	3	37	13	102	4	96	113	140	131	137	53	173
Aggregatibacter_aphrophilus	40	22	5	16	7	5	10	22	21	14	10	10	6	14	15	8	11	14	8	9	3	3	16	6	16	17	24	22	6	11	84	41	6	14	9	3	21	6	13	3	44	2	48	61	79	62	40	13	53
[Mannheimia]_succiniciproducens	94	80	35	53	67	49	28	45	51	44	39	40	11	38	39	31	39	83	35	13	25	15	10	11	23	81	19	25	12	21	26	16	12	10	4	5	18	12	39	18	19	19	44	41	50	30	29	27	53
Bibersteinia_trehalosi	85	111	33	77	53	50	16	46	36	49	94	53	17	55	64	57	32	55	44	23	13	13	17	25	51	94	27	46	10	44	129	79	47	53	50	11	40	34	96	34	81	26	58	120	86	83	73	42	120
Gallibacterium_anatis	63	71	28	48	74	38	30	38	34	58	101	85	27	51	83	46	24	102	50	23	45	40	35	77	228	259	107	168	44	55	109	74	76	137	56	21	68	33	246	72	47	40	62	56	49	60	41	14	41
Haemophilus_influenzae	193	394	212	213	173	101	84	212	154	101	320	363	115	179	339	366	220	286	250	246	237	240	241	187	485	740	261	359	157	286	299	398	229	376	129	77	202	107	729	203	122	95	154	191	175	180	288	113	313
Haemophilus_parainfluenzae	29	4	4	12	9	6	6	26	12	16	2	18	4	10	11	22	5	6	5	4	17	8	8	15	18	48	32	23	6	10	65	16	14	15	11	6	40	7	12	17	54	12	42	108	36	22	54	20	74
[Haemophilus]_ducreyi	10	11	18	15	14	9	4	16	5	5	24	113	25	41	54	12	15	23	16	3	18	9	6	12	116	69	11	59	5	29	42	34	37	28	14	22	18	11	45	12	24	22	24	39	34	17	44	12	38
[Haemophilus]_parasuis	19	22	0	10	11	5	5	8	10	3	30	20	7	13	23	5	3	9	18	6	16	3	10	6	13	66	16	24	11	9	47	13	8	11	4	3	2	3	14	1	21	4	20	16	44	41	31	5	44
Histophilus_somni	146	162	48	85	136	63	35	68	94	81	130	131	42	68	125	67	40	118	55	51	72	64	57	66	214	300	200	279	54	93	175	140	64	75	51	28	127	78	148	56	112	47	113	141	157	135	119	70	148
Mannheimia_haemolytica	146	141	51	90	153	56	75	77	97	67	194	241	87	70	113	109	113	120	132	128	89	88	144	73	102	201	44	121	82	90	114	285	174	226	168	65	127	86	139	104	45	68	128	82	106	119	204	69	251
Pasteurella_multocida	62	20	16	33	21	22	6	23	22	14	9	34	10	49	22	19	9	29	10	4	25	22	28	25	41	125	46	54	25	23	36	17	13	13	12	6	46	4	76	19	42	7	26	43	22	29	10	9	20
Acinetobacter_baumannii	30	37	14	32	36	28	10	9	18	14	25	16	8	14	24	7	4	15	8	3	8	9	4	6	22	47	20	8	7	10	50	28	30	26	34	18	27	24	75	33	36	26	38	43	61	40	54	21	58
Acinetobacter_oleivorans	40	75	23	57	38	43	10	25	58	23	14	10	8	17	12	17	12	22	5	7	0	0	0	0	3	7	1	1	0	1	2	1	0	0	1	0	3	0	2	2	2	1	2	0	3	7	0	0	4
Acinetobacter_pittii	8	1	2	12	6	10	6	6	60	23	3	4	2	6	3	8	2	13	2	2	24	1	0	3	3	25	15	7	0	21	64	5	6	4	2	3	6	5	30	6	55	5	50	103	60	31	64	31	46
Acinetobacter_sp._ADP1	39	37	7	19	35	26	23	25	17	18	41	44	16	37	48	44	32	50	31	33	5	2	5	1	12	11	8	4	4	2	70	84	61	47	54	30	52	46	138	71	28	28	24	46	36	32	49	38	50
Moraxella_catarrhalis	20	27	12	44	8	14	6	7	18	19	36	22	1	10	28	8	0	23	23	5	3	2	0	1	3	2	4	8	1	13	54	6	3	2	1	0	3	0	2	4	16	2	28	28	37	42	31	20	26
Psychrobacter_arcticus	45	35	23	11	36	19	10	23	28	18	11	26	8	21	20	17	13	40	12	9	7	10	3	5	13	62	19	17	7	9	22	31	15	15	22	5	26	10	33	16	11	18	30	24	28	19	18	7	31
Psychrobacter_cryohalolentis	1	3	0	3	0	3	1	0	1	2	2	5	2	1	0	1	1	0	4	0	2	2	0	0	0	3	1	5	2	0	4	16	37	9	7	10	18	9	8	1	6	5	7	3	6	3	6	1	3
Psychrobacter_sp._G	7	4	2	4	2	2	2	1	6	1	26	8	4	0	8	1	3	5	8	1	3	4	5	2	0	11	3	2	2	5	1	1	0	1	0	0	0	2	2	0	4	1	2	0	25	0	5	2	13
Psychrobacter_sp._PRwf-1	27	26	27	43	7	42	8	4	2	9	7	9	5	20	3	9	2	17	3	0	37	18	12	0	27	129	6	88	20	6	138	11	14	10	1	9	47	21	10	29	56	8	57	5	85	101	51	36	73
Azotobacter_vinelandii	223	201	71	186	150	108	55	115	69	142	139	138	49	168	149	107	100	165	88	59	74	75	72	98	163	453	153	153	36	131	129	121	50	72	34	30	67	47	150	60	72	53	67	89	76	67	118	46	120
Pseudomonas_aeruginosa	553	521	229	363	423	257	134	191	285	236	330	408	115	337	461	328	308	548	220	133	189	144	117	148	380	1065	317	401	101	213	432	373	223	243	109	88	275	165	464	152	145	231	209	302	182	209	269	112	349
Pseudomonas_brassicacearum	29	18	7	15	13	7	5	5	13	16	21	33	12	21	25	26	18	36	13	9	7	7	2	5	10	25	3	13	9	14	43	42	19	30	18	11	27	19	40	22	22	16	13	29	82	26	27	16	28
Pseudomonas_entomophila	40	22	18	19	20	12	5	11	4	10	52	64	14	26	71	40	26	67	40	19	17	20	15	24	35	122	19	48	8	7	51	43	27	13	13	8	46	27	27	18	19	12	32	34	59	27	52	24	93
Pseudomonas_fluorescens	324	379	181	219	206	210	87	140	170	164	216	187	56	230	204	165	121	232	113	69	112	52	66	115	155	431	238	172	65	125	356	204	66	123	48	38	185	74	193	67	165	70	146	171	296	204	175	115	279
Pseudomonas_fulva	110	69	56	85	93	39	17	49	50	33	111	124	22	91	95	88	47	89	53	28	56	25	50	38	106	301	87	163	13	40	60	86	35	71	16	31	109	41	113	59	24	40	35	64	60	33	46	22	53
Pseudomonas_mendocina	184	176	71	112	176	88	55	83	93	100	139	149	38	123	147	109	109	213	106	66	138	91	55	41	200	382	95	149	27	125	237	276	123	117	89	51	177	141	263	91	141	105	145	172	176	136	171	93	203
Pseudomonas_monteilii	18	21	7	10	9	4	9	11	12	8	3	10	1	9	8	12	7	8	1	6	1	7	2	3	8	16	4	12	0	7	47	14	6	12	4	5	11	1	28	9	21	4	18	39	11	27	12	5	27
Pseudomonas_poae	83	92	68	77	73	40	29	33	46	52	127	129	39	67	122	100	80	157	67	42	80	79	64	95	201	344	152	158	54	70	126	233	105	150	79	43	179	92	230	77	64	78	54	94	109	56	117	35	183
Pseudomonas_protegens	112	61	50	64	118	40	22	50	41	75	110	141	33	99	146	102	85	160	87	46	121	98	107	66	150	467	110	109	18	92	201	308	104	136	74	55	149	87	220	85	108	109	113	157	126	79	149	76	238
Pseudomonas_putida	596	453	243	418	461	244	139	258	259	286	338	413	123	380	346	307	227	435	196	130	222	148	119	187	383	1055	398	434	145	256	518	426	190	218	106	115	451	160	496	161	189	195	276	385	345	295	333	192	476
Pseudomonas_resinovorans	225	176	95	138	168	119	54	63	114	99	120	138	26	106	136	95	85	179	85	38	98	65	79	72	159	500	129	180	40	72	161	119	47	78	39	21	53	29	162	29	74	32	83	122	129	91	84	50	167
Pseudomonas_savastanoi	60	36	37	75	25	51	19	16	26	34	31	51	15	28	48	39	27	70	52	16	80	70	35	21	57	365	57	177	35	15	63	106	69	50	23	24	92	60	77	50	23	38	41	44	70	42	52	40	55
Pseudomonas_sp._ATCC_13867	97	46	55	58	79	35	28	36	36	53	91	98	30	102	114	86	50	107	41	40	36	28	21	16	101	143	72	109	9	36	78	87	59	92	50	15	49	32	87	29	56	44	40	73	61	46	66	37	64
Pseudomonas_sp._TKP	105	66	29	50	60	50	34	52	66	52	47	39	32	49	77	51	48	72	32	27	81	62	40	22	139	330	64	145	26	58	208	93	37	119	19	19	133	69	267	93	59	36	190	156	174	174	215	65	165
Pseudomonas_sp._UW4	112	105	65	81	75	71	44	47	68	58	47	47	21	73	44	45	54	102	46	25	46	23	27	19	54	147	44	66	10	36	210	90	33	45	31	18	70	36	44	24	66	35	65	88	102	47	121	58	215
Pseudomonas_sp._VLB120	49	90	29	90	65	61	29	43	37	65	129	137	35	79	129	60	45	148	86	30	19	31	45	47	69	305	88	54	39	90	81	19	14	13	6	12	18	3	38	15	6	6	14	31	29	12	24	7	26
Pseudomonas_stutzeri	470	570	276	417	354	319	151	233	306	256	348	434	117	428	449	324	281	497	220	146	242	191	188	164	359	984	374	337	93	306	443	489	267	431	165	127	450	221	624	184	237	272	257	329	297	233	343	166	480
Pseudomonas_syringae	99	98	38	101	102	76	24	56	45	39	100	90	30	60	114	59	50	118	66	35	27	14	15	48	54	245	50	46	15	62	67	79	31	32	34	10	32	29	70	35	63	27	51	91	66	54	47	25	52
Pseudomonas_syringae_group_genomosp._3_	100	131	46	97	102	34	23	56	57	43	61	101	26	66	109	63	59	129	58	25	19	25	13	14	25	76	38	39	5	23	40	27	8	12	4	7	26	18	33	11	43	17	22	36	45	30	19	27	61
Francisella_noatunensis	21	20	4	42	11	6	3	46	5	13	23	31	6	5	13	4	5	15	17	4	9	16	16	6	25	58	46	14	9	13	36	55	25	14	19	11	35	10	67	22	25	12	33	40	34	23	53	28	48
Francisella_philomiragia	38	73	12	92	53	73	5	31	35	48	24	73	2	16	8	7	18	15	26	4	9	11	13	23	3	202	38	5	21	52	59	0	28	24	28	9	21	18	72	22	30	19	43	32	32	36	21	11	31
Francisella_sp._TX077308	6	13	2	9	4	4	4	10	5	6	11	18	7	10	12	5	6	14	12	6	20	19	7	4	24	53	24	19	2	13	28	12	35	32	42	21	31	25	105	39	15	28	17	8	5	1	7	5	18
Francisella_tularensis	56	64	19	54	35	36	11	31	17	25	64	75	20	58	49	20	14	56	42	13	30	5	13	11	84	60	24	52	7	33	83	175	109	180	107	48	120	85	368	109	51	57	34	65	82	56	54	34	97
Cycloclasticus_sp._P1	0	0	1	0	0	0	0	0	0	0	13	23	0	2	9	0	2	0	0	0	0	0	0	0	1	4	1	0	2	3	3	0	0	0	0	0	0	0	0	0	0	0	5	5	5	1	1	1	1
Cycloclasticus_zancles	1	6	4	2	5	4	1	2	1	0	8	0	5	10	0	0	0	1	9	0	0	0	0	0	0	0	0	0	0	1	0	0	0	1	0	0	5	0	0	0	0	31	0	0	0	0	0	0	0
Methylophaga_frappieri	12	15	21	12	13	35	19	6	6	19	19	25	4	3	15	23	12	20	9	5	11	4	1	10	9	23	18	17	3	3	89	1	5	12	3	3	11	4	5	3	55	3	24	72	22	25	17	20	48
Methylophaga_nitratireducenticrescens	73	48	10	11	83	14	5	31	17	2	34	43	13	29	57	10	10	29	19	5	14	7	2	2	11	16	68	15	32	14	29	3	3	5	1	1	27	6	17	3	18	3	17	43	30	13	22	10	25
Thioalkalimicrobium_cyclicum	10	26	6	14	8	6	5	10	6	6	45	23	8	13	52	12	11	26	19	10	11	6	4	10	106	68	1	59	0	14	23	16	61	61	51	33	66	39	134	67	13	23	3	24	29	24	14	18	41
Thiomicrospira_crunogena	54	34	12	19	36	23	22	23	20	27	60	22	16	16	18	38	10	22	21	23	2	1	1	20	3	82	5	0	3	2	37	43	15	23	13	14	11	16	66	25	8	5	7	23	32	28	28	15	25
Aliivibrio_fischeri	34	21	8	10	34	22	18	18	20	21	65	34	15	37	30	38	19	30	21	39	9	4	1	3	16	47	4	17	1	5	62	96	64	57	66	43	39	51	185	61	22	48	27	51	20	38	50	33	45
Aliivibrio_salmonicida	13	21	5	7	7	6	9	8	6	10	19	37	2	0	6	1	1	4	14	0	9	8	3	1	11	10	16	6	2	8	20	19	28	51	63	29	37	24	130	49	21	30	10	41	32	11	9	13	34
Photobacterium_profundum	18	15	12	10	29	12	15	12	22	7	28	40	9	13	18	12	23	21	25	11	18	14	20	18	20	42	32	30	21	29	41	29	65	44	56	28	43	32	68	34	18	35	23	46	14	27	36	22	33
Vibrio_alginolyticus	0	4	0	2	4	0	2	1	1	2	6	7	0	12	4	8	4	14	8	5	1	0	0	1	4	7	10	2	1	5	18	1	0	1	2	1	2	1	10	5	1	1	0	10	25	11	10	16	31
Vibrio_anguillarum	14	43	0	29	36	3	4	4	7	8	22	20	9	13	15	7	13	32	16	3	18	4	2	5	9	63	28	23	4	8	26	14	5	20	8	3	10	8	9	5	15	12	20	27	6	20	19	17	25
Vibrio_antiquarius	8	6	1	18	3	6	6	6	8	3	15	13	12	16	17	15	12	22	9	12	25	18	11	50	45	112	21	19	4	31	91	31	62	47	15	3	59	13	109	9	67	11	8	74	13	19	14	28	83
Vibrio_campbellii	11	15	9	21	6	7	4	7	7	11	43	61	18	18	22	28	33	67	32	9	3	4	0	5	3	14	0	4	1	11	12	2	1	3	0	0	2	0	0	0	0	3	3	3	7	3	19	9	39
Vibrio_cholerae	74	63	12	47	37	23	14	33	23	30	30	16	15	38	70	32	24	46	31	13	9	2	5	2	68	18	13	56	8	25	119	27	43	36	12	11	38	19	46	24	54	28	74	50	20	20	66	19	71
Vibrio_furnissii	41	56	4	48	48	22	20	8	20	25	52	107	24	40	102	44	20	67	56	33	10	23	20	39	93	181	31	54	19	21	30	70	39	51	13	12	38	18	39	27	10	19	12	15	37	31	33	11	35
Vibrio_nigripulchritudo	7	34	17	29	17	5	1	12	12	7	18	26	14	24	36	18	16	23	11	20	14	23	13	16	17	67	42	15	37	10	96	30	8	17	11	4	18	23	45	19	74	21	39	105	136	69	57	49	105
Vibrio_parahaemolyticus	72	69	17	39	97	11	16	44	27	37	88	71	39	93	112	79	108	174	87	39	55	78	42	46	81	234	189	175	60	54	27	127	46	74	48	25	86	43	75	56	22	38	21	23	27	13	20	16	46
Vibrio_sp._EJY3	45	42	18	45	26	29	20	21	86	31	12	15	9	14	7	7	7	12	2	2	14	38	11	18	1	52	19	4	9	45	186	19	15	15	24	4	20	17	35	19	129	12	116	175	102	62	94	53	136
Vibrio_tasmaniensis	31	8	3	3	4	3	4	5	3	4	9	10	0	12	17	11	1	20	4	1	5	0	0	1	4	15	8	6	1	5	3	116	22	32	16	20	47	33	54	30	5	20	7	11	3	2	5	6	7
Vibrio_vulnificus	95	85	18	83	111	66	11	33	24	50	35	47	9	36	38	26	23	48	19	15	22	11	19	27	10	203	81	12	44	69	50	11	7	9	6	3	10	5	35	13	27	4	19	27	24	26	19	7	18
Frateuria_aurantia	162	107	86	130	92	49	41	69	83	66	51	68	23	58	86	52	57	121	46	35	83	72	77	79	173	374	162	177	58	79	104	53	59	34	12	13	39	30	44	20	38	20	44	68	81	33	48	24	77
Rhodanobacter_denitrificans	312	218	154	228	207	79	56	123	131	98	103	86	41	104	126	91	72	153	54	52	28	31	16	29	27	155	31	42	13	40	112	84	60	64	19	27	73	26	87	56	38	18	68	67	36	22	83	33	68
Pseudoxanthomonas_spadix	212	231	70	224	185	118	46	107	153	112	116	96	40	104	138	68	72	121	71	51	48	41	48	85	114	428	103	128	52	97	146	77	86	72	60	31	61	50	76	33	94	34	66	89	146	61	99	32	92
Pseudoxanthomonas_suwonensis	133	87	62	77	147	59	50	70	55	57	242	226	61	194	174	191	124	207	138	86	81	105	82	84	157	538	187	156	50	98	201	208	105	66	65	38	129	54	160	61	90	54	123	128	128	128	176	68	151
Stenotrophomonas_maltophilia	301	313	171	317	231	161	79	132	151	161	148	201	50	187	185	179	138	282	104	73	115	106	78	103	230	555	142	209	73	100	209	159	86	101	77	38	97	80	169	59	93	64	106	131	151	71	106	63	208
Xanthomonas_albilineans	37	23	18	32	28	11	18	18	11	13	46	87	25	63	47	47	52	85	34	20	8	23	23	30	79	155	16	46	4	16	36	52	87	24	53	31	45	13	71	28	7	10	14	33	28	11	16	17	19
Xanthomonas_alfalfae	16	9	5	3	6	9	2	4	4	4	21	40	7	22	26	14	25	23	8	12	3	5	1	0	15	15	2	9	2	3	12	9	6	2	1	8	10	3	11	8	4	3	9	7	7	0	0	7	8
Xanthomonas_campestris	210	227	130	170	130	141	79	78	161	110	104	153	36	142	187	139	92	176	80	53	93	70	97	95	131	595	162	138	35	112	270	175	109	151	45	54	149	71	202	93	119	45	166	226	161	127	144	79	275
Xanthomonas_citri	0	0	0	0	0	0	0	0	0	0	2	1	0	0	1	0	0	0	0	0	0	0	0	0	0	0	0	0	0	0	0	0	0	0	0	0	0	0	0	0	0	0	0	0	1	0	0	0	1
Xanthomonas_euvesicatoria	20	23	22	17	22	12	12	9	22	12	27	11	10	8	19	10	8	14	5	4	17	18	26	15	68	120	51	41	16	25	32	8	3	3	3	2	8	6	18	6	3	4	12	17	19	7	12	16	16
Xanthomonas_fuscans	49	12	11	29	6	11	21	24	20	25	16	22	13	25	14	21	9	19	2	8	26	1	4	5	8	28	6	29	2	22	13	11	4	12	8	9	3	5	3	2	13	1	10	38	9	7	11	9	16
Xanthomonas_oryzae	101	57	58	46	68	56	19	35	42	37	95	102	36	94	106	93	78	155	100	46	61	39	39	17	63	158	74	42	8	51	82	98	30	47	27	13	61	34	131	49	46	37	58	65	50	46	106	34	97
Xylella_fastidiosa	86	96	46	61	45	48	33	34	54	44	43	68	26	91	76	74	40	63	19	26	40	21	38	27	88	133	49	40	8	27	198	79	39	60	35	15	49	61	68	30	94	31	111	164	86	76	147	60	133
Halobacteriovorax_marinus	21	20	7	3	18	3	3	15	6	9	41	35	11	32	60	21	28	75	44	9	13	5	2	12	10	47	12	10	7	3	14	22	11	18	13	7	33	14	21	15	15	18	39	34	44	24	15	29	27
Bdellovibrio_bacteriovorus	129	129	68	145	89	93	32	74	93	108	64	84	22	74	97	73	85	152	59	43	84	57	52	30	131	291	106	185	32	54	91	119	55	115	51	34	127	108	174	85	68	42	73	142	74	84	114	29	137
Bdellovibrio_exovorus	67	122	96	39	57	22	20	42	15	17	66	41	7	24	13	200	77	15	23	38	56	50	36	3	124	91	110	105	23	36	72	105	51	62	59	34	93	57	114	42	76	36	57	44	45	47	29	29	104
Leptospira_biflexa	75	122	37	91	70	58	31	29	70	52	58	51	34	60	35	26	23	61	31	10	44	12	15	14	84	60	28	68	25	31	156	153	35	136	34	26	76	54	243	86	87	43	133	124	111	57	121	70	134
Leptospira_borgpetersenii	38	36	33	38	28	26	10	17	16	44	21	39	14	41	18	34	37	72	18	4	34	19	20	13	59	197	9	57	20	21	73	56	47	47	19	20	63	45	106	65	20	64	16	39	53	43	13	17	76
Leptospira_interrogans	68	29	28	43	20	23	17	28	32	22	20	41	18	12	19	14	3	11	19	2	33	22	27	27	48	171	72	72	30	24	18	19	19	28	19	11	26	2	21	10	6	9	14	25	13	20	35	5	31
Turneriella_parva	258	247	86	129	177	133	53	123	92	87	143	127	85	158	280	122	91	220	93	39	138	116	65	112	226	559	285	366	99	173	94	175	101	109	75	39	112	76	217	81	38	76	29	64	58	73	47	25	74
Brachyspira_hyodysenteriae	110	96	40	72	118	48	63	39	119	77	176	123	69	108	160	146	76	148	86	117	14	17	12	54	93	127	45	44	9	37	263	306	144	168	116	59	63	54	370	141	110	45	122	158	174	165	178	65	184
Brachyspira_intermedia	52	63	25	39	53	62	21	33	39	36	127	55	34	32	34	67	33	56	28	41	16	14	4	6	95	27	37	57	10	11	236	130	86	72	74	21	60	52	102	70	107	26	95	101	149	188	164	63	252
Brachyspira_murdochii	91	176	95	81	65	33	38	54	118	56	71	46	35	71	81	215	97	85	26	73	36	28	28	82	105	202	100	57	24	46	146	114	144	178	71	28	112	95	321	82	99	48	96	146	109	97	139	44	124
Brachyspira_pilosicoli	65	96	36	128	42	61	18	75	101	58	177	184	20	67	98	61	45	134	89	31	30	25	15	22	128	114	72	103	20	24	85	79	21	32	24	22	58	48	63	40	56	26	110	103	102	90	80	74	96
Borrelia_crocidurae	0	0	1	0	0	0	0	1	0	0	0	0	0	0	0	0	0	1	0	0	0	0	0	1	0	0	0	0	0	0	0	1	0	0	0	0	1	0	0	0	0	0	0	0	0	1	1	0	0
Borrelia_duttonii	0	5	0	0	1	0	0	1	0	1	0	0	0	1	1	2	1	1	1	1	0	0	4	1	2	1	0	1	0	1	3	2	4	1	1	1	6	0	0	1	1	1	2	1	0	1	4	0	4
Borrelia_hermsii	4	13	3	6	6	4	4	5	6	4	0	9	1	2	4	0	1	4	2	0	5	0	2	6	2	10	3	4	0	1	106	3	4	6	5	1	1	6	7	2	47	3	2	4	44	72	30	14	73
Borrelia_miyamotoi	9	7	13	5	6	5	1	5	0	5	12	9	5	17	10	5	3	7	4	0	14	21	38	29	9	65	77	8	13	7	16	5	2	2	3	4	8	1	12	4	14	3	9	16	13	18	15	12	22
Borrelia_recurrentis	0	0	0	0	1	2	0	0	0	0	0	0	0	1	0	0	0	1	1	0	0	0	0	0	0	0	0	2	0	0	1	0	0	0	0	0	0	0	4	0	1	0	0	2	0	0	2	0	2
Borrelia_turicatae	59	55	25	54	34	32	12	39	31	48	57	58	20	41	53	49	20	31	31	19	44	24	16	19	51	127	50	50	10	30	93	69	62	51	43	21	62	61	91	54	28	45	73	44	50	49	64	30	77
Borreliella_afzelii	10	11	7	10	3	5	3	6	8	3	10	9	4	11	14	14	2	9	6	10	7	6	5	4	16	16	4	12	3	5	57	24	14	15	14	6	28	20	29	32	12	8	17	36	27	10	43	12	28
Borreliella_bavariensis	2	2	0	0	0	1	0	2	0	0	0	11	0	0	2	0	0	3	0	0	0	0	2	25	1	50	2	0	0	0	0	2	28	1	1	3	16	6	0	1	1	0	0	1	0	1	0	1	1
Borreliella_bissettii	4	14	1	12	9	4	2	4	3	2	2	4	0	2	0	0	1	2	3	0	3	2	1	0	1	9	4	2	2	3	2	12	13	9	5	2	1	15	21	5	2	4	0	2	2	1	2	0	3
Borreliella_burgdorferi	3	12	4	5	2	1	3	2	1	2	4	3	1	3	1	3	1	7	8	3	4	4	7	10	5	27	3	3	1	2	9	14	7	8	6	6	3	4	4	3	20	7	12	16	5	16	3	4	12
Borreliella_garinii	1	4	1	0	1	2	0	3	2	2	11	47	0	4	8	0	1	8	8	0	0	0	0	0	0	1	0	0	0	0	0	2	0	3	1	8	17	0	1	4	0	0	0	0	0	0	0	0	0
Borreliella_valaisiana	2	0	0	0	0	0	0	0	0	0	0	0	0	4	0	0	0	0	0	0	0	0	0	0	1	0	0	0	0	0	0	0	0	0	1	1	0	0	0	0	0	0	0	0	0	2	1	0	0
Salinispira_pacifica	97	148	57	100	130	90	40	51	74	74	153	183	51	101	173	127	99	243	93	53	75	101	46	72	102	429	231	88	35	104	151	138	73	141	58	39	187	115	240	64	79	113	125	96	122	136	114	65	173
Sediminispirochaeta_smaragdinae	534	284	108	202	195	136	145	432	435	175	118	128	34	108	165	116	81	136	102	37	59	46	20	44	106	251	136	77	40	60	166	101	56	44	26	31	92	38	111	46	102	34	130	210	100	71	83	46	174
Sphaerochaeta_coccoides	109	244	70	203	229	119	40	79	97	129	111	119	55	114	134	82	102	192	85	54	78	69	61	97	170	636	162	198	67	162	183	187	94	122	69	39	135	84	165	90	52	102	106	172	155	99	143	54	152
Sphaerochaeta_globosa	184	153	65	163	149	73	51	106	93	102	174	168	67	146	190	155	124	255	105	67	93	51	47	54	139	313	122	128	31	63	180	158	62	112	49	46	114	93	206	42	93	57	90	177	89	100	93	59	138
Sphaerochaeta_pleomorpha	217	320	119	191	242	163	88	95	152	147	169	214	66	224	242	155	149	249	140	97	118	81	83	78	230	417	165	261	20	138	279	208	166	295	138	74	225	160	408	158	174	87	223	175	193	307	254	105	374
Spirochaeta_africana	121	151	60	122	111	91	36	73	90	59	140	165	69	129	136	102	67	145	110	36	127	132	55	46	160	370	149	205	44	113	132	152	43	52	47	30	117	55	107	35	107	42	60	84	107	68	83	70	173
Spirochaeta_thermophila	405	435	156	282	381	185	88	130	193	126	273	257	86	286	360	171	163	268	168	88	216	182	160	157	451	1164	355	361	109	214	226	331	201	240	121	97	373	144	366	159	96	242	157	95	134	119	171	71	301
Treponema_azotonutricium	401	465	148	450	448	232	109	217	241	197	211	224	72	265	205	202	110	261	115	64	220	140	142	122	273	747	325	316	64	205	386	346	243	348	185	122	374	195	557	231	160	205	188	314	222	191	259	110	351
Treponema_brennaborense	380	420	133	314	385	240	82	160	173	231	259	287	65	252	269	223	127	307	182	78	138	129	107	156	212	602	271	230	99	266	334	265	122	192	90	62	215	128	261	111	139	128	161	215	155	161	185	72	299
Treponema_caldarium	127	140	81	96	116	48	30	56	105	64	56	52	29	85	105	45	42	111	33	25	81	31	21	54	148	205	87	117	36	113	289	188	87	211	62	57	223	67	346	115	147	104	158	190	174	146	169	102	212
Treponema_denticola	45	79	24	34	43	43	38	29	26	25	175	61	31	58	104	31	37	72	65	24	108	106	69	26	154	178	148	83	25	116	308	245	74	202	80	35	161	113	295	92	182	81	114	201	230	173	126	84	304
Treponema_pallidum	0	7	3	9	5	4	4	8	3	3	5	0	1	3	1	1	2	1	3	5	2	0	0	0	0	0	6	0	0	0	2	6	5	12	8	0	6	0	6	4	3	4	1	4	7	0	0	3	6
Treponema_pedis	419	467	130	321	321	176	90	259	209	179	162	256	82	316	370	183	155	270	134	74	248	182	102	162	358	1005	424	427	178	362	578	480	186	312	136	147	411	228	635	245	366	206	316	427	573	535	452	307	652
Treponema_primitia	723	552	254	401	536	267	145	208	250	287	402	442	145	438	490	341	281	483	222	158	444	292	228	306	881	1865	725	780	197	468	737	627	397	404	227	159	631	265	757	256	376	261	428	602	593	432	485	258	711
Treponema_succinifaciens	4346	3654	1578	2940	4088	1869	972	2252	1838	2458	2052	2324	691	1910	2236	1726	1380	2330	1166	840	1511	1159	643	777	2171	4822	3309	1982	1142	1920	4535	3139	1286	2330	1231	903	2766	1666	4605	1778	2317	1706	2602	2927	3773	2746	2660	1491	4036
Acetomicrobium_mobile	42	42	39	31	47	29	17	28	17	32	68	55	13	49	72	56	43	109	71	28	42	16	10	19	64	122	79	56	15	34	35	91	53	104	51	28	149	85	144	62	24	73	9	30	35	34	33	15	69
Aminobacterium_colombiense	188	199	80	146	113	112	47	106	118	82	93	92	29	38	99	56	33	120	42	16	33	8	5	6	113	50	16	69	9	25	45	46	13	74	34	11	27	27	226	49	36	28	36	46	48	16	40	30	67
Thermanaerovibrio_acidaminovorans	519	433	284	339	596	216	105	226	225	267	470	438	149	448	512	310	190	449	195	180	496	284	301	254	799	2076	672	640	142	476	745	761	377	461	227	184	764	267	846	262	259	312	386	498	468	365	431	212	618
Thermovirga_lienii	67	42	17	14	76	17	9	32	20	12	81	49	19	65	49	53	26	44	47	17	13	8	2	16	19	57	33	22	5	13	55	101	24	38	35	13	34	19	73	38	16	34	14	40	35	39	52	22	42
Acholeplasma_brassicae	68	190	106	68	79	51	25	64	39	44	92	162	37	121	113	205	87	73	78	65	37	43	88	89	49	205	242	31	19	54	99	84	332	304	348	198	291	219	770	365	39	247	61	56	48	62	55	25	108
Acholeplasma_laidlawii	61	87	25	73	40	63	17	43	28	30	165	170	48	82	74	90	36	115	78	19	43	29	80	90	246	331	144	112	28	48	80	150	160	191	152	67	166	120	461	154	135	121	49	67	86	52	29	17	87
Acholeplasma_palmae	77	105	40	98	67	84	34	105	25	89	174	291	55	136	106	93	40	111	144	19	48	72	210	198	51	408	520	61	40	89	132	98	251	318	301	179	342	230	718	339	117	240	117	143	75	71	108	60	95
Aster_yellows_witches'-broom_phytoplasma	18	36	2	9	9	10	5	20	4	3	10	16	2	31	3	3	0	7	7	3	4	9	1	1	2	6	5	1	0	1	9	38	27	12	20	6	13	14	26	18	7	4	2	5	3	1	6	5	2
Candidatus_Phytoplasma_australiense	16	23	3	12	10	5	4	12	5	8	55	29	4	21	15	23	2	27	19	10	13	36	78	75	105	126	116	70	17	29	60	5	109	137	167	106	165	88	280	136	45	112	29	57	40	47	13	25	44
Candidatus_Phytoplasma_mali	54	52	28	54	54	29	20	53	29	21	59	78	23	36	42	42	46	53	45	20	41	32	44	50	44	137	99	57	44	50	184	200	92	77	68	45	130	68	144	84	61	57	98	124	103	75	144	46	116
Onion_yellows_phytoplasma	11	15	4	10	16	3	10	10	14	13	29	21	16	22	15	21	17	22	5	10	16	8	13	28	42	180	36	23	7	9	34	29	29	40	40	12	29	15	68	14	81	18	36	33	62	24	33	22	48
Mesoplasma_florum	50	49	13	37	25	36	16	56	38	34	43	96	12	59	34	25	16	35	44	7	16	18	14	15	14	60	60	11	9	20	64	38	21	26	25	15	35	23	46	20	39	17	29	47	43	29	17	18	38
Spiroplasma_apis	40	36	12	26	28	31	15	20	26	20	55	58	21	35	53	45	18	34	17	33	52	16	11	15	84	79	42	67	29	53	242	246	97	146	113	70	148	106	309	165	93	96	172	173	110	82	239	59	155
Spiroplasma_chrysopicola	18	34	4	14	7	15	0	12	3	13	14	5	4	13	11	4	1	5	8	2	7	12	3	17	6	44	11	9	2	8	29	20	12	16	9	5	8	16	34	19	10	17	5	8	3	9	16	7	20
Spiroplasma_diminutum	40	46	25	49	17	36	24	32	12	54	114	180	27	36	87	25	8	73	37	17	38	18	46	47	67	156	149	53	10	42	43	103	107	110	44	22	69	62	151	59	55	30	57	33	38	34	54	15	69
Spiroplasma_syrphidicola	11	26	6	23	12	12	5	7	5	8	22	61	4	17	19	8	3	19	42	2	11	4	2	6	22	42	29	9	10	0	29	1	5	6	5	1	6	3	6	3	29	4	21	13	11	10	9	14	21
Spiroplasma_taiwanense	49	48	14	40	39	30	8	48	27	60	72	144	19	18	24	211	80	36	47	68	26	16	11	13	29	33	31	29	13	26	43	29	22	28	25	12	22	17	17	22	24	14	40	41	42	38	49	29	76
Candidatus_Mycoplasma_haemominutum	0	2	0	4	0	3	0	3	0	1	1	3	0	4	10	1	0	4	0	0	1	6	2	1	3	3	15	4	7	0	8	3	1	0	0	0	1	0	4	0	15	2	1	9	4	1	0	6	6
Mycoplasma_agalactiae	25	17	5	20	8	5	5	5	9	4	13	16	4	13	9	3	2	21	8	4	12	10	8	44	13	143	15	9	1	3	25	31	47	19	23	12	37	8	28	4	21	20	20	32	18	14	10	7	26
Mycoplasma_arthritidis	16	4	4	2	7	5	3	18	3	23	2	2	3	8	6	5	3	2	2	1	1	0	4	2	5	1	2	3	3	1	4	0	2	4	10	5	3	5	10	7	1	4	3	4	2	0	0	0	2
Mycoplasma_bovis	10	23	10	23	22	16	6	6	7	9	44	100	3	3	14	8	6	26	34	9	8	7	31	36	7	85	36	19	5	8	25	43	47	45	41	17	34	20	60	15	15	19	9	32	15	15	11	7	34
Mycoplasma_capricolum	12	18	3	16	4	9	2	14	1	17	12	11	8	13	38	7	0	26	7	7	3	8	5	8	21	19	5	4	1	4	12	4	11	4	4	1	8	4	6	0	7	1	3	17	10	7	12	9	9
Mycoplasma_conjunctivae	44	47	24	37	29	30	21	21	25	30	19	23	10	20	26	15	14	31	9	10	34	16	16	14	19	56	40	34	35	27	140	128	97	49	73	52	118	41	69	96	69	51	92	105	53	51	115	35	133
Mycoplasma_crocodyli	11	17	4	10	4	8	2	25	6	6	9	46	7	16	10	2	7	9	26	4	6	1	17	4	8	33	34	6	2	4	14	50	43	41	39	17	27	19	96	28	13	12	6	10	7	6	6	3	11
Mycoplasma_cynos	25	37	27	34	28	17	13	19	26	23	98	111	15	39	21	32	18	26	34	25	7	8	6	12	78	47	16	57	6	11	46	51	25	18	25	3	8	11	37	13	44	5	10	32	45	40	54	27	47
Mycoplasma_fermentans	27	15	5	19	14	12	6	29	9	6	36	83	15	15	41	13	2	41	36	3	27	9	6	14	144	17	11	44	2	26	27	31	38	83	24	14	18	18	242	52	21	10	10	35	17	14	22	7	25
Mycoplasma_gallisepticum	8	25	19	25	22	17	11	10	14	9	66	43	10	17	19	25	13	32	17	8	30	37	16	14	33	105	30	25	16	27	12	116	87	108	73	33	95	72	247	94	15	69	52	51	45	28	32	29	57
Mycoplasma_genitalium	29	52	11	40	38	37	14	30	34	31	70	58	35	30	39	50	42	69	54	33	50	68	53	53	115	255	93	160	46	62	41	44	50	15	49	13	23	21	27	33	41	16	32	64	19	35	41	13	39
Mycoplasma_haemocanis	0	2	0	3	4	0	0	3	0	3	0	1	1	2	0	0	0	1	1	0	0	0	0	0	0	1	0	0	0	0	0	0	1	3	0	1	0	1	0	2	0	0	0	0	0	0	0	0	0
Mycoplasma_haemofelis	2	10	4	8	0	12	0	2	1	8	17	4	2	3	20	1	0	1	2	0	0	0	3	2	0	47	3	0	0	0	1	6	21	15	10	9	11	19	46	15	0	0	0	0	2	0	0	0	1
Mycoplasma_hominis	36	36	24	36	19	32	7	17	12	24	53	18	19	14	52	13	5	43	12	1	22	11	5	6	29	49	19	25	11	8	33	35	61	54	46	18	39	30	118	33	24	41	8	15	19	11	13	6	21
Mycoplasma_hyopneumoniae	209	284	210	165	280	98	144	165	218	128	263	414	135	128	167	291	177	274	228	181	185	143	247	122	151	267	95	268	154	198	115	543	369	416	292	126	233	152	305	231	70	120	250	141	185	280	397	133	404
Mycoplasma_hyorhinis	70	111	84	77	132	38	61	76	100	56	150	224	59	66	87	113	92	176	125	71	123	91	128	97	100	147	73	169	85	94	77	312	247	153	138	74	127	93	189	130	49	72	90	76	81	106	170	75	161
Mycoplasma_leachii	15	17	4	19	5	7	8	12	12	5	11	13	3	29	17	14	13	20	19	4	7	10	6	6	12	52	18	4	2	7	52	7	9	8	13	2	7	2	3	4	24	7	16	41	37	33	10	16	39
Mycoplasma_mobile	59	59	18	34	49	34	18	61	78	46	72	84	24	44	34	51	22	55	33	54	31	24	8	14	20	91	39	11	11	13	88	197	115	58	61	28	65	50	124	81	27	36	38	72	45	63	93	37	83
Mycoplasma_mycoides	34	49	15	35	49	29	27	44	25	25	96	65	32	52	30	56	20	34	26	29	13	7	4	12	10	50	57	6	6	2	42	133	97	89	78	37	77	49	179	79	29	66	25	40	45	46	55	20	42
Mycoplasma_ovis	2	0	0	0	1	2	0	3	3	1	7	4	0	14	14	0	0	14	5	1	2	1	5	0	0	1	3	1	1	2	0	7	5	4	3	0	3	2	1	4	2	0	4	2	3	5	6	0	9
Mycoplasma_parvum	10	16	6	3	2	24	2	21	8	8	5	4	8	12	37	1	6	17	2	1	6	3	2	7	7	26	9	8	5	8	6	41	26	9	14	2	16	14	19	12	13	5	25	19	14	9	17	6	11
Mycoplasma_penetrans	65	43	12	46	38	27	20	51	37	32	89	80	19	13	27	32	13	37	24	18	31	22	31	16	15	69	61	24	13	13	47	122	117	134	142	53	110	76	299	133	28	94	14	48	18	35	34	14	29
Mycoplasma_pneumoniae	2	0	3	6	0	11	1	1	55	4	0	0	1	2	0	0	0	2	0	2	0	0	0	6	0	0	0	0	0	9	55	1	0	0	0	0	0	0	0	0	55	0	50	92	60	40	62	28	66
Mycoplasma_pulmonis	94	137	86	74	145	37	55	57	92	88	156	179	55	50	78	105	69	156	123	85	97	69	111	71	71	147	60	106	80	100	200	345	161	217	147	86	208	118	172	127	84	95	182	152	60	94	303	86	218
Mycoplasma_putrefaciens	11	22	8	27	17	15	6	38	9	14	36	25	13	18	13	5	2	20	7	2	19	17	7	13	15	55	61	10	7	17	25	19	19	10	19	6	19	10	18	16	24	8	8	25	18	10	11	5	21
Mycoplasma_suis	4	3	6	6	4	4	4	7	5	2	6	1	1	3	0	2	1	5	1	1	9	4	7	4	5	16	6	4	5	6	0	18	11	18	9	3	3	4	11	8	2	8	4	5	3	3	3	1	3
Mycoplasma_synoviae	20	15	3	10	1	7	4	10	6	8	37	10	7	37	22	15	5	14	7	11	9	6	1	0	7	19	10	5	3	10	6	32	31	43	51	23	29	19	127	38	5	27	10	3	6	2	4	2	1
Mycoplasma_wenyonii	0	0	1	3	0	3	0	0	0	0	15	57	2	1	5	0	0	5	18	0	1	0	0	0	0	2	1	0	0	0	0	0	0	2	0	0	0	1	0	0	0	0	0	7	3	1	1	0	1
Ureaplasma_parvum	14	18	4	12	5	19	3	13	9	7	11	24	4	4	4	7	4	7	6	4	3	2	11	4	26	30	10	6	5	8	36	2	5	6	6	5	6	10	10	14	22	6	42	29	31	23	30	10	31
Ureaplasma_urealyticum	14	6	2	8	11	13	4	5	7	6	13	22	7	18	12	8	1	12	7	3	8	9	4	2	17	27	8	8	5	7	11	15	12	8	10	9	9	3	15	10	17	0	21	7	15	19	14	9	14
Thermodesulfatator_indicus	91	68	45	48	95	30	20	43	47	50	45	42	19	71	52	47	21	52	35	21	76	30	27	12	81	176	16	80	17	48	94	98	78	89	34	33	96	42	122	68	44	39	43	69	57	52	57	18	99
Thermodesulfobacterium_geofontis	26	26	11	70	16	23	5	33	18	13	35	40	35	16	43	14	5	30	18	3	16	39	5	6	20	37	90	15	13	20	39	21	13	14	5	5	19	4	16	9	15	29	25	53	61	23	46	33	164
Kosmotoga_olearia	17	21	5	15	8	4	9	13	9	25	7	33	11	23	23	22	15	11	9	7	10	5	3	2	5	22	18	15	1	5	41	8	3	5	2	9	10	3	12	10	41	5	21	37	42	23	45	20	61
Mesotoga_prima	26	43	20	25	13	17	5	8	6	6	29	17	5	18	10	9	9	16	18	3	18	26	16	16	9	80	49	22	8	12	105	33	24	81	21	10	42	28	75	13	57	18	49	53	44	55	69	29	85
Marinitoga_piezophila	129	345	76	285	108	112	65	104	118	132	165	217	55	136	164	66	43	90	49	34	106	166	38	19	155	416	90	180	53	114	376	167	170	214	125	52	173	113	248	75	287	86	163	377	206	178	144	127	229
Petrotoga_mobilis	25	18	16	26	21	7	10	15	9	10	36	68	28	59	170	18	23	96	27	7	28	24	8	5	36	76	37	51	15	18	101	104	22	47	34	16	59	65	141	41	41	44	60	65	29	37	69	22	100
Fervidobacterium_nodosum	26	26	14	16	30	13	14	20	19	20	37	30	20	41	63	38	17	55	18	21	9	5	2	2	103	7	4	40	6	18	40	78	27	81	15	12	13	13	206	56	8	4	20	23	22	30	42	13	22
Fervidobacterium_pennivorans	19	24	12	21	28	23	10	10	11	6	12	47	12	11	16	5	5	20	10	5	8	7	3	2	19	9	12	31	9	3	29	83	27	36	15	11	33	32	104	50	14	17	11	17	44	26	28	28	40
Thermosipho_africanus	54	50	5	59	11	23	10	21	15	30	78	81	16	24	19	23	7	26	41	5	15	30	7	27	80	158	79	58	14	35	168	32	67	24	30	6	50	22	38	19	72	23	41	49	126	131	73	54	116
Thermosipho_melanesiensis	57	46	13	38	35	18	12	41	30	20	28	14	4	36	40	17	3	36	19	5	10	16	8	16	26	63	28	12	5	14	59	33	32	31	15	7	8	16	35	20	43	8	31	71	79	45	50	31	111
Pseudothermotoga_hypogea	29	43	3	15	25	6	1	3	4	4	7	8	2	7	6	2	1	20	0	3	4	6	3	2	8	21	9	7	3	5	7	55	10	5	6	4	17	3	54	17	7	11	5	12	14	15	23	7	17
Pseudothermotoga_thermarum	3	15	5	5	5	7	1	3	3	0	16	27	7	9	13	10	5	11	8	0	2	4	0	0	0	2	1	1	1	2	15	5	0	1	2	1	0	0	1	0	19	0	17	5	4	8	12	2	6
Thermotoga_maritima	2	4	0	1	0	3	0	0	2	2	7	5	4	1	5	1	0	11	1	0	2	2	2	0	6	15	0	7	0	5	0	0	1	0	1	0	0	0	0	0	4	0	0	1	0	0	2	0	1
Thermotoga_naphthophila	15	3	0	2	5	8	0	3	4	4	0	3	0	0	0	0	0	0	0	0	0	4	0	0	0	2	4	0	0	1	0	3	0	0	0	0	1	0	0	1	0	1	0	1	0	0	0	0	0
Thermotoga_neapolitana	29	61	8	57	45	40	12	14	20	29	6	20	4	8	8	6	10	16	8	5	41	41	16	23	38	213	96	59	18	44	28	44	19	20	10	4	32	15	27	42	23	52	6	16	50	16	7	13	13
Thermotoga_petrophila	5	0	1	1	8	4	2	1	2	0	13	9	0	4	5	0	0	4	3	0	0	0	0	0	0	2	0	0	0	2	1	0	1	0	1	1	0	0	9	0	1	0	0	0	7	1	1	3	0
Thermotoga_sp._RQ2	0	0	0	0	0	1	0	1	0	0	0	0	0	0	0	1	0	2	0	0	0	0	1	0	1	5	5	2	0	0	5	4	2	5	0	1	3	6	4	6	1	2	4	1	5	0	3	1	8
Methylacidiphilum_infernorum	20	29	9	23	15	18	9	18	14	15	15	28	3	10	10	11	15	13	10	5	10	3	4	18	13	32	30	14	4	8	44	28	35	21	40	11	30	20	26	34	13	15	29	36	8	24	10	12	14
Opitutus_terrae	174	199	59	207	178	159	52	87	123	125	144	182	58	138	165	97	68	196	105	32	73	21	46	82	124	545	118	84	40	146	131	138	86	80	44	26	74	49	135	61	68	45	73	89	88	110	94	33	107
Coraliomargarita_akajimensis	124	162	57	92	103	67	32	52	80	62	107	131	16	93	101	119	81	124	95	40	112	78	52	44	132	339	158	138	54	119	113	169	81	98	82	34	91	89	139	74	78	60	60	98	73	75	96	53	98
Akkermansia_muciniphila	4696	14089	4945	23682	2959	5401	2897	2029	1086	3582	982	1831	2192	850	1651	1456	527	1659	633	249	76581	180600	124091	211864	533639	588758	417754	580154	108671	129446	477	915	22359	36033	19982	219	1369	2774	1359	408	301	232	260	385	339	331	954	399	517
[truncated: 1 more columns]

## Sheet: Figure 1-Biom-Table-Metaphlan2
Related to Figure 1D-I.
Taxonomic assisgnment of shotgun metagenomics read using Metaphlan2.
	J1	J10	J2	J3	J4	J5	J6	J7	J8	J9	T11	T12	T13	T14	T15	T16	T17	T18	T19	T20	C1	C10	C2	C3	C4	C5	C6	C7	C8	C9	E1	E10	E2	E3	E4	E5	E6	E7	E8	E9	T1	T10	T2	T3	T4	T5	T6	T7	T8
#OTU ID	611571	332516	672752	597624	732496	540539	546874	534675	598084	436445	0	20454.3	32280.6	20298.5	0	268.1	2408.9	218.1	0	0	34243	6204.2	19142.6	65292.4	3985.3	15669.5	11961.1	5072.5	811.9	11487.9	2084.3	44.7	10946.1	752.2	5162.9	1348.9	0	1180.9	270.1	0	0	0	0	0	0	0	0	0	0
Akkermansia_muciniphila	324323	286713	277030	145273	205978	254573	208740	227499	232286	261179	0	0	0	0	0	0	0	0	0	0	8574.7	22852.4	45235.8	16743.5	8560.4	13456.9	3861.9	23466.7	11372.3	9463.9	0	0	0	0	0	0	0	0	0	0	0	0	0	0	0	0	0	0	0
Bacteroides_thetaiotaomicron	46116.1	226341	36215.6	215172	49389.1	101668	215891	204766	132807	262843	51594.7	27386.7	70224.1	114638	74466.9	209666	41783	197168	62737.1	27828.5	44812.4	85475.6	4428.2	45248.3	24623.1	78185.6	55179	34335	20367.9	57260.6	23501.1	12663.4	23877.3	44299.2	48109.1	59083.6	55909.6	55964.8	34239.4	22144.1	0	0	0	0	0	0	0	0	0
Lactobacillus_johnsonii	7387.4	5341.9	741.7	6581.8	0	132.3	713.1	0	762.1	8366.6	0	0	0	0	0	683.7	340.7	134.5	783.1	1351.4	0	0	9155	0	0	0	805.5	615.1	1820.1	0	1739.1	1262.1	0	0	5598.6	0	16971.3	504.6	10441.6	2882.6	371.7	466.2	0	257.6	772.7	8845.3	835.9	659.8	0
Dorea_unclassified	5502.5	5510.1	5519.5	2543.4	3717.7	4366.6	2726.7	2909.5	4862.5	2356.3	0	0	0	0	0	0	0	0	0	0	4775.4	502.3	1663	1647.2	0	3008.6	300.9	1519.6	245	419.9	0	0	0	0	0	0	0	0	0	0	0	0	0	0	0	0	0	0	0
Parasutterella_excrementihominis	3088.4	3935.5	0	2561.5	417	3060.9	1568.5	277.9	5053.2	9245.7	0	594.7	0	610.7	0	0	0	270.1	0	1452.4	19976.8	10102	14969.2	13563.8	17444.7	9680.7	10630.6	11815.1	12068.1	25056.5	4781.7	0	2775	6819.5	10946.5	2986.4	8829.4	7587.6	0	2123.7	1596.6	0	559.1	276.6	9482.5	1560.7	708.4	3484.9	287.8
Subdoligranulum_unclassified	956.5	8013.2	1908.1	1582.4	490.9	3908.6	879.1	897.1	1609.3	8187.6	29205	6961.6	16248.2	4978	8198.7	17639	9302.9	11603	8246.3	9646.8	8637	3940.7	5394.4	8517.5	4443.6	5796.7	428.5	6122.3	4139.9	6336.3	5422.7	3331.4	5836.1	6115.9	22955	3312.2	443.4	9073.5	10506.5	989.9	5185.3	7526.2	11605.3	3997.2	5700.4	11941.4	2954.6	5548.4	7712.2
Lachnospiraceae_bacterium_3_1_46FAA	553.2	28773.1	5833.9	16470.5	6296.3	16767.9	21741.5	10950.9	20969.3	3134.1	0	0	0	0	0	0	0	0	0	0	5929.2	1421.9	0	3353.2	2873.5	1488.5	492.1	0	1857.8	0	0	0	0	0	0	0	697.4	0	0	0	0	0	0	0	0	0	0	0	0
Bifidobacterium_pseudolongum	419.6	0	0	0	1183.7	0	590.2	928.9	0	1491.4	1151.7	620.9	1113.9	732.3	0	1219.8	1586.9	551.3	471.9	3223	587.8	900.8	0	441.4	0	1360.2	0	895.3	968.4	424.9	0	2070.1	898.1	1632.8	6021.3	0	313.2	1206.3	1183.2	0	420.7	372.4	136.4	269.7	624.8	254.6	286.1	0	72.3
Oscillibacter_unclassified	82.3	1977.7	0	67.4	32.1	748.9	275.2	63.1	0	406.5	314	701.9	944	287.4	10422	7570.5	1530.5	2425.6	7697.8	8482.5	15669.4	11909.7	3583.9	4635.4	31610.3	15439.8	5850.1	3488.2	3493.1	7004.3	3192.2	2060	8186.7	4282.3	5294.8	909.8	2022.7	6119.3	3056.5	1454.3	2905.3	6815.5	5498.5	4033.8	6777.2	9272.3	4852.7	5005.6	5681.7
Eubacterium_plexicaudatum	0	0	0	0	0	0	0	0	0	0	230564	441415	231808	306367	148103	284104	318041	154194	261863	315398	173792	92905	189647	218095	60431.4	219577	56144.4	112643	92508.6	86524.7	72447	93780.5	572.2	0	29604.9	1082.8	623.4	6316.8	51287.7	284.7	359840	360958	391806	282007	357737	229152	436417	396010	409193
Parabacteroides_goldsteinii	0	0	0	0	0	0	0	0	0	0	0	0	0	0	0	0	0	0	0	0	0	144866	0	98175.6	79648.9	119248	0	91529.4	0	0	0	0	0	0	79600.3	88832.5	78251.5	0	0	0	185950	99360.9	121564	130949	133904	65125.9	0	153135	86715.9
Lactobacillus_sp_ASF360	0	0	0	0	0	0	0	0	0	0	580986	427322	384154	361394	624781	214728	255411	394826	555828	319135	372085	342729	450419	186094	528644	190735	687208	485247	577355	523718	639555	738938	833030	749943	613353	609963	553335	491595	522408	882783	77026	245598	193060	158684	228886	390258	376442	241010	187249
Mucispirillum_schaedleri	0	0	0	0	0	0	0	0	0	0	0	0	0	0	0	0	0	0	0	0	2134.9	3617.9	4839.9	1244.3	1178.6	3505	665.6	2143.2	2948.8	2257.2	0	0	0	0	0	0	0	0	0	0	288890	226848	209932	355490	136941	248478	144070	115358	161352
Bacteroides_ovatus	0	0	0	0	0	0	0	0	0	0	0	0	0	0	0	0	0	0	0	0	26174.2	38997.7	3717.7	25840.7	31139.9	70665	26331.8	32926.1	22155.3	36300.4	25367	18432.1	19335.7	38031.9	35269	79104.8	77647.7	77711.2	41019.1	19680.5	58572.3	30405.1	28029.2	41688.5	71509.2	19539.8	14437.2	51760.9	65860.6
Lactobacillus_reuteri	0	0	0	0	0	0	0	0	0	0	7973.4	20661.2	89608.6	50733.9	116161	131253	215781	121425	45731.1	187409	52745.5	40118.3	21148.4	18362.5	11717.8	38247.6	48230.3	36411.3	35520.4	45512.9	34443.4	80048.7	52055.5	72484	70901.1	73901.2	173123	247756	256857	49964.6	7103.2	8065.9	4541.3	11237.8	6038.8	2874	1254.3	15731.7	59480.9
Lactobacillus_murinus	0	0	0	0	0	0	0	0	0	0	0	0	0	0	0	0	0	0	0	0	10825.6	3743.2	4092.9	5404.8	9625.8	8820.1	2836.3	10173.5	8990.4	5572.7	8293.7	97.9	8767.8	4912.9	8502.8	0	0	3733.5	0	0	799.9	3402.6	1877	3293.4	2988.8	4946.6	1834.5	1568.1	2593.2
Candidatus_Arthromitus_unclassified	0	0	0	1808.1	0	0	0	0	3566.9	6344.8	0	11053.9	6081.7	9880.9	17867.5	11286.5	0	0	12025	6055	4087.4	1397.8	2753.9	0	0	0	0	4004.5	0	5334.3	0	5879	0	16641.5	2769.1	1434.4	2552.6	0	16935.2	0	3141.9	5333.5	12926.7	3769.7	0	6278.5	11770.7	6598.7	4924.3
Anaerotruncus_unclassified	0	0	0	0	0	0	0	0	0	0	0	0	0	0	0	0	0	0	0	0	0	0	0	0	0	0	0	0	0	0	0	0	0	0	0	0	0	0	0	0	3639.5	911.2	2380.8	2563.2	2687.9	1244.9	300.3	1322	2556.2
Eggerthella_unclassified	0	0	0	0	0	0	0	0	0	0	253.3	0	2019.7	0	0	221.4	0	906.7	361.4	0	0	0	0	0	0	0	0	0	0	0	0	0	0	0	0	0	0	0	0	0	46.6	1262.3	470.8	311.4	1026.6	228.1	112.3	0	854.4
Anaerotruncus_colihominis	0	0	0	0	0	0	0	0	0	0	0	0	0	0	0	0	0	0	0	0	0	0	0	0	0	0	0	0	0	0	0	0	0	0	0	0	0	0	0	0	0	283.4	0	0	0	0	0	0	94.2
Clostridium_leptum	0	0	0	0	0	0	0	0	0	0	0	0	0	0	0	0	0	0	0	0	110594	73676.2	104638	164097	46594.4	110609	26878.4	51982.1	43457.3	32635.7	12234	2557.8	8819.1	11628.5	26976.8	14741.5	7166.7	13564.9	8789.5	11297.8	0	0	0	0	0	0	0	0	0
Bacteroides_uniformis	0	0	0	0	0	0	0	0	0	0	0	0	0	0	0	0	0	0	0	0	43209.6	39526.8	34136.2	46912.3	28873.1	36473	23834.2	36656.3	32972.9	29199.6	295.8	1084.7	15899.9	34941.1	10338.7	11803.5	9398.1	13703.4	1739.9	3529	0	0	0	0	0	0	0	0	0
Alistipes_unclassified	0	0	0	0	0	0	0	0	0	0	0	0	0	39534.1	0	0	0	18333.1	0	0	0	27217.4	0	0	0	0	0	0	58786.9	84986.9	0	0	0	0	0	0	0	0	0	0	0	0	0	0	0	0	0	0	0
Eubacterium_sp_14_2	0	0	0	0	0	0	0	0	0	0	0	0	0	0	0	0	0	0	0	0	18490.7	19055.8	23685	21443.8	8531.2	12839	7080.7	23785.1	35093.3	8580.6	3333.7	8207.4	0	0	3429.7	706.2	0	155	1572.4	538	0	0	0	0	0	0	0	0	0
Bacteroides_vulgatus	0	0	0	0	0	0	0	0	0	0	0	0	0	0	0	0	0	0	0	0	7033.5	10125.1	5121.1	11742	3776.2	7104.5	5267.4	5743.2	12415.3	7768.2	0	0	0	0	0	0	0	0	0	0	0	0	0	0	0	0	0	0	0
Bacteroides_intestinalis	0	0	0	0	0	0	0	0	0	0	0	0	0	0	0	0	0	0	0	0	13287	7651.7	2009.9	12540.3	5992.8	10571.7	11333.8	10893.4	6336.2	4267.3	0	0	0	3400.8	4006.3	1387.1	7032.9	6747.5	5079	0	0	0	0	0	0	0	0	0	0
Enterorhabdus_caecimuris	0	0	0	0	0	0	0	0	0	0	0	0	0	0	0	0	0	0	0	0	7920.5	3984.4	11546.6	8120.4	3000.1	2662.2	6650.6	2633.7	10652.1	4609.7	0	0	0	0	0	0	0	0	0	0	0	0	0	0	0	0	0	0	0
Bacteroides_stercoris	0	0	0	0	0	0	0	0	0	0	0	0	0	0	0	0	0	0	0	0	9422.3	3124.6	28417.3	9106.7	1405.2	13728.9	1893.3	0	908.4	0	0	0	0	0	0	0	0	0	0	0	0	0	0	0	0	0	0	0	0
Bilophila_unclassified	0	0	0	0	0	0	0	0	0	0	0	0	0	0	0	0	0	0	0	0	1688.3	2624.8	1785.9	1977	958.3	448.8	0	109.1	1051.6	430.7	0	0	0	0	0	0	0	0	0	0	0	0	0	0	0	0	0	0	0
Bacteroides_faecis	0	0	0	0	0	0	0	0	0	0	0	0	0	0	0	0	0	0	0	0	1903.5	586.9	382.8	4122.6	1298.6	678.9	388.9	1531.3	645.5	569.8	1202	404.5	0	399	200.5	484.3	463.9	553.7	0	0	0	0	0	0	0	0	0	0	0
Bacteroides_xylanisolvens	0	0	0	0	0	0	0	0	0	0	0	0	0	0	0	0	0	0	0	0	200.1	482.3	0	1412.1	0	550	0	0	0	0	0	0	0	0	0	0	0	0	0	0	0	0	0	0	0	0	0	0	0
Oxalobacter_formigenes	0	0	0	0	0	0	0	0	0	0	0	0	0	0	0	0	0	0	0	0	0	259.3	885.1	0	0	0	0	0	1057.6	0	0	0	0	0	0	0	0	0	0	0	0	0	0	0	0	0	0	0	0
Bacteroides_dorei	0	0	0	0	0	0	0	0	0	0	0	0	0	0	0	0	0	1237.8	0	140.5	0	0	0	0	0	0	0	0	0	0	0	0	0	0	0	0	0	0	0	0	0	0	0	0	0	0	0	0	0
Proteus_mirabilis	0	0	0	0	0	0	0	0	0	0	0	0	0	0	0	0	0	0	0	0	1201.2	0	1523.8	0	0	1600.8	0	0	0	0	0	0	0	0	0	0	0	0	0	0	0	0	0	0	0	0	0	0	0
Escherichia_unclassified	0	0	0	0	0	0	0	0	0	0	0	0	0	0	0	0	0	0	0	0	0	0	5677.1	0	0	0	0	0	0	0	0	0	0	0	0	0	0	0	0	0	0	0	0	0	0	0	0	0	0
Escherichia_coli	0	0	0	0	0	0	0	0	0	0	0	0	0	0	0	0	0	0	0	0	0	0	0	0	0	0	0	0	0	0	0	1926.9	0	0	0	0	0	0	0	0	0	0	0	0	0	0	0	0	0
Desulfovibrio_desulfuricans	0	0	0	0	0	0	0	0	0	0	0	0	54.8	0	0	0	0	51.7	0	0	0	0	0	0	0	0	0	0	0	0	0	0	0	0	0	0	0	0	0	0	0	0	0	0	0	0	0	0	0
Erysipelotrichaceae_bacterium_6_1_45	0	0	0	0	0	0	0	16132.2	0	0	19471.7	0	0	0	0	0	0	31713.6	0	0	0	0	0	0	0	0	0	0	0	0	0	0	0	0	0	0	0	46737.5	0	0	0	0	0	0	29251.2	0	0	0	0
Anaerotruncus_sp_G3_2012	0	0	0	10317.2	0	7845.5	0	0	0	0	0	0	0	12298.8	0	0	0	1088	0	0	0	0	0	0	0	0	0	0	0	0	0	0	0	0	0	0	0	0	0	0	3215.5	1096.4	0	0	1660.6	0	1426.6	2807.3	3477.9
Peptostreptococcaceae_noname_unclassified	0	100878	0	0	0	65942.9	0	0	0	0	0	0	0	0	0	0	0	0	0	0	0	0	0	0	57624.3	0	0	0	0	0	66973.9	0	0	0	0	39950.4	0	0	0	0	0	0	0	0	0	0	0	0	0
Oscillibacter_sp_1_3	0	0	0	0	0	0	0	0	0	0	0	0	0	0	0	0	0	0	0	0	0	0	0	0	0	0	0	0	0	0	0	0	0	0	0	0	0	0	0	0	0	49.6	0	0	0	0	0	0	0
Roseburia_unclassified	0	0	0	0	0	0	0	0	0	0	8493.3	0	15979.7	0	0	25102.1	0	22628.7	0	0	0	0	0	0	0	0	0	0	0	0	0	0	0	0	0	0	0	0	0	0	0	0	15611.8	0	0	0	0	0	0
Lachnospiraceae_bacterium_8_1_57FAA	0	0	0	0	0	0	0	0	0	0	0	0	0	0	0	0	0	0	0	0	0	0	0	0	26018.5	0	0	0	0	0	0	0	0	0	0	0	0	0	0	0	0	0	0	0	0	0	0	0	0
Dorea_sp_5_2	0	0	0	0	0	446.6	0	0	0	0	0	0	0	0	0	0	0	0	0	0	0	0	0	0	0	0	0	0	0	0	0	0	0	0	0	0	0	0	3344.9	0	0	225.7	0	0	0	0	0	0	0
Butyrivibrio_unclassified	0	0	0	0	0	0	0	901.3	0	0	0	0	0	0	0	0	4717.3	0	0	0	0	0	0	5865.8	0	7849.7	5746.6	4257.9	0	4277.3	0	0	9000.4	0	0	1937.2	0	0	0	0	1294.6	882.9	0	897.2	4011.6	0	2297.6	0	1867.1
Ruminococcus_torques	0	0	0	0	0	0	0	0	0	0	0	0	0	0	0	0	0	0	0	0	0	0	0	0	0	0	0	0	0	0	0	0	0	0	0	0	0	0	0	0	0	0	0	273.2	0	0	0	0	27.5
Eubacterium_sp_3_1_31	0	0	0	0	0	0	0	0	0	0	69993.2	42827.8	149482	78246.6	0	96257.8	149097	41224.3	44254.6	119878	0	0	0	0	0	0	0	0	0	0	0	0	0	0	0	0	0	0	0	0	0	0	0	0	0	0	0	0	0
Clostridium_sp_ASF502	0	0	0	0	0	0	0	0	0	0	0	0	0	0	0	0	0	0	0	0	0	0	0	0	0	0	0	0	0	0	0	0	0	0	0	0	0	105.5	0	0	0	0	0	0	0	0	0	0	0
Enterococcus_hirae	0	0	0	0	0	0	0	0	0	0	0	0	0	0	0	0	0	0	0	0	0	0	0	0	0	0	0	0	0	0	71204.6	15632.6	0	0	3128.6	3097.4	0	0	17843.3	957	0	0	0	0	0	0	0	0	0
Parabacteroides_unclassified	0	0	0	0	0	0	0	0	0	0	0	0	0	0	0	0	0	0	0	0	0	0	0	0	0	0	0	0	0	0	23288.5	11578	0	0	2083	118.3	0	0	6944.5	0	0	0	0	0	0	0	0	0	0
Parabacteroides_distasonis	0	0	0	0	0	0	0	0	0	0	0	0	0	0	0	0	0	0	0	0	0	0	0	0	0	0	0	0	0	0	0	0	0	3484	0	3763.8	3156.7	4968.2	0	1370.9	0	0	0	0	0	0	0	0	0
Odoribacter_unclassified	0	0	0	0	0	0	0	0	0	0	0	0	0	0	0	0	0	0	0	0	0	0	0	0	0	0	0	0	0	0	640.5	0	0	231.2	5748.5	51.2	2061.6	4714.7	6482.4	0	0	0	0	0	0	0	0	0	0
Adlercreutzia_equolifaciens
[truncated: 1 more columns]

## Sheet: Figure 1-Biom-Table-MaxBin
Related to Figure 1D-I.
Taxonomic assisgnment of shotgun metagenomics read using MaxBin2.
# Constructed from biom file	C10	C1	C2	C3	C4	C5	C6	C7	C8	C9	E10	E1	E2	E3	E4	E5	E6	E7	E8	E9	J10	J1	J2	J3	J4	J5	J6	J7	J8	J9	T10	T11	T12	T13	T14	T15	T16	T17	T18	T19	T1	T20	T2	T3	T4	T5	T6	T7	T8
#OTU ID	81044.6	89543.1	46377.7	59658.1	43325.4	58678.9	28283.7	30613.7	44250.3	39794.2	4789.35	10697.8	3400.9	4979.63	14157.9	8793.39	9155.48	12798.3	5700.2	3462.9	44.21	41.2	43.74	11.73	28.47	57.87	23.68	9.37	6.31	29.64	30.84	7.2	3.32	5.46	4.82	18.97	12.83	8.34	3.44	9.46	15.39	3.06	17.3	108.52	38.57	41.41	65.08	25.22	37.72
mbin_0001_fasta	45825.7	48742.5	24084.9	38794	26911.6	27962.1	13633.4	18948.2	27708.7	20712.7	1787.31	3417.92	1956.98	3696.2	4977.87	4427.61	5450.95	6886.72	1968.11	1985.55	20.24	18.89	23.85	7.45	20.64	25.01	12.87	5.98	2.25	9.56	15.65	2.65	2.21	3.32	1.59	5.36	6.08	4.48	2.42	5.45	8.56	1.49	9.6	51.59	23.48	20.03	32.63	20.49	19.37
mbin_0002_fasta	20775.2	26058.3	11612.4	20637.3	16950	14773.8	6462.19	9065.85	16698.7	12334.4	280.94	244.75	296.95	695.86	499	758.4	897.88	1118.3	232.43	327.99	12.43	9.6	12.7	4.13	9.22	15.73	6.8	4.18	0.9	6.53	7.14	0.59	0.23	1.54	0.24	0.38	3.13	0.59	0.66	2.98	3.09	0.23	4.77	26.39	12.15	10.69	18.64	11.86	10.06
mbin_0003_fasta	20656	12394	10143	6626	23029	4891	11352	11335	18186	12590	33190	21660	9459	17712	14542	32972	14299	14631	8342	25771	25	8	24	10	22	24	19	14	6	9	27353	57035	22493	20706	17988	8476	9457	10867	46485	20300	5779	6924	10257	17594	16528	23283	32247	10571	20245
mbin_0004_fasta	18170.7	21043.9	9430.42	17616	11591.4	11623.1	5140.99	8088.68	13256.2	8575.18	697.69	889.63	853.69	1815.37	1569.79	1829	2345.41	2870.81	673.09	836.3	9.56	7.14	7.03	1.86	7.67	9.86	6.06	1.99	1.5	2.63	7.66	1.28	0.72	1.19	0.2	1.11	2.58	1.99	0.43	2.25	3.34	0.87	4.35	20.27	8.6	9.15	14.21	7.85	7.58
mbin_0005_fasta	14409.5	23108.5	11871.3	11692.1	7680.03	10249.4	6042.9	6641.61	8989.18	7763.3	3329.76	11850.2	804.21	1161.1	2722.49	9054.13	4645.59	2669.46	3683.91	3060.76	21.46	19.1	14.36	15.53	31.23	86.83	34.73	24.06	7.98	21.95	30.11	14.27	23.83	15.68	10.22	10.86	38.67	12.73	37.09	20.38	26.12	12.1	35.97	58.07	25.38	25.33	40.12	23.73	32.37
mbin_0006_fasta	13070	18	5	95	48	33	2758	16456	13622	2447	10	31	8	12	208	5	46	24	101	30	6	2	4	0	3	4	6	1	0	4	426	2	6	0	2	0	12	6	57	10	183	2	297	324	2	278	120	5	8
mbin_0007_fasta	12519.1	19133.5	6509.81	13870	8214.84	11400.1	4256.94	5889.7	13433.4	7708.35	870.39	982.02	497.03	1160.59	1367.34	1428.13	1650.65	2311.14	805.58	611.97	8.8	7.46	6.58	1.94	5.96	12.51	6.68	2.54	1.39	2.09	4.62	0.86	0.33	1.36	0.55	1.03	2.5	2.55	0.57	1.35	3.46	0.46	3.65	17.71	8.22	8.75	13.24	6.25	6.05
mbin_0008_fasta	12379.8	21785.3	6587.56	15777.7	9093.7	12714.2	4218.57	6309.82	15613.2	8206.48	939.79	725.39	594.68	1417.87	1415.97	1560.87	2059.76	2595.34	791.67	723.11	6.17	7.4	7.25	2.85	8.13	11.39	5.2	3.22	2.02	4.84	6.27	1.03	1.1	1.18	0.39	2.3	1.92	2.46	0.46	1.33	3.75	0.36	2.83	23.29	6.72	11.29	11.68	6.46	6.95
mbin_0009_fasta	12084.3	13007.5	6430.19	11620.8	9136.35	7601.76	3401.41	5102.91	9194.29	6236.63	340.37	379.83	427.32	962.79	673.94	906.08	1089.83	1386.68	303.12	407.38	7.04	5.36	5.76	2	5.6	6.45	4.39	1.55	0.81	3.21	5.19	0.43	0.45	0.67	0.27	0.8	1.33	1.25	0.35	1.63	2.94	0.22	3.37	14.49	6.31	6.78	9.95	5.63	5.41
mbin_0010_fasta	11019.2	6860.33	5567.61	3653.83	12387.4	2756.11	6286.37	6322.72	9770.62	6629.22	17678.3	11466.1	5168.5	9490.34	7603.75	17282.5	7489.6	7598.34	4379.15	13673.7	26.8	8.92	15.49	2.43	10.95	11.64	7.25	8.6	4.2	8.06	14705.3	30968.3	11788.1	11169.9	9831.17	4774.68	5049.48	5748.02	24331.3	10842.5	3243.47	3724.18	5733.55	9591.04	9239.23	11983.3	17673.7	5775.22	11130.9
mbin_0011_fasta	10537.6	11396.5	5792.62	7817.58	7053.73	7568.64	3638.46	3923.04	7022.38	5869.69	1092.75	1460.73	538.63	1088	1745.43	1474.99	1824.38	2840.81	1033.52	604.97	5.65	3.55	5.92	1.76	6.57	6.68	3.85	1.13	0.51	3.04	3.96	0.91	0.97	0.98	0.62	1.7	2.24	1.33	0.49	1.32	2.72	0.47	2.71	12.64	5.4	4.82	9.39	3.6	4.66
mbin_0012_fasta	9697.66	9710.68	5251.51	8224.37	8496.36	6658.77	2847.38	3475.52	7904.97	6110.39	4.72	5.99	1.89	2.98	4.13	3.47	3	6.17	1.14	1.77	5.28	4.95	3.04	0.87	4.85	6.35	2.1	1.69	0.92	1.36	5.26	0.12	0	0.29	0	0	0.73	0	0.16	1.46	2.71	0	3	13.72	5.31	5.34	9.29	4.91	5.63
mbin_0013_fasta	9661.68	9156.55	7208.17	14207.2	5560.29	10022.4	2162.91	5825.66	5080.2	3421.43	5586.39	3626.7	91.87	67.26	551.4	169.61	111.45	343.16	1020.98	113.14	13.13	32.47	22.79	18.94	33.92	28.39	23.06	14.66	8.6	15.45	76767.2	40693.7	36798.5	20105.5	28951.5	4484.34	24369.5	23934.5	31430.2	19165	46791.3	11452.3	41032.8	55586	47634.1	26163	66882.4	29124.3	78278.7
mbin_0014_fasta	8852.44	7796.66	5185.96	9968.68	8361.86	5493.51	2200.44	5451.69	6577.24	4788.86	10.02	13.49	6.89	19.9	12.18	27.74	15.62	18.15	7.57	10.11	1099.91	1487.24	783.11	831.89	2277.74	4417.62	2755.6	3848.66	734.69	1281.17	20.69	5.93	1.4	3.86	0.86	1.67	5.21	2.55	7.59	3.27	14.39	2.48	13.65	30.38	20.51	19.84	20.41	11.58	21.17
mbin_0015_fasta	8760.73	14256	4663.03	10607.6	6259.08	8334.45	2861.84	4350.57	9906.75	5424.92	550.55	493.85	400.14	951.58	953.48	1049.17	1300.42	1685.18	518.23	469.75	21.1	35.09	22.85	17.88	41.85	97.73	60.63	88.36	15.04	24.29	4.37	0.65	0.67	1.15	0.88	0.45	2.34	0.83	0.33	1.72	1.84	1.3	2.38	11.73	6.3	5.95	9.97	4.88	4.73
mbin_0016_fasta	8555.51	5436.48	4434.53	2860.21	9718.99	2144.7	5045.67	4984.26	7643.75	5289.44	13826.6	8880.4	3972.93	7350.04	5965.16	13424.4	5857.31	6147.17	3446.23	10759	12.4	4.93	11.71	1.97	4.51	9.21	6.28	12.23	3.1	8.09	11996.4	25802.5	9510.41	8975.03	8067.39	3859.05	4025.78	4552.12	19581.4	8513.35	2518.62	2985.01	4572.48	7637.55	7227.16	9702.36	14071.9	4871.01	8976.46
mbin_0017_fasta	8190.78	11326.3	2844.99	7176.48	7972.34	4761.57	3445.13	3863.35	8228.11	6351.62	35.9	78.48	171.49	389.78	64.57	119.4	31.34	89.21	16.09	24.47	8.85	7.29	6.73	4.01	10.65	18.96	8.8	7.84	2	7.1	7233.76	1.93	0.7	3.9	1.34	0.89	3.2	1.56	3.83	2.11	6194.11	1.46	3238.13	10977.3	2931.44	3998.66	3657.93	1584.81	4839.19
mbin_0018_fasta	7403.46	6863.44	5425.12	10442.3	4247.3	7451.95	1555.06	4415	3864.02	2718.77	4781.97	2937.74	61.62	55.95	462.92	146.87	84.6	287.85	850.07	79.29	12.94	16.87	13.89	15.29	29.54	25.08	10.31	10.31	3.3	11.35	57544.8	31510.2	28591.2	14981.5	22315.6	3400.68	17925.9	18235.1	23549.1	14629.4	34792.9	8505.58	30459.7	41915.8	35645.2	18949.2	50477.2	22167.5	57381.6
mbin_0019_fasta	7098.47	4447.12	3655.19	2278.05	8113.24	1779.05	4205.9	4148.86	6293.47	4333.41	11508.2	7527.04	3237.99	6242.86	4998	11281.6	4808.44	5012.64	2865.22	8834.81	17.5	5.21	7.08	3.42	5.69	7.65	4.54	4.3	3.3	5.55	9566.44	20019.9	7739.3	7425.58	6311.06	3041.62	3371.97	3902.34	16035.1	7116.86	2096.87	2446.69	3733.37	6300.53	6065.92	7862.21	11522.5	3841.28	7254.86
mbin_0020_fasta	6911.51	2030.87	404.16	2915.03	3024.57	2533.37	1677.36	1871.8	1273.33	1767.43	610.89	971.74	370.36	736.91	1470.76	3614.11	1727.3	1486.3	529.52	431.63	4.43	3.18	2.33	1.05	6	8	4.35	2.38	0.76	2.26	7909.08	1.69	0.95	1.29	1.02	2.25	1.95	1.45	1.98	1.53	9748.35	0.57	4540.63	10130.7	6774.02	2748.94	795.68	4821.46	6333.93
mbin_0021_fasta	6776.87	2160.74	76.05	77.28	7296.64	93.74	139.09	2113.02	186.9	250.55	18.38	60.42	289.5	1330.8	227.87	1016.23	505.6	571.02	22.17	191.3	1576.81	196.82	186.71	210.03	247.96	1614.72	8092.84	516.67	3095.99	1234.11	13.39	118.2	106.57	101.64	172.39	51.47	467.2	55.69	210.98	187.32	6.22	90.44	9.98	13.96	12.98	9.59	15.53	15.11	9.85
mbin_0022_fasta	6501.41	2078.97	24.21	33.36	6876.66	126.19	48.65	2136.09	63.15	164.4	2.49	17.06	42.69	4.89	11.69	1.42	1.08	2.7	1.85	0.71	914.21	133.21	17.8	19.43	3.15	297.86	7255.66	2.68	2941.37	876.13	1.42	583.88	485.82	204.71	290.77	92.18	312.26	199.8	350.51	224.22	1.22	112.24	1.11	1.73	2.96	1.65	6.75	5.04	1.77
mbin_0023_fasta	6471.21	14.1	3.51	45.54	14.6	16.89	1329.48	7717.2	6520.25	1133.97	4.04	12.02	4.67	13.42	101.97	4.54	12.84	10.75	55.01	8.97	1.07	3.19	2.29	2.88	1.86	4.92	3.08	2.2	0.6	3.89	2.94	0.4	0.79	1.3	0.37	0.81	2.49	0.47	2.76	1.31	3.07	0.24	6.28	6.22	4.68	6.08	3.73	3.5	4.41
mbin_0024_fasta	6426.5	5986.54	4600.18	8959.38	3642.92	6371.78	1444.31	3792.71	3518.36	2361.13	4450.41	2660.55	49.82	45.47	413.03	126.23	103.65	251.83	800.82	73.98	12.01	18.54	9.75	11.58	17.17	16.68	12.47	11.65	5.13	6.63	48764.5	26458.3	25033.6	12650.9	18835.4	2691.17	15371.5	15535.3	20563.8	12474	29503.7	7255.28	26473.5	37534.9	31901.5	15373.3	43682.3	19790.3	48850.8
mbin_0025_fasta	6179.93	3854.82	2931.69	3221.53	4902.23	2482.93	1013.8	2266.28	2588.91	1914.9	27.1	25.93	15.08	26.78	19.91	15.13	17.05	19.67	15.61	9.38	10721.9	15145.3	8415.07	8298.61	23037.7	44433.9	27655.3	39076.7	7576.17	12516.8	7.69	2.32	1.34	1.16	2.6	3.24	2.4	1.23	14.22	3.18	5.44	0.31	4.02	11.52	13.07	13.14	16.8	8.75	4.85
mbin_0026_fasta	5780.25	3614.5	2946.16	1861.92	6521.75	1421.45	3348.4	3318.05	5112.23	3541.19	9224.41	6048.05	2647.79	4932.35	3978.18	9106.52	3961.59	4033.85	2300.21	7200.71	13.11	3.21	7.84	2.16	6.4	6.68	3.12	4.13	1.8	5.86	7786.89	16418.4	6213.68	5867.23	5218.76	2518.48	2709.2	3037.97	12924.4	5768.06	1713.08	1955.42	3023.84	5045.24	4912.11	6378.92	9359.36	2998.65	5778.33
mbin_0027_fasta	5262.46	4845.69	3850.27	7449.4	2919.46	5266.5	1121.66	3183.32	2767.7	1930.41	3383.8	2025.61	30.44	30.59	326.47	104.93	63.56	194.25	624.16	51.66	9.73	12.47	9.32	9.87	19.68	14.92	5.99	9.14	5.05	4.82	41000.8	22162.6	20772.2	10770.1	15481.8	2427.53	12795.1	13065	16981.5	10573.7	24461.7	5999.28	21911.9	30341	25733.6	13221.9	36148.2	15950.6	40960.2
mbin_0028_fasta	5240.24	5238.23	3706.47	3629.28	4711.06	4011.33	1862.33	1881.48	3754.58	3233.41	1928.42	2042.48	765.45	1754.58	2198.91	2275.37	2712.95	4675.71	1640.64	904.86	4.65	2.58	2.4	0.7	4.44	3.74	2.24	1.71	1.04	2.5	2.13	2	0.67	1.07	2.04	1.61	1.81	2	1.22	1.73	1.18	0.38	1.08	8.67	3.51	2.83	6.41	2.07	3.68
mbin_0029_fasta	4955.63	19275.9	13.3	19219	10289.5	13585.9	2339	4678.74	8187.63	9068.88	32.19	1175.18	15.15	756.7	90.21	17.63	17.35	601.54	724.88	226.27	316.47	506.28	2092.2	7275.53	131.49	55195.6	8277.19	10.28	3471.24	14470	6371.27	78.92	15.94	27.28	30.17	17.94	85.13	15.4	375.45	133.45	43.82	23.58	25.9	42.01	46	32.27	30.2	529.98	538.33
mbin_0030_fasta	4843.63	1470.67	252.67	492.42	3398.92	340.93	236.73	1720.15	301.82	433.11	17.94	37.31	32.5	71.41	45.72	12.41	8.39	32.77	21.22	13.25	441.53	130.66	66.33	80.75	170.83	408.59	3273.48	233.47	1312.39	456.55	0.75	0.39	0.5	0.36	0.53	0.36	1.3	0.2	0.67	0.76	0.9	0.1	1.1	1.92	1.54	1.85	3.42	1.24	1.54
mbin_0031_fasta	4803.22	5234.99	2836.83	4649.54	3499.92	2933.87	1615.57	2198.18	3762.88	2509.52	562.39	582.02	203	618.1	762	688.15	558.14	990.79	318.44	278.61	2.59	2.23	1.81	0.62	2.62	2.86	1.29	0.93	0.43	1.19	2.07	0.33	0.57	0.44	0.26	0.84	1.09	0.7	0.32	0.34	1.42	0.45	1.23	6.83	2.88	2.59	4.05	2.5	2.52
mbin_0032_fasta	4524.02	291.85	85.86	250.49	137	140.2	919.18	5101.04	4512.9	894.08	10.66	21	4.76	22.19	83.32	89.59	42	32.01	34.97	20.18	2.11	4.98	2.03	1.84	3.13	44.19	22.08	2.67	1.77	6.14	11.89	4.47	6.52	9.86	2.97	3.37	41.71	7.19	36.77	17.39	3.76	9.97	16.26	8.9	4.7	6.37	5.98	3.22	9.43
mbin_0033_fasta	4458.73	188.76	2.5	1461.21	69.66	830.96	2184.68	2562.66	2325.64	3812.44	0	0	0.35	0.96	1.35	0.17	1.12	1.74	0.54	0.17	0.18	0.92	4.18	0.51	0.36	49.1	31.16	0	0.72	0.38	1.1	0.36	0	0	0	0	0.01	0	0.38	0.18	0.2	0	2.19	1.48	1.29	1.06	0.7	1.46	2.54
mbin_0034_fasta	4404.01	1992.01	491	21433	6130	836.01	242	15936	5461.99	1472	5	5	3	3	3	0	5	10	3	4	1	6	5	0	6	3	3	3	0	0	7	6	1	0	0	0	4	1	1	0	10	0	9	7	4	4	5	11	14
mbin_0035_fasta	4289.05	11.32	3.51	37.48	11.76	16.19	924.7	5069.18	4268.42	802.64	5.81	9.56	6.85	9.5	71.79	2.12	13.68	11.22	43.66	6.81	0.5	1.99	2.36	0.66	2.36	4.07	4.04	1.07	0.29	0.44	3.8	0.92	0.61	0.64	0.14	1.51	3.18	0.14	4.4	0.8	1.64	0.74	1.84	1.67	1.42	1.68	1.32	0.79	0.79
mbin_0036_fasta	4272.12	2654.68	2197.95	1384.09	4730.2	1069.46	2485.8	2467.17	3705.47	2694.07	6710.11	4571.9	1948.18	3639.48	2957.82	6669.14	2965.98	2995.85	1693.82	5361.78	8.23	1.93	6.09	2.24	4.87	4.98	2.06	2.87	0.86	4.63	5701.82	11908	4587.04	4338	3819.49	1831.99	1985.5	2253.57	9484.22	4280.22	1337.72	1462.03	2287.4	3919.2	3718.47	4844.61	6866.99	2223.33	4364.57
mbin_0037_fasta	4098.02	873.24	191.12	893.12	365.13	216.66	914.72	4743.52	3821.25	958.98	17.34	29.28	13.4	53.4	90.02	42.91	35.68	46.72	43.07	27.83	277.98	107.5	64.56	65.95	445.63	1319.91	236.12	507.25	45.6	324.05	29.61	8.16	3.88	5.45	2.27	3.16	8.98	3.34	13.89	5.17	14.57	4.66	17.29	21.35	18.51	20.3	17.77	9.64	22.14
mbin_0038_fasta	4054.3	3760.39	3017.29	5784.02	2260.71	4102.42	881.49	2435.47	2142.3	1443.37	2891.16	1703.2	34.06	23.54	268.35	80.58	57.77	153.74	485.18	45.79	6.14	10.01	10.88	6.74	15.12	10.48	8.77	6.93	2.94	6.31	31365.7	17182.8	16025.1	8266.67	12057.4	1819.32	9978.57	10129.3	13027	8103.48	18725.5	4717.55	16661.1	23359.1	19894.6	10124.4	27682.2	12318.3	31456.8
mbin_0039_fasta	4035.77	3012.69	1992.68	5803.01	3450.65	2702.23	1046.42	758.58	1120.71	1993.64	749.91	1283.39	665.37	509.7	736.18	852.83	684.71	2020.95	786.15	226.42	5232.75	4218.61	1335.38	42.14	5560.95	16982.7	14.8	12996.3	4069.97	4	4.17	0.7	0.97	1.26	0.84	2.32	1.85	0.82	1.09	1.28	2.15	0.57	4.07	6.42	8.62	4.73	6.19	4.89	5.19
mbin_0040_fasta	3921.18	15775.3	10.55	15661.5	8496.4	11080.3	1925.31	3656.01	6759.98	7429.19	20.27	1027.73	43.98	599.29	90.24	4.55	4.01	491.05	568.44	153.15	212.22	394.14	1823.66	6130.93	113.68	46865.4	7069.32	7.92	3019.95	12712.4	5222.85	1.64	1.23	2.06	1.26	1.14	5.6	0.77	27.74	10.35	12.58	1.35	6.2	23.75	13.46	12.1	15.59	421.78	395.87
mbin_0041_fasta	3864.56	6.31	2.62	39.8	7.75	10.18	788.49	4460.38	3930.21	707.35	34.34	49.64	24.05	2050.83	239.24	11.94	15.71	24.37	64.43	9.68	2.12	1.12	4.57	0.42	0.51	7.66	3.61	0.37	0.49	0.7	9.65	66.94	3.09	19.74	4.91	1.62	13.15	5.56	28.84	6.07	5.75	7.02	1.57	3.38	4.43	6.13	4.92	2.6	15.39
mbin_0042_fasta	3729.89	722.43	429.32	2845.09	2509.91	1440.35	687.65	2325.37	1652.1	444.61	344.94	1106.04	99.17	47.72	1681	516.34	35.75	347.7	118.26	13.98	1.5	2.9	5.58	0.04	0.28	0.22	3.31	2.18	0.21	0.79	1.98	2.19	0	0	1.43	1.85	0.62	1.44	0.01	0.04	4.36	0.01	0.03	1.98	2.63	0.07	4.33	0.14	1.45
mbin_0043_fasta	3654.38	1065.3	461.57	6654.37	717.32	1126.07	1677.45	1352.65	3457.64	7892.36	4595.05	1571.58	1072.55	1540.91	9204.57	2158.14	1125.8	17288.7	14377.9	863.26	2.19	1.73	1.08	0	3.06	5.57	2.18	2.59	1.98	6.08	3.31	7.19	7.87	3.88	4.77	11.53	5.82	10.32	7.9	7.72	2.14	9.01	3.28	3.89	4.96	4.17	5.78	3.02	4.01
mbin_0044_fasta	3624.08	4287.18	1560.27	4059.62	3086.67	2286.07	1157.71	1930.13	3053.92	2606.73	12.14	4.81	1.32	6.58	4.59	20.05	6.42	5.49	2.76	2.78	3.71	2.51	2.2	1.54	2.41	5.36	2.91	1.48	0.79	3.38	1.05	0.28	0.12	0.44	0.19	0.08	1.12	0.54	0.68	0.92	1	0.39	1.15	4.29	2.08	1.92	3.14	2.07	2.23
mbin_0045_fasta	3476.77	1440.38	690.88	871.34	1970.09	840.9	298.6	1427.13	1718.97	1417.69	3.52	6.7	5.47	7.06	4.03	11.45	3.5	18.39	29.06	4.83	3072.09	2833.64	1399.79	2055.87	1235.49	13776.1	6233.59	4143.32	1448.36	5689.88	5408.9	786.45	471.77	1057.86	598.09	438.52	904.3	764.49	1896.75	684.71	5456.58	808.58	1577.65	3406.73	860.67	5553.96	1791.19	1533.79	4267.5
mbin_0046_fasta	3374.95	1261.57	1097.2	1739.81	874.62	899.79	1122.69	1901.73	923.55	1750.77	11.16	93.17	2.57	20.63	19.12	3.77	2.37	10.96	7.98	1.08	1.48	0.85	2.13	1.36	0.54	3.97	2.24	0.76	0.57	0	38.18	0	0.59	0.39	0.04	0.82	5.65	0.17	55.82	18.86	14.64	1.25	18.04	16.47	9.62	43.82	21.1	10.69	29.25
mbin_0047_fasta	3228.6	928.67	196.81	1363.91	1411.49	1174.84	799.78	877	614.58	823.98	325.79	464.25	161.69	338.35	674.39	1640.57	761.72	658.43	236.63	200.07	6.23	2.24	2.83	6.55	3.87	10.59	13.43	15.09	1.62	5.26	3792.58	5.44	1.42	4.84	3.63	2.41	6.16	1.81	14.95	2.15	4767.67	1.33	2200.44	5034.67	3318.52	1325.31	380.68	2375.9	3075.67
mbin_0048_fasta	3223.69	418.13	438.59	956.65	929.22	869.5	428.24	368.23	324.57	301.52	89.04	44.1	11.39	129.4	173.48	49.87	34.76	28.45	24.27	73.92	4.19	0.42	2.55	160.61	2.85	47.48	2.14	1.23	0.75	21.52	0.38	0.22	0.21	0.09	0.1	0	0.22	0	0.08	0.38	0.35	0.3	0.49	1.44	1.51	1	1.86	0.38	1.47
mbin_0049_fasta	3180.63	1433.12	1546.37	5795.81	1913.55	2662.07	701.97	348.88	251.7	1589.08	780.45	1309.47	351.2	3797.25	57.37	1883.73	1143.51	1220.13	57.42	365.56	4191.83	3154.68	1072.82	31.65	4889.41	13187	7.89	11244	3204.81	3.17	3.08	4.24	358.3	88.24	15.63	112	891.04	120.74	30.19	126.8	0.99	56.51	1.51	9.37	5.91	2.9	612.3	448.7	4.98
mbin_0050_fasta	2984.74	1859.5	1568.92	959.68	3505.62	766.19	1755.77	1737.81	2748.14	1879.47	4885.55	3173.12	1456.5	2687.8	2114.55	4798.1	2128.9	2149.61	1256.17	3899.56	6.39	1.46	2.46	1.3	1.51	4.03	1.89	1.96	0.86	2.17	4108.92	8554.92	3303.72	3153.76	2709.88	1309.94	1396.55	1615.44	6850.87	3039.47	875.7	1041.67	1587.37	2634.33	2572.68	3366.84	4929.5	1613.2	3049.16
mbin_0051_fasta	2877.29	2649.04	2091.8	3996.55	1595.11	2853.65	592.98	1702.92	1543.95	1033.78	1889.08	1129.45	22.61	17.85	183.77	54.56	44.26	112.25	343.1	31.11	5.34	5.21	8.84	5.95	10.12	9.71	6.33	5.66	1.27	4.01	21911.3	11937.2	11288.1	5836.36	8390.09	1271.16	7000.76	7055.73	9231.66	5702.54	13142.9	3298.27	11735.6	16514	13881.5	7086.18	19359.6	8699.7	21920.9
mbin_0052_fasta	2868.22	741.81	55.23	840.92	489.87	766	407.74	29.33	810.8	23.8	485.53	47.57	16.36	28.33	23.34	16.43	3.45	23.42	46.48	2.4	1.53	2.27	2.44	2.05	2.97	5.97	2.86	1.56	0.52	1.27	7722.3	0.44	0.25	1.19	0.29	0.67	2.07	0.6	1.58	1.88	3124.32	0.78	3990.99	5515.66	8253.84	6327.48	4738.05	723.96	7474.51
mbin_0053_fasta	2777.19	2742.2	1907.09	2765.14	2263.39	1498.08	1039.94	1342.96	2073.3	1604.08	278.22	190.63	171.8	642.25	600.82	573.37	250.44	666.21	345.2	267.38	3.07	2.25	2.11	1.31	1.77	5.11	1.89	0.43	0.51	1.4	1.15	0.2	0.04	0.16	0.03	0.69	0.46	0.08	0.51	0.31	0.81	0.3	1.09	2.86	1.65	0.97	3.45	1.32	1.85
mbin_0054_fasta	2757.04	975.59	721.73	1008	413.06	728.66	366.75	238.66	1559.56	709.57	55.31	259.05	49.93	133.37	349.56	788.4	183.22	383.88	160.65	50.59	33.64	41.77	30.96	7.69	420.22	129.89	76.07	843.02	25	548.92	572.53	1.49	99.2	93.56	19.54	17.5	950.85	37.42	293.73	196.08	568.22	80.48	33.78	18.41	43.04	255.61	73.1	249.5	465.03
mbin_0055_fasta	2586	1773.95	1150.42	4121.43	2162.43	1464.28	637.14	552.44	700.45	1183.99	325.25	654.51	346.14	125.01	244.94	307.19	75.98	751.01	336.11	46.37	3692.76	3014.16	1036.85	130.57	4022.64	12081	324.42	9477.17	2824.68	122.13	4.42	1.02	2.45	0.74	0.94	1.07	5.06	0.67	0.99	1.65	2.31	0.77	4.47	5.27	4.3	3.32	8.4	2.89	5.41
mbin_0056_fasta	2539.46	2975.56	871.55	2570.79	2368.96	2010.58	825.02	1000.84	2558.66	1903.32	0.67	3.98	0.26	1.87	1.13	0.69	0.79	2.22	0.39	0.2	14.96	21.27	11.95	20.84	11.29	70.56	20.07	9.17	4.78	12.02	1.43	0.11	0	0.18	0	0.03	0.08	0.14	0.01	0.22	0.77	0.01	0.17	4.29	0.99	1.26	3.12	0.2	2.52
mbin_0057_fasta	2534.89	1596.6	84.06	997.61	125.96	572.47	525.98	58.28	195.16	20.68	125.8	15.91	17.05	38.64	96.61	49.07	15.44	23.16	20.54	408.15	16.4	4.01	2.71	3.98	7.06	8.85	10.33	3.23	1.18	2.18	14147.8	1.61	0.49	2.77	0.94	0.77	2.43	0.91	2.59	1.83	8092.96	0.61	7347.07	9263.72	11253.3	12689.5	4617.23	2335.05	6090.91
mbin_0058_fasta	2431.24	1685.11	90.42	2320.76	109.68	459.51	690.94	81.92	104.71	180.02	70.2	18.05	15.98	48	102.93	158.41	27.43	30.99	20.71	416.02	25.06	1534.46	7.26	7.15	21.44	34.97	42.3	6.72	14.1	2274.23	20734.6	2.79	10.41	6.18	1.93	2.17	28.16	3.62	5.34	5.81	13021.7	9.3	13519.2	19482.6	19553.3	20698.6	11477.5	5194.82	12547.2
mbin_0059_fasta	2399.19	5936.69	2753.25	5328.7	1667.54	3405.4	921.95	2586.05	2903.7	3161.29	5.56	34.24	5.12	6.58	9.09	2.19	1.81	6.3	3.98	1.69	4	3.24	2.7	3.57	2.88	5.08	4.45	2.42	0.93	2.01	14807.5	0.69	2.59	0.88	0.35	0.1	234.92	58.93	1099.24	214.18	5916.26	0	8974.99	9368.75	3.67	10175	3852.89	6.81	7.27
mbin_0060_fasta	2188.61	1384.18	1113.14	693.25	2498.3	535.84	1310.9	1262.16	1939.31	1371.13	3576.63	2263.41	1030.88	1919.07	1512.91	3482.17	1517.77	1516.5	873.47	2769.46	5.01	0.74	2.84	0.27	1.6	2.63	1.53	2.08	1.16	1.05	2981.45	6914.78	2502.21	2353.71	2078.74	988.92	1029.99	1201.2	5009.44	2297.86	726.24	774.83	1261.88	2097.46	2044.82	2526.03	3644.03	1237.74	2435.4
mbin_0061_fasta	2139.45	4.3	0.79	11.99	9.43	8.93	417.94	2480.17	2112.48	416.4	3.21	3.59	0.81	4.42	32.95	3.23	3.56	4.89	16	4.44	0	0	2	0.37	0	0.46	0	1.04	0	0.89	1.52	0.71	0.62	0.47	0.41	0.21	0.51	0.25	1.54	0.55	2.22	0.65	2.75	3.4	1.65	0.97	1.9	2.01	1.94
mbin_0062_fasta	2115.13	2269.79	181.99	285.29	1064.83	175.06	821.75	220.64	949.79	2003.53	136.87	177.81	14.76	101.47	105.11	531.98	57.82	138.99	202.34	276.35	575.52	112.23	746.09	860.1	787.58	8519.62	3831.55	1545.57	940.28	1252.4	12673.8	0	0	3.65	2.47	0	4	0	10.41	4.41	7908.25	3.65	9165.64	11135.5	7425.77	8434.71	5657.11	3296.7	11249.8
mbin_0063_fasta	2041.42	2207.28	1183.8	1812.49	1690.78	1391.71	606.44	840.67	1590.81	1082.47	506.21	560.61	335.88	627.47	733.57	814.58	749.04	1343.34	545.51	271.24	1.89	0.98	0.91	0.45	1.07	1.47	0.73	0.58	0.34	0.53	1.89	0.51	0.46	0.49	0.36	0.71	0.59	0.69	0.38	0.56	0.69	0.36	0.61	2.41	1.79	1.35	2.25	1.22	1.06
mbin_0064_fasta	2023.98	486.38	259.96	1853.78	266.51	2284.33	369.18	199.49	407.22	296.54	80.44	40.08	18.24	141.93	341.22	121.37	59.96	44.38	23.23	50.37	29.07	5.07	3.64	489.19	23.88	156.46	10.03	23.92	10.85	103.62	0.64	0	0	0	0	0	0.16	0	1.03	0	1.04	0	0.56	3.37	0	1.42	2.34	1.18	1.11
mbin_0065_fasta	2019.77	5609.15	1000.65	2009.55	1169.67	752.61	1281.55	1880.9	2162.87	1660.65	141.36	55.81	31.18	75.57	108.34	146.59	55.34	58.16	28.57	28.48	3.62	3.03	1.11	3.39	7.62	13.37	3.22	2.44	1.86	3.18	7.9	34.46	35.87	37.56	13.42	25.86	53.44	20.53	154.28	61.58	7.84	80.45	10.77	6.81	15.01	12.79	15.04	5.31	7.22
mbin_0066_fasta	1971.25	7377.25	17.19	7292.01	3974.57	5233.11	924.38	1847.12	3184.76	3563.52	19.88	453.92	16.08	282.51	41.14	14.65	13.51	256.51	289.39	88.15	133.83	205.87	795.46	2685.99	98.79	20279.5	3265.29	92	1372.75	5621.27	2442.07	26.79	7.22	13.23	8.11	10.39	49.83	6.32	253.32	96.36	17.68	13.55	18.13	22.08	24.98	18.27	17.05	195.32	204.47
mbin_0067_fasta	1965.19	3884.14	427.42	1382.51	940.29	1687.07	607.68	1189.23	1610.45	1002.7	262.27	154.95	120.99	151.24	210.12	210.78	185.56	220.33	135.86	83.29	2.94	5.32	2.92	4.37	6.52	11.15	6.99	6.15	1.7	3.58	12562.1	0.94	0.8	2.56	0.47	0.49	2.55	1.08	1.83	1.75	8777.62	0.72	5502.48	15098.1	6165.7	7177.92	6097.68	2297.48	9274.29
mbin_0068_fasta	1959.75	330.41	78.97	808.18	199.59	581.52	911.33	1057.62	1210.78	1597.5	0.47	0.7	0.21	0.79	0.88	1.53	0.19	1.1	0.37	0.44	0.27	0.6	0.68	10.7	0.35	0.67	5.77	10.05	0.16	50.72	0.37	0.09	0.08	0.2	0.05	0.01	0.37	0.04	1.91	0.53	0.59	0.14	0.42	0.98	0.79	0.86	0.52	0.38	0.51
mbin_0069_fasta	1915.57	1136.93	61.7	361.54	92.08	318.73	234.93	230.41	318.55	200.55	15.48	82.55	24.39	10.1	54.1	426.79	60.94	1019.96	21.95	59.68	0.45	0.6	0.84	0.09	1.03	2.05	0.29	0.76	0.17	0.76	8.93	0.23	0.28	0.31	0.1	0.21	0.48	0.34	0.7	0.18	0.81	0.2	0.77	1.42	11.5	1.44	0.99	1.3	1.6
mbin_0070_fasta	1907.25	1401.65	786.34	311.05	1843.04	76.29	163.79	837.8	115.9	196.77	1.5	1.23	0.45	1.83	1.45	1.69	1.24	1.76	3.67	1.06	2.03	0.73	1.49	0.48	2.94	7.25	7.57	5.92	0.53	1	1.27	0.31	0.42	0.77	0.32	0.16	1.44	0.37	2.29	0.82	0.5	0.53	0.65	1.12	0.63	1.37	2.36	0.22	0.35
mbin_0071_fasta	1835.01	1563.14	482.83	1826.34	1259.01	538.61	302.93	1488.27	845.74	556.98	59.48	51.4	21.34	57.39	67.37	48.29	21.23	67.31	24.74	18.14	844.38	1158.6	617.36	814.84	1725.89	3343.63	2324.55	2893.2	663.58	1181.03	2.41	1.03	0.69	0.81	0.69	0.69	0.93	0.57	1.71	0.75	1.32	0.5	1.25	2.68	1.97	3.61	3.16	1.63	2.09
mbin_0072_fasta	1814.92	115.17	194.96	50.98	738.53	53.08	234.41	1172.81	306.23	3779.83	3.27	10.12	42.31	222.81	5.52	5.63	0.86	2.31	20.28	0.51	0.86	0.71	0.92	0.41	1.07	1.78	0.99	1.06	0.34	0.45	25.27	0.51	0.31	0.4	0.41	0.37	0.81	0.65	1.72	0.5	17.81	0.3	4.87	1.56	114.88	3.06	9.31	1.43	34.54
mbin_0073_fasta	1762.07	1169.97	610.57	2682.97	1263.69	626.26	388.73	1894.55	1108.04	736.15	5.65	8.97	3.34	15.68	6.75	4.92	2.24	8.4	5.22	1.78	722.18	950.66	560.56	550.55	1553.81	2919.2	1674.22	2445.32	459.75	783.82	5.32	0.5	0.37	0.7	0.24	0.09	0.88	0.35	1.12	0.74	2.92	0.27	1.67	4.53	2.81	5.42	3.43	2.78	4.39
mbin_0074_fasta	1756.65	497.98	96.72	717.17	770.72	631.02	456.3	471.88	332.24	434.56	151.2	236.33	93.84	176.41	384.42	895.35	455.01	366.16	130.28	110.79	3.06	2.63	1.01	3.23	4.26	7.36	10.53	12.24	2.06	3.35	2098.37	0.38	0.52	1.24	0	0.16	0.95	0.22	0.45	0.45	2554.57	0.1	1154.96	2611.82	1727.32	701.47	200.09	1288.79	1676.28
mbin_0075_fasta	1745.97	1284.06	448.48	351.96	1413.23	386.14	136.69	1625.95	300.95	315.34	27.64	44.23	14.37	145.69	42.42	280.11	609.53	203.46	7.39	110.63	2.6	0.78	1.94	0.49	13.34	2.28	1.05	6.07	1.04	1.73	94.86	1175.02	211.76	1149.92	1045.39	450.01	825.74	1238.7	2679.31	674.32	177.81	561.36	97.12	630.66	133.77	50.47	172.42	118.51	147.31
mbin_0076_fasta	1735.54	1564.05	1251.93	2396.14	967.7	1695.8	361.22	1021.31	910.74	619.9	962.08	591.41	10.62	10.27	91.49	30.12	20.39	60.76	174.02	17.57	2.49	5.48	2.57	3.22	7.83	5.95	4.69	2.51	0.82	1.9	14184.6	7193.46	6796.9	3529.07	5081.66	832.46	4081.89	4301.88	5561.73	3466.55	8015.38	1962.35	7557.24	10746.4	8648.78	4262.25	12054.9	5400.16	13859.3
mbin_0077_fasta	1724.05	2081.22	725.72	1732.42	1453.06	755.54	426.7	813.33	964.81	856.87	206.62	185.23	61.85	242.12	265.08	252.9	111.95	244.23	104.65	91.73	1.63	0.85	1.01	35.12	1.64	2.21	2.39	23.35	0.2	53.51	7.09	0.33	0.3	0.35	0.06	0.43	0.57	0.26	0.48	0.41	0.88	0.15	0.65	1.83	0.94	1.11	1.49	0.79	1.25
mbin_0078_fasta	1688.43	431.77	460.49	296.73	780.02	435.38	261.4	358.59	378.67	355.16	14.94	55.02	10.39	39.49	49.53	139.77	9.34	360.18	14.77	8.62	2.77	2.79	1.26	3.44	4.18	11.6	6.72	5.82	1.92	49.19	6.52	24.86	84.47	21.61	18.73	28.74	113.08	41.43	66.67	72.09	1.68	254.71	3.54	4.15	3.6	5.16	5.38	2.94	5.57
mbin_0079_fasta	1669.57	791.26	30.35	5483.46	157.23	84.01	811.03	70.59	20.69	575.39	40.33	83.44	19.8	41.92	63.51	471	39.25	57.44	40.26	107.55	16.07	5522.69	19.35	12.07	46.63	116.95	21.28	14.66	4.35	8129.39	26328.3	23.74	11.18	24.22	6.59	6.83	16.59	10.56	22.12	18.77	19264.9	33.3	23113.3	38138.7	33334.4	29845.9	25476.7	10838.6	25430.5
mbin_0080_fasta	1652.11	302.21	88.1	3188.26	187.41	362.76	705	607.91	1570.49	3768.23	1619.68	95.8	478.27	567.43	4368.46	633.63	33.51	7672.75	6755.84	225.38	1.11	1.4	0.83	0.39	1.47	4.57	1.24	2.6	0.66	2.24	1.99	3.52	3.3	2.11	2.31	6.43	5.08	5.68	5.9	2.9	3.88	2.76	4.35	3.68	4.2	5.13	5.11	1.32	3.09
mbin_0081_fasta	1603.36	700.19	459.57	2525.88	558.02	529.41	672.95	623.59	1379.42	2765.81	1117.94	82.88	338.91	506.35	2947.13	528.38	39.85	5140.35	4466.96	191.75	1.27	0.32	1.6	0.51	0.6	2.49	1.14	2.64	0.35	2.21	2.78	1.89	2.07	1.98	1.37	2.41	2.96	1.91	2.3	2.82	2.97	2.53	2.75	6.04	3.36	3.74	3.23	1.9	3.34
mbin_0082_fasta	1556.07	524.47	722.96	666.96	428.14	366.93	351.16	667.75	458.61	508.9	12.98	12.42	4.01	20.05	12.24	7.12	7.32	14.59	8.78	5.74	5089.71	7282.99	3924.52	3998.92	11046.5	21125.7	12200.3	18555.6	3249.46	5857.77	6.6	1.32	1.11	1.23	0.81	1.39	2.23	0.56	3.28	1.77	2.95	0.63	2.8	5.12	5.52	10.72	7.74	3.85	4.42
mbin_0083_fasta	1553.1	444.29	5437.45	477.59	28.79	487.76	576.58	922.23	931.36	1799.78	1	0	0.47	0.47	0	0	0	0	0	0	0	0.47	1.41	0	0	0	0.47	0	0	0	0.24	0	0	0	0	0	0	0	0.76	0	0	1.53	2	0	1.41	0.47	2	0	0.47
mbin_0084_fasta	1546.74	3097.58	542.64	1161.64	715.06	404.71	784.68	896.29	1438.66	800.37	205.4	84.49	14.43	35.33	77.24	96.42	16.91	45.72	24.9	34.35	107.42	10.03	27.88	15.26	211.18	38.99	6.24	175.48	2.78	1.63	0.94	0.1	0.3	0.43	0.11	0.44	0.98	0.15	0.68	0.3	0.56	0.74	1.46	0.93	2.41	0.69	1.6	0.94	1.22
mbin_0085_fasta	1504.2	3808.66	1725.13	3274.21	1037.76	2198.78	572.87	1610.96	1845.81	1999.31	4.53	4.73	2.26	3.62	4.95	1.73	1.85	3.87	2.42	0.89	1.15	3.76	1.75	1.65	1.67	5.18	3.42	1.53	0.5	2.41	9226	2.29	2.64	1.83	0.56	0.95	152.06	48.17	728.75	149.13	3649.53	0.59	5643.16	5892.23	4.26	6425.65	2453.22	3.64	5.78
mbin_0086_fasta	1488.81	976.42	581.59	7054.73	1967.51	915.28	230.6	5040.31	2007.06	805.65	4.63	3.69	26.7	328.65	6.74	43.6	16.31	18.27	31.37	3.92	0.79	3.51	1.48	0.1	1.98	1.81	1.03	1.25	0.15	4.48	12.28	7.1	59.3	11.63	15.17	19.83	103.02	22.62	19.52	21.73	5.83	15.78	8.67	9.49	4.11	11.99	64.24	47.37	4.02
mbin_0087_fasta	1475.14	59.57	16.53	64.65	80.97	30.71	332.44	1704.63	1467.86	332.79	6.51	6.94	3.44	10.53	29.01	8.92	9.52	13	16.33	10.06	4.31	3.45	1.84	2.53	81.33	14.57	6.96	53.5	1.98	5.8	3.71	16.31	8.72	10.13	4.85	5.11	15.94	7.78	31.26	10.45	1.23	7.89	1.93	2.11	2.17	2.08	1.52	1.38	1.42
mbin_0088_fasta	1454.41	1563.87	133.86	219.25	748.43	116.03	549.42	155.42	683.27	1480.42	104.13	105.22	18.16	93.22	89.31	397.31	53.17	111.12	124.51	171.15	420.16	86.54	556.02	637.05	605.14	6073.6	2803.57	1135.46	706.61	905.01	9144.78	0.55	0.94	4.65	0.3	0.81	1.41	0.81	5.01	1.78	5663.04	1.18	6768.8	8113.17	5240.57	6215.57	4071.99	2313.24	8112.98
mbin_0089_fasta	1417.52	5664.07	4.15	5600.26	3028.7	3943.18	691.99	1337.57	2437.73	2673.2	8.16	363.9	15.8	219.02	31.91	2.65	2.21	173.9	201.79	56.55	78.83	140.82	661.98	2186.18	40.71	16746.7	2627.14	3.02	1109.57	4726.65	1837.82	2.29	1	1.19	0.75	1.01	5.93	0.92	31.73	11.68	4.33	1.42	3.06	9.16	6.53	4.94	6.18	146.6	138.76
mbin_0090_fasta	1407.13	831.63	686.04	444.73	1546.85	341.99	815.17	801.2	1232.03	875.7	2204.43	1428.21	638.39	1177.89	941.52	2177.85	924.69	968.15	560.89	1713	2.41	0.69	1.61	1.19	1.89	1.85	0.86	0.61	1.38	1.6	1812.03	3846.64	1484.43	1389.22	1246.96	589.83	644.75	741.2	3086.18	1360.55	413.78	454.7	748.7	1256.34	1232.73	1552.12	2153.75	742.98	1430.18
mbin_0091_fasta	1394.53	512.21	1.06	95.29	1471.37	16.98	19.15	536.64	36.95	78.95	1.22	4.48	8	2.85	2.44	1	1.04	1.55	1.27	0.69	287.72	76.14	35.3	19.47	27.41	189.92	1643.8	35.76	612.37	247.69	0.75	0.39	0.85	0.47	2.76	0.37	3.06	0.6	1.05	1.97	0.42	0.32	0.58	0.68	0.99	0.52	2.29	0.62	0.74
mbin_0092_fasta	1384.83	4717.19	603.54	1556.18	958.67	2815.01	293.43	1384.95	1526.98	870.23	229.26	286.67	205.71	224.51	319.49	260.43	293.53	398.63	189.24	152.3	438.25	324.3	121.88	37.65	729.42	1407.88	34.1	1341.25	278.83	195.32	19.73	1.81	2.21	1.58	0.51	2.13	2.6	0.97	5.86	1.28	10.58	1.46	11.46	17.57	17.08	13.67	8.52	5.14	13.78
mbin_0093_fasta	1360.67	1313.72	961.2	867.61	384.25	442.88	330.56	403.37	374.24	361.62	0.59	1.16	0.21	0.64	0.16	3.92	4.57	1.11	1.78	1.84	0.09	0.43	0.45	0.15	5.12	0.66	1.36	3.24	0.35	0.08	0.44	0	0	0.02	0.03	0.02	0.09	0.02	0.37	0.32	0.12	0.02	0.4	0.45	0.5	0.26	0.79	0.25	0.12
mbin_0094_fasta	1306.2	307.2	374.25	138.16	381.75	308.31	80.95	154.98	46.07	234.54	26.43	14.49	71.52	255.47	56.98	433.24	152.77	256.09	31.47	277.53	477.68	301.97	70.99	114.68	1732.41	1448.86	220.48	2480.78	197.54	494.82	5.73	47.59	10.93	53.73	7.92	21.07	4.22	1.4	2.95	1.58	5.07	0.81	3.02	3.67	4.26	5.33	5.42	1.99	3.11
mbin_0095_fasta	1286.37	47950	41950	9917.91	10.24	13.36	3624.18	8318.51	9.48	5.18	267.4	25.84	11.33	46.15	37.24	88381.8	36019.8	57.9	283.94	26016.9	4.24	1.75	4.13	2.4	21.55	17.86	4.54	7.74	4.96	14.09	7.73	7.87	13.6	8.15	8.38	2.89	25.22	25.06	11.66	7.13	7.88	6.81	4.82	13.32	11.95	11.54	9.14	8.86	7.16
mbin_0096_fasta	1262.28	1242.78	300.35	623.68	941.98	474.56	293.42	589.49	771.71	957.53	52.38	46.82	63.53	131.77	94.58	137.46	94.32	83.99	47.89	39.5	2.39	1.89	1.16	1.07	3.49	8.14	7.47	3.55	2.11	7.06	1196.33	1.61	3.01	1.57	0.88	1	3.83	2.66	8.28	2.94	484.73	1.81	588.57	655.73	906.26	325.18	434.78	338.18	552.74
mbin_0097_fasta	1250.42	2403.72	94.69	971.53	350.54	71.22	298.41	1218.59	955.73	303.25	5.39	49.52	6.32	27.61	28.83	4.75	3.03	14.68	129.61	2.38	4.49	1.74	1.67	1.54	1.82	10.55	18.05	1.54	1.83	84.8	7.6	2.33	4.42	4	0.97	4.08	7.58	3.24	13.42	6.2	10.01	5.3	11.05	4.04	6.59	4.22	6.66	6.49	19.28
mbin_0098_fasta	1249.44	158.15	26.47	69.61	1202.84	70.43	15.29	1724.74	14.06	75.5	3.77	0.96	2.27	174.42	35.99	74.62	128.11	932.53	78.41	254.07	1.45	0	0.82	0.16	0.31	0.81	0.4	1.5	0	0	62.43	2.51	7.3	58.71	1.79	75.04	708.69	14.3	5024.75	2017.17	26.88	137.74	80.87	4.99	113.84	66.27	45.97	6.02	15.18
mbin_0099_fasta	1226.69	716.6	344.66	1566.05	685.45	420.58	326.6	1122.54	626.58	566.3	6.24	5.21	6.77	7.16	4.79	2.21	1.85	5.99	5.15	1.27	348.16	459.8	281.4	265.5	752.21	1417.07	763.46	1168.79	222.76	360.41	1.47	0.15	0.23	0.33	0.07	0.2	0.54	0.23	0.51	0.44	0.7	0.16	0.56	1.67	1.14	3.29	3.25	1.36	1.39
mbin_0100_fasta	1225.6	19192.4	574.21	4336.39	626.88	764.28	4591.82	3750.59	6525.78	4108.42	124.02	50.15	34.21	56.76	114.54	491.22	28.82	75.59	17.61	30.9	0.98	1.03	0.81	47.91	2.89	18.61	2.25	2.11	0.84	6.64	4.91	1.1	0.68	0.49	0.26	0.78	0.81	0.65	2.41	0.57	1.61	0.33	4.91	3.74	6.35	4.52	3.26	4.91	3.42
mbin_0101_fasta	1182.89	643.79	295.1	622.87	471.01	456.41	234.86	320.12	473.09	270.81	174.9	161.58	30.91	90.45	95.16	115.29	67.36	102.22	52.5	77.42	5.27	12.71	8.27	11.63	18.9	24.44	15.71	8.24	3.46	8.37	59831	1.47	1.22	12.61	1.24	0.11	5.21	0.44	3.17	5.42	49326.7	0.35	27032	87283.7	26284.9	33979.4	30404.5	12099.5	41397.2
mbin_0102_fasta	1165.11	356.5	878.39	561.17	421.8	311.79	144.67	480.95	397.38	245.19	26.06	37.4	4.66	30.49	17.12	24.92	13.16	31.48	7.08	8.49	7870.85	11784.2	6175.72	6589.64	16387.8	34043.2	18613.4	28141.8	5233.16	9317.27	3153.51	0	0	9.18	0	5.51	1.84	0	1.84	0	2784.91	0	1439.02	4788.76	1257.99	1853.57	1540.77	651.03	2250.45
mbin_0103_fasta	1156.63	865.92	257.61	301.88	261.66	474.83	389.95	466.19	595.22	550.46	1404.76	492.31	240.45	583.05	666.49	1506.46	1638.33	2754.97	1480.79	618.25	3.13	0.22	2.33	0.08	0.68	1.33	0.29	0.86	0.43	1.29	396.48	368.25	394.72	1959.12	995.65	712.33	2290.56	3288.64	4998.45	697.64	212.85	1436.85	97.64	478.64	213.94	88.9	108.14	293.15	2495.84
mbin_0104_fasta	1143	365.92	60.18	415.62	378.54	752.57	144.01	157.42	368.77	323.27	486.8	423.45	58.54	101.89	642.13	167.79	282.88	1054.11	528.46	154.3	17.63	20.17	6.82	20.14	238.07	122.69	50.24	25.54	9.86	51.21	1.68	1.48	1.82	0.87	0.95	0.78	0.48	0.4	1.07	0.48	0.75	0.65	0.72	1.8	1.8	1.02	1.62	0.59	2.26
mbin_0105_fasta	1109.06	1055.51	826.12	1601.8	622.5	1087.28	244.66	655.02	610.68	397.89	778.75	457.52	10.14	10.14	71.41	24.14	14.36	54.45	138.59	13.36	1.78	2.93	2.7	1.42	3.27	3.87	2.45	1.23	0.72	2.45	8607.7	4730.27	4382.54	2253.83	3239.23	507.65	2713.22	2734.69	3587.62	2249.21	5158.95	1276.95	4622.47	6436.02	5470.14	2775.92	7559.95	3398.58	8510.07
mbin_0106_fasta	1106.77	1498.48	633.13	1287.63	945.56	784.92	259.06	454.48	597.65	592.08	145.45	81.84	54.42	61.72	90.16	84.47	45.27	96.26	50.38	24.82	276.26	223.75	70.05	60.88	291.2	910.33	7.7	653.99	199.02	39.21	2.4	12.67	4.98	1.29	1.69	1.21	9.74	7.44	9.79	9.19	0.61	16.77	1.08	1.73	1.35	0.57	0.74	0.67	1.21
mbin_0107_fasta	1085.58	409.86	315.41	438.82	213.53	301.05	169.33	106.27	658.09	317.36	25.64	120.12	24.38	64.44	150.12	293.76	80.3	169.7	79.22	22.43	11.88	18.29	12.8	9.37	185.57	80.35	33.22	369.07	9.38	240.22	352.01	2.69	46.02	40.47	7.65	7.94	375.89	19.82	117.57	80.61	321.17	31.03	29.62	22.14	33.96	156.93	53.67	157.55	289.22
mbin_0108_fasta	1069.28	152.64	26.59	79.92	193.67	37.87	38.15	624.58	35.29	58.65	3.7	4.29	1.65	4.85	3.87	2.81	2.83	5.24	2.29	2.22	1.54	1.17	0.99	45.51	6.96	24.79	3.57	1.8	1.25	50.42	1.85	5.11	4.99	2.87	2.47	2.51	6.48	2.82	14.81	6.09	0.89	8.12	1.27	0.94	0.89	1.73	1.17	0.51	1.05
mbin_0109_fasta	1056.05	101.67	1210.34	5886.32	78.82	5026.22	690.87	86	41550.8	4437.76	405.42	45.31	2248.52	6975.03	258.93	33.84	40.69	54.26	10.88	15.36	79.87	43.16	37.75	3131.45	84.04	310.66	83.2	165.14	122.89	15238.9	74398.9	69.53	58.69	170.62	32.81	50.84	99.9	89.06	232.51	82.7	58396.3	45.83	59646.8	83918.2	51697.3	40489.1	63011.9	19042.4	54432.7
mbin_0110_fasta	1046.93	1008.44	552.68	1099.68	841.74	688.06	308.88	367.64	633.77	547.83	235.81	304.47	144.86	227.25	317.77	323.15	286.04	567.36	250.51	114.59	541.57	458	224.83	117.08	728.82	1827.44	278.32	1429.89	404.9	121.94	0.91	0.18	0.38	0.11	0.28	0.43	0.5	0.27	0.34	0.44	0.33	0.14	0.31	1.42	0.75	0.89	1.63	1.06	0.85
mbin_0111_fasta	1032.33	470.15	360.42	530.53	300.54	711.54	198.45	184.03	1561.92	632.12	438.07	4860.25	980.65	1408.61	1738.09	1377.6	484	804.82	777.83	515.95	22.09	12.94	7.29	9.13	109.33	149.59	5.58	235.3	7.6	18.03	2580.1	3.28	2.8	2.13	3.72	2.01	0.43	0.43	0.43	0.85	206.16	2.13	1408.86	769.53	840.5	478.52	1763.39	741.56	1351.61
mbin_0112_fasta	1007.41	813.94	57.99	470.99	17.09	214.24	257.55	36.11	14.65	11	10.3	4.37	8.72	23.19	52.07	29.55	12.02	26.97	8.13	239.46	9.85	1.91	2.92	1.5	2.93	5.8	5.22	1.84	2.34	1.86	7049.92	1.02	0.49	2.46	0.6	0.24	1.18	0.63	1.84	0.86	4152.16	0.61	3699.77	4529.83	5420.88	6325	2080.45	1264.02	2539.54
mbin_0113_fasta	998.52	1993.8	228.32	645.38	604.37	954.91	135.4	858.38	474.6	390.01	109.9	169.51	102.19	249.51	222.22	210.58	161.59	507.06	135.22	117.76	322.69	244.72	120.76	1775.37	665.51	1384.82	136.83	924.91	209.9	1659.19	6.56	1.32	0.8	0.91	0.42	0.67	1.67	0.94	2.85	1.01	3.42	1.12	3.37	5.27	3.8	16.99	3.99	2.94	5.58
mbin_0114_fasta	994.63	1063.9	91.24	143.64	496.38	77.99	376.96	107.04	446.18	981.84	62.31	79.13	13.05	50.9	52.07	266.7	33.42	67.1	84.15	114.62	260.63	54.34	333.56	397.89	360.84	3832.15	1721.7	689.91	432.06	553.3	6046.2	1.17	0.32	2.61	0.73	0.51	1.96	0.75	3.24	1.95	3763.9	0.28	4488.79	5374.91	3550.82	4088.52	2710.96	1547.44	5385.33
mbin_0115_fasta	971.04	114.85	5.07	146.69	206.47	84.68	95.91	164.38	832.19	402.39	41.03	165.64	80.73	418.14	531.3	1700.12	37.98	652.27	205.75	610.98	29.44	14.74	40.07	16.82	17.54	555.03	8.07	91.62	4.8	47.38	15518.4	99.22	54.97	156.18	97.29	46.43	1231.19	110.05	313.15	144.29	2543.88	110.93	5935.22	10433.3	4458.11	8885.71	2412.43	4700.39	12246.7
mbin_0116_fasta	950.87	257.4	35.75	115.16	167.29	65.16	198.68	961.99	739.49	219.75	3.86	12.22	3.01	19.81	18.35	7.75	5.35	8.66	15.54	4.34	1.05	0.91	0.89	2.05	1.47	4.08	3.76	1.25	0.74	8.01	1.38	1.2	1.29	0.96	0.45	0.74	1.83	0.69	6.68	2.64	1.07	1.33	1.31	1.05	1.37	1.25	1.16	0.62	1.87
mbin_0117_fasta	940.55	572.81	171.29	824.46	725.59	328.76	136.92	665.33	346.29	297.78	8.78	10.69	7.29	23.4	11.58	7.54	2.4	18.07	8.23	3.74	245.99	285.73	173.07	274.13	384.94	1228.54	815.99	667.36	281.24	422.85	44.17	0.4	0.19	0.33	0.07	0.08	0.53	0.23	1.24	0.43	0.92	0.13	0.73	1.24	2.45	2.61	1.51	4.2	4.6
mbin_0118_fasta	936.54	620.42	660.06	1644.43	741.88	1038.09	262.15	143.42	137.85	652.93	146.51	293.35	149.3	448.65	76.49	178.72	62.1	325.38	127.86	29.28	1644.18	1316.6	437.2	37.45	1786.23	5570.79	129.52	4115.43	1310.85	86.01	113.37	13.9	44.33	14.44	5.3	13.36	116.35	19.79	53.82	32.39	52.25	17.95	29.35	25.46	113.31	64.9	99.96	97.6	131.35
mbin_0119_fasta	924.21	637.93	230.95	756.48	767.82	240.91	169.81	353.51	72.68	240.65	23.59	45.89	60.27	56.58	36.52	40.23	6.56	38.91	14.95	4.25	2420.96	5344.53	3619.9	6286.88	16087.2	17606.2	13253.9	17518.8	3587.2	3950.06	6.52	4.07	74.42	105.25	56.99	3.07	16.75	11.61	7.92	3.78	1.84	2.54	3.48	4.85	4.73	7.66	26.59	11.04	4.88
mbin_0120_fasta	918.41	411.14	539.49	267.2	832.76	339.93	263.49	355.93	280.54	357.21	45.56	188.14	31.88	163.15	117.78	113.75	136.98	118.96	57.88	45.15	5.51	3.68	2.93	0.47	6.98	53.76	2.01	10.78	3.36	1.86	1.57	1122.38	614.88	917.64	536.81	721.89	1236.47	541.56	1670.77	1376.32	0.89	706.89	1.59	1.62	1.17	1.32	2.33	2.02	1.71
mbin_0121_fasta	908.78	115.85	101.08	89.07	387.8	75.03	122.91	581.88	170.89	1872.58	55.34	69.12	48.77	126.23	100.99	35.62	16.23	64.96	60.24	12.64	0.37	0.99	0.53	0.34	2.28	2.54	0.85	3.29	0.13	0.72	22.16	0.71	0.6	0.68	0.33	0.47	1.14	0.53	1.36	0.34	16.88	0.42	7.28	8.78	65.04	7.83	11.77	4.11	19.06
mbin_0122_fasta	900.16	938.82	303.64	652.41	430.99	463.59	207.55	343.5	458.71	530.85	283.41	112.28	26.71	72.05	239.48	70.3	36.17	232.36	236.06	51.45	6.46	6.76	4.79	11.43	12.9	32.07	12.08	9.46	4.19	23.22	15879.8	32.16	35.27	34.48	15.86	15.42	40.95	29.54	80.75	28.53	11629.7	19.51	7540.85	18684.4	7918.57	9030.08	8347.22	3154.79	10414.9
mbin_0123_fasta	873.99	337.4	129.59	220.34	206.64	175.51	129.22	423.33	137.09	194.92	18.17	27.21	8.26	22.65	37.07	13.62	8.31	23.14	9.9	4.63	1.53	0.66	0.71	0.77	3.71	5.45	2.04	4.56	0.8	1.23	121.65	38.4	27.65	31.91	15.57	15.34	63.35	23.6	100.03	37.68	50.79	36.73	68.33	88.33	112.34	97.61	75.16	15.68	93.19
mbin_0124_fasta	870.28	64.57	27.52	45.89	121.17	10.52	15.65	22.2	166.87	27.08	5.32	3.64	2.23	8.32	8.12	8.55	3.7	11.04	3.9	1.23	396.12	162.63	56.23	86.82	300.52	591.5	386.28	485.64	1460.56	601.17	39.01	0.95	0.27	2.14	0.62	0.51	1.36	0.33	1.6	0.56	39.13	0.76	70.35	51.46	34.81	58.77	61.16	18.22	43.02
mbin_0125_fasta	860.26	2626.34	161.25	2463.67	274.19	620.27	1077.58	1757.21	1174.53	696.87	293.58	19.93	17.61	77.11	45.57	215.77	301.32	75.01	171.28	2.18	18.45	31.03	17.05	2.25	7.69	893.57	557.03	19.98	4.92	10.42	6508.03	17.84	95.78	26.98	4.52	281.2	103.27	22.52	84.86	68.73	2508.76	109.13	1312.19	1821.44	2531.61	4055.09	1382.46	1037.9	3311.77
mbin_0126_fasta	842.76	348.06	350.01	599.74	742.43	273.68	107.13	251.4	244.65	180.65	33.75	49.16	61.8	45.17	81.55	136.31	31.38	291.3	149.26	19.53	16.27	7.36	3.11	3.61	10.9	28.92	2.8	42.97	9.97	1.12	0.97	0.11	0.36	0.26	0.12	0.08	0.23	0.09	0.23	0.17	0.57	0.17	0.6	1.74	0.85	0.48	1.17	0.74	0.71
mbin_0127_fasta	841.49	1128.04	404.46	1176.76	619.85	713.42	197.88	372.32	392.93	401.77	130.2	204.13	132.71	97.38	226.04	154.76	102.78	345.3	143.47	54.45	1657.04	1827.13	866.14	708.42	2532.12	6275.48	2108.89	4963.72	1163.92	1019.19	4.02	0.86	0.94	1.59	0.54	0.88	1.89	0.53	1.57	0.88	1.73	0.7	1.27	2.74	2.92	2.9	2.74	1.58	3.07
mbin_0128_fasta	825.71	183.8	859.18	3925.66	202.73	3052.73	554.84	169.49	26523	2983.67	286.62	42.43	1222.96	3846.93	154.62	11.76	5.24	215.87	22.67	6.12	10.05	15.24	8.34	1998.05	22.69	31.39	13.37	7.23	47.92	9154.65	41103.1	11.63	5.26	14.73	1.28	3.03	7.49	3.63	12.8	6.06	32232.8	5.29	32989.3	46591.8	28746.8	22539.5	34643.9	10538.6	30477.3
mbin_0129_fasta	822.25	1584.72	270.7	920.22	609.04	817.01	189.17	515.84	607.17	431.85	97.39	85.69	72.63	151.77	232.26	101.75	59.86	202.45	139.25	35.55	14.82	11.91	4.6	0.58	19.54	45.82	5.24	93.62	11.21	19.62	1.05	0.47	0.34	0.45	0.2	0.31	0.57	0.54	0.7	0.36	0.64	0.31	0.6	2.21	1.1	1	1.34	0.51	1.26
mbin_0130_fasta	820.74	30058.5	26345.3	6269.64	9.74	13.08	2231.95	5147.53	14.1	7.42	181.27	15.37	9.09	23.79	18.63	54724.3	22154.9	44.81	169.39	15916.7	3.48	1.92	2.4	1.7	8.44	6.04	3.66	4.61	3.14	6.59	4.91	7.88	6.61	4.42	5.12	1.7	16.25	16.55	7.45	6.08	2.9	3.07	2.86	4.75	3.41	3.83	4.68	4.51	4.63
mbin_0131_fasta	820.42	928.88	331.31	770.19	772.85	571.47	287.53	303.22	828.12	589.1	1156.5	881.8	964.44	2443.76	2018.55	2524.09	2239.24	2960.65	1398.14	813.15	5929.54	9523.15	7127.08	7733.65	14478.5	37876.9	21048.7	28033.5	5639.5	7075.44	5.57	1.98	2.24	1.77	1.74	4.42	3.23	1.34	8.03	3.63	3.37	0.85	3.12	6.73	5.99	6.74	6.54	4.12	5.29
mbin_0132_fasta	804.81	926.67	385.83	720.33	564.45	515.52	196.32	399.1	630.72	362.58	112.54	69.56	27.78	53.43	84.32	61.28	32.25	72.34	31.38	26.26	3.76	0.4	0.57	1.72	0.78	2.02	1.52	11.38	1.7	0.43	0.67	0.32	0.14	0.19	0.16	0.07	0.23	0.08	0.42	0.12	0.53	0.13	0.49	1.59	0.85	0.68	1.16	0.42	0.64
mbin_0133_fasta	799.86	877.39	569.84	962.38	970.98	327.97	300.78	438.95	660.23	465.69	308.56	156.36	28.88	127.89	127.42	95.49	61.56	500.28	71.72	35.93	1.25	1.11	0.61	0.17	1.32	2.53	0.82	0.47	0.17	0.94	1215.76	2.67	2.66	2.27	1.61	0.89	2.83	2.06	3.06	1.54	936.17	1.27	686.52	2164.28	495.92	1073.64	528.65	432.51	802.98
mbin_0134_fasta	796.57	1767.07	65.52	432.9	135.78	96.53	541.99	1117.96	1249.72	493.79	22.47	27.78	20.18	50.62	40.3	77.77	39.13	44.75	20.12	17.93	473.13	366.82	136.75	372.82	693.07	2197.3	1301.87	586.94	189.27	381.07	4.3	1.26	0.48	1	0.7	0.45	1.35	0.59	2.92	0.7	2.3	0.37	3.12	6.51	2.67	4.2	3.7	2.01	3.56
mbin_0135_fasta	781.72	1371.64	201.86	1305.15	0.96	738.09	32.17	549.21	952.71	396.41	92.11	7.01	2.73	6.13	20.54	491.16	148.19	66.34	25.56	114.18	2.74	1.81	1.16	4.01	24.97	10.05	21.92	3.5	8.49	45.97	713.3	0.82	272.95	0.12	45.75	88.94	21.75	26.16	5.16	26.25	411.41	0	672.6	331.18	265.48	156.77	391.87	216.62	393.4
mbin_0136_fasta	777.27	2060.01	442.24	641.6	236.93	279.24	574.71	463.67	834.35	458.28	249.97	112.92	22.87	394.56	64.08	349.57	659.87	73.19	56.81	97.49	1.86	3.7	2.92	3.37	7.18	9.15	4.76	4.23	0.69	2.89	17576.2	1.08	0.96	2.8	0.41	0.31	3.42	1.19	1.78	2.19	14489	0.9	7634.03	23271	9009.96	11198.2	10463.5	3720.1	14449
mbin_0137_fasta	751.22	780.02	608.58	768.14	847.6	556.77	383.23	301.07	646.35	693.24	292.4	497.12	168.4	778.15	515.78	899.13	1027.67	875.98	240.47	825.34	610.78	577.81	354.67	282.77	1204.39	3200.88	697.92	2299.69	421.91	833.16	3.01	1.15	0.4	0.83	0.38	0.83	1.52	0.95	2.99	0.93	0.39	0.46	0.94	2.54	1.29	2.04	3.32	0.55	1.86
mbin_0138_fasta	734.94	53.86	3.64	48.15	44.49	13.29	123.73	82.89	31.33	157.34	157.87	587.3	41.07	717.09	47.81	5.65	3.35	495.16	121.25	6.78	0.92	0.54	0.64	0.42	1.73	3.17	1.1	1.68	0.49	1.25	19.88	0.89	0.58	0.79	0.56	0.57	1.11	0.57	1.69	0.88	605.91	0.75	33.62	1644.25	423.78	327.85	1080.97	8.05	77.98
mbin_0139_fasta	728.91	506.08	440.85	346.54	678.62	185.56	122.19	397.54	462.02	426.38	39.5	51.18	189.93	376.57	282.5	750.32	328.38	369.9	85.19	216.17	1.79	0.97	2.12	2.15	2.19	7.61	2.07	4.02	2.87	0.63	83.81	0	0.02	0.6	0.78	0.28	1.29	1.43	0.48	0.3	38.88	0.02	54.27	101.83	96.16	34.25	64.21	13.52	80.48
mbin_0140_fasta	724.96	929.74	273.88	1578.47	871.85	414.67	213.37	828.76	681.4	356.61	3.42	6.18	0.92	30.58	2.47	30.99	47.6	6.42	11.91	105.73	1.22	0.83	2.18	0.59	1.76	3.64	3.43	0.89	182.05	1.95	1133.85	655	225.03	205.52	116.35	76.55	410.04	372	715.43	278.39	738.28	204.02	494.6	590.06	1143.88	861.61	994.47	593.21	1370.1
mbin_0141_fasta	715.7	266.84	503.14	157.85	375.49	117.36	109.82	307.02	150.12	371.56	150.65	134.57	116.77	186.9	181.48	415.22	147.14	150.02	81.05	197.57	350.22	89.62	147.49	95.96	714.14	487.56	116.55	746.52	87.25	247.77	1256.24	290.1	229.38	358.17	132.69	128.83	367.4	143.75	365.96	207.44	315.62	183.53	754.52	796.01	675.4	544.28	576.16	288.44	654.93
mbin_0142_fasta	704.66	208.68	103.84	223.72	185.9	150.75	86.3	345.72	133.46	124.79	9.13	17.76	4.76	18.36	13.65	3.69	3.1	8.28	6.3	3.26	0.7	2.09	0.8	1.93	0.93	2.71	1.22	0.66	0.29	2.23	0.57	0.25	0.16	0.23	0.15	0.08	0.14	0.15	0.2	0.11	0.36	0.1	0.41	0.7	0.59	0.41	0.42	0.29	0.5
mbin_0143_fasta	685.09	848.76	790.96	71.81	558.52	321.64	45.75	1270.95	17.4	67.83	97.55	40.86	36.31	104.84	180.92	473.07	144.27	62.07	25.76	25.37	2356.15	222.46	1055.21	683.39	5549	5885.89	338.49	4459.35	395.41	1379.28	196.83	2	0.65	0.68	1.97	0	10.62	0.33	4.74	0.66	186.46	0	192.72	328.87	127.72	112.78	267.28	206.21	32.18
mbin_0144_fasta	665.45	408.04	146.62	217.83	558.84	136.27	91.18	250.86	136.83	188.16	62.9	104.96	54.73	199.52	175.49	143.77	138.71	162.98	59.31	72.59	208.89	82.79	59.97	86.61	308.77	482.28	566.38	361.61	209.76	212.31	596.69	116.38	64.36	76.31	39.34	40.76	116.82	57.24	190.96	67.78	353.12	52.9	241.29	293.08	373.73	412.24	306.51	181.15	685.65
mbin_0145_fasta	662.28	499.55	97.57	457.19	267.39	562.28	96.99	197.73	268.06	210.98	155.35	184.45	49.95	88.35	324.07	117.81	64.99	303.84	192.92	54.88	32.5	34.35	19.22	32.37	13.17	28.87	49.25	21.8	4.36	53.58	0.94	0.87	0.69	0.8	0.55	0.55	0.6	0.59	1.43	0.49	0.82	0.39	0.74	2.13	1.85	0.79	1	0.4	1.15
mbin_0146_fasta	662.23	458.9	467.16	824.59	349.04	692.95	194.83	66.61	44.28	407.63	55.11	111.92	71.9	241.38	50.83	76.77	18.15	140.63	58.7	67.09	768.45	575.04	174.09	8.24	815	2297.57	11.28	1878.57	544.82	8	1440.1	9.86	38.89	19.25	4.95	10.07	92.24	20.59	20.53	15.99	810.23	17.75	760.95	921.09	1142.8	1191.57	525.62	345.93	585.21
mbin_0147_fasta	659.81	429.43	41.78	143.79	178.81	109.9	344.81	133.15	56	267.77	13.82	80.67	13.87	67.06	60.76	33.45	32.14	76.17	25.97	10.19	787.71	6.73	7.1	0.89	2.54	105.32	72.82	3.8	31.02	3.01	6.08	5537.32	1361.15	1519.82	2260.48	656.74	1146.65	3728.39	9706.73	1587.25	3.73	2859.65	2.72	3.93	5.69	4.71	8.2	4.76	6.76
mbin_0148_fasta	657.86	416.44	105.06	226.07	495.42	169.04	108.03	211.2	170.39	166.61	117.43	134.34	94.96	279.36	267.96	135.05	136.96	256.71	100.17	92.7	727.04	397.83	211.11	173.1	1221.57	1828.34	789.32	1427.27	340.72	360.6	272.81	235.2	93.65	186.17	88.68	94.93	251.6	99.01	275.4	129.89	124.28	87.9	280.5	197.83	202.01	267.37	240.72	90.26	301.09
mbin_0149_fasta	656	3649	12	280	261	260	352	686	11	709	21	53	20	44	40	20	17	31	250	185	775	960	1159	121	261	28551	7980	495	1848	2882	39	4211	1565	2854	30	1310	963	209	4188	2081	18	409	9	14	18	29	24	12	16
mbin_0150_fasta	646.4	489.15	169.94	157.73	521.17	152.48	54.39	556.56	121.71	130.73	14.93	20.7	9.35	63.83	22.32	98	203.74	76.85	13.67	37.49	6.64	5.8	6.35	5.63	16.72	41.36	18.42	12.07	5.97	14.14	37.52	436.54	95.31	402.43	347.13	152.73	310.33	417.16	919.52	241.36	64.1	222.71	42.44	219.1	50.77	25.58	59.11	41.6	56.42
mbin_0151_fasta	645	2581	317	575	721	608	200	601	247	369	312	209	79	1003	341	981	100	529	200	213	2280	1069	1117	36	5413	12063	573	3646	1580	2432	625	6	6	2	7	0	4	6	11	1	152	4	246	533	303	282	240	218	294
mbin_0152_fasta	643.35	512.43	283.5	167.48	637.72	189.04	128.55	169.82	351.25	207.8	189.99	147.79	452.33	1899.43	398.29	1346.88	712.84	879.29	95.13	284.16	449.72	41.03	68.12	60.11	77.59	529.18	86.49	366.62	34.65	185.94	691.93	415.73	510.86	1071.68	364.89	231.14	848.81	473.41	1412.09	396.27	291.57	379.6	242.29	298.14	313.76	203.75	256.16	188.43	431.77
mbin_0153_fasta	641.49	1115.5	298.69	1242.98	646.65	452.12	236.88	572.61	605.04	507.73	17.07	5.14	1.67	16.73	3.54	9.26	2.89	6.28	3.31	2.28	1.28	1.32	1.74	0.99	41.71	9.08	4.32	27.44	0.74	2.37	2945.06	0.98	114.31	8.92	3.14	4.24	56.11	9.28	287.71	56.99	1608.7	27.14	1048.84	1301.92	546.41	1609.23	842.63	290.36	1073.88
mbin_0154_fasta	639.77	252.4	18.92	217.72	98.17	174.88	107.86	16.8	157.94	30.99	104.21	11.89	6.38	10.52	11.84	6.9	2.38	6.95	11.02	25.34	2.22	1.5	1.05	1.02	3.2	6.39	6.35	2.8	2.54	1.92	3375.75	0.74	0.5	0.83	0.35	0.55	1.1	0.6	1.25	0.96	1799.47	0.43	1530.83	2305.72	3729.59	2746.76	1575.99	589.65	2599.03
mbin_0155_fasta	638.06	323.69	84.1	290.36	305.69	585.78	147.48	231.84	348.52	213.41	2.96	14.6	0.58	7.79	1.33	3.59	2.97	2.32	1.25	0.81	68.62	72.28	28.54	152.59	7.86	832.13	129.13	40.44	30.42	24.04	0.55	0.86	0.32	1.38	1.49	0.49	0.67	0.01	0.07	0.24	0.3	0.14	0	0.87	0.94	0.54	0.23	0.13	0.33
mbin_0156_fasta	636.16	42.56	1.85	208.01	67.02	168.77	295.32	387.93	332.68	536.59	0.31	0.75	0.5	6.96	1.8	2.23	3.95	30.91	2.88	9.36	0.11	0.18	0.31	0.3	0.16	1.62	0.35	0.16	0.07	0.18	2.71	0.2	0.43	2.65	4.28	2.75	25.11	0.69	175.86	68	1.15	7.04	4.14	0.83	4.82	2.86	2.1	0.56	1.02
mbin_0157_fasta	635.86	246.16	358.57	252.07	290.82	162.67	95.03	267.62	233.09	224.06	11.07	12.66	15.9	26.39	17.21	22.07	19.18	21.73	5.59	9.31	2897.92	4176.12	2217.06	2280.39	6401.39	12164.4	7112.32	10657	1840.93	3345.11	91.06	0.06	0.46	0.39	0.36	0.36	1.95	0.57	1.84	0.41	39.62	0.29	108.29	81.57	97.13	43.26	33.91	56.49	56.24
mbin_0158_fasta	629.87	320.31	168.9	138.07	407.36	115.12	98.76	472.12	152.46	679.59	18.68	20.21	28.29	107.39	45.33	107.02	106.27	86.34	20.03	36.59	4.53	2.88	1.55	6.92	21.48	13.91	3.76	17.92	2.2	11.32	71.28	431.53	188.6	426.92	257.06	169.74	364.68	342.58	829.93	334.24	38.69	241.9	31.91	120.48	59.22	38.75	40.46	36.68	50.4
mbin_0159_fasta	616.12	228.99	184.25	249.15	114.02	177.03	94.17	59.77	356.36	174.29	17.52	73.76	16.29	44.73	90.92	167.68	47.11	106.18	45.58	12.4	13.58	15.47	8.6	4.46	114	59.85	21.09	215.65	9.38	141.72	206.25	1	22.49	19.57	4.33	4.17	191.9	9.8	61.3	40.83	184.95	16.71	15.79	9.51	21.48	87.04	32.74	89.41	160.97
mbin_0160_fasta	613.3	114.72	82.16	119.47	288.88	96.2	109.5	84.14	113.69	105.04	38.75	24.06	37.78	159.68	96.12	23.18	67.15	181.87	41.3	54.97	438.35	47.99	108.99	65.09	729.99	234.42	47.08	670.16	15.98	24.1	132.43	118.12	66.36	51	15.25	56.29	77.07	32.61	127.47	49.79	30.59	21.36	105.61	64.69	52.31	178.06	122.79	42	142.05
mbin_0161_fasta	599.45	278.14	33.39	148.79	171.41	42.38	114.39	591.7	416.15	116.25	1.2	20.75	1.24	9.21	10.95	4.7	3.27	12.71	51.3	4.66	1.83	0.71	0.67	0.76	0.54	5.3	6.77	0.47	0.54	30.44	1.84	1.25	1.79	1.18	0.6	1.43	1.93	1.85	4.9	2.41	2.68	1.48	3.32	0.57	1.96	1.99	2.32	1.97	4.95
mbin_0162_fasta	591.33	206.12	0.63	2.64	610.95	1.53	19.16	221.6	86.07	47.4	2.56	8.57	9.05	2.14	3.67	5.03	1.29	27.62	4.6	0.8	0.47	0.35	0.24	0.1	0.49	1.13	0.33	0.16	0.06	0.31	0.44	0.12	0.11	0.12	0.11	0.01	0.12	0.23	0.21	0.16	0.16	0.09	0.2	0.32	0.35	0.14	0.46	0.11	0.37
mbin_0163_fasta	590.15	136.2	177.4	103.47	228.22	127.34	99.43	104.45	109.44	146.77	102.5	177.19	54.3	283.62	199.06	117.81	131.54	234.52	63.09	104.89	341.65	153.01	167.96	181.93	875.21	1137.75	145.92	902.78	97.66	221.94	239.27	4.93	1.35	2.18	4.31	1.2	2.43	1.21	7.26	1.21	67.04	1.32	432.82	292.29	84.84	104.57	263.31	66.19	90.16
mbin_0164_fasta	589.92	494.37	111.06	231.86	304.5	183.59	83.34	367.31	142.56	273.96	4.24	6.28	10.63	116.01	20.7	97.65	28.3	172.2	10.78	58.33	1.48	0.99	0.51	538.8	512.38	187.94	17.98	38.95	0.23	608.97	0.49	0.19	0.09	0.23	0.03	0.12	0.24	0.13	0.51	0.1	0.67	0.08	0.51	0.63	0.54	7.05	1.14	0.8	0.58
mbin_0165_fasta	586.85	27.98	7.98	34.35	76.08	2.74	5.75	4.32	83.13	9.08	1.78	2.29	1.25	3.5	3.73	3.65	1.09	3.81	2.43	0.51	217.05	41.53	8.8	9.27	61.31	88.2	182.98	178.13	983.05	328.08	5.96	0.88	0.6	2.05	0.5	0.55	1.78	0.85	2.62	0.62	3.41	0.65	5.15	11.3	9.42	4.76	31.95	6.22	7.87
mbin_0166_fasta	583.5	832.97	266.74	533.27	671.57	36.92	103.74	416.55	28.65	273.95	102.08	19.48	83.4	864.53	275.78	582.56	377.41	417.25	52.86	161.26	15.69	9.1	8.29	16.05	17.85	122.79	42.07	29.1	15	34.77	1403.58	25.13	328.79	34.94	37.71	421.23	431.98	649.72	473.93	1260.5	194.32	460.86	110.99	46.48	581.59	53.75	369.01	141.29	301.75
mbin_0167_fasta	579.84	951.14	285.13	1479.01	624.08	630.16	165.98	392.92	408.3	503.65	31.78	69.05	30.26	121.23	78.25	248.17	136.22	107.54	46.71	82.81	124.11	105.85	72.86	54.18	109.04	502.54	196.34	232.49	46.64	175.21	1063.29	252.09	154.22	141.72	41.82	53.16	194.09	78.76	333.05	112.35	442.3	77.36	564.19	604.37	242.86	671.18	452.59	107.2	333.07
mbin_0168_fasta	573.08	374.21	277.1	110.3	551.2	53.6	45.96	834.93	26.78	64.87	4.03	1.85	2.46	79.88	18.18	559.12	273.8	390.5	34.91	279.33	0.59	0.27	0.51	0.72	0.44	4.64	0.97	0.33	0.47	1.01	24.17	0.61	3.46	26.79	0.63	29.73	323.78	5.86	2297.7	890.69	11.64	64.03	40.54	3	54.13	29.81	19.86	3.63	7.79
mbin_0169_fasta	571.41	694.08	305.05	401.63	470.01	400.53	103.72	338.53	345.7	281.01	101.83	113.95	52.04	111.3	139.26	130.12	98.25	200.84	78.17	64.45	1659.41	2307.12	1214.33	1657.05	3711.75	7299.42	4055.21	5971.04	1053.52	1962.41	3.88	3.98	2.67	3.71	1.18	1.7	1.74	1.02	3.57	1.07	1.91	0.95	1.64	3.78	2.49	3.09	2.34	1.95	2.69
mbin_0170_fasta	570.15	222.2	2.08	224.75	79.01	647.1	22.27	80.14	52.01	86	581.45	38.79	177.61	958.93	211.3	316.75	413.56	597.82	515.84	296.11	4093.44	4779.16	2248.34	5.22	12.8	168.33	4922.36	76.54	48.42	4668.89	4246.85	6608.15	1121.67	3076.27	2981.51	602.56	3019.33	2192.64	2402.1	395.39	3816.62	1764.51	328.27	12.64	1487.47	1025.45	1065.28	2076.93	10893.9
mbin_0171_fasta	569.16	588.41	53.73	81.63	287.59	48.62	210.94	61.17	262.68	554.25	52.63	41.2	8.05	37.16	28.1	149.85	17.86	39.17	51.26	62.21	147.83	27.48	187.95	230.06	207.99	2170.61	989.53	404.32	243.89	324.25	3454.61	0.12	0.52	1.34	0	0.04	1.26	0.24	1.8	1.02	2209.6	0.65	2607.82	3276.38	2068.12	2461.25	1644.48	878.87	3208.74
mbin_0172_fasta	567.54	105.33	20.08	69.4	142.09	16.68	161.28	466.5	251.64	63.81	18.23	18.47	6.7	30.03	16.72	11.98	7.47	26.1	45.77	10.79	507.19	287.79	64.66	114.28	498.91	1345.08	855.68	1052.94	132.1	120.5	36.05	1223.56	483.18	1469.54	253.84	495.87	1377.61	555.68	1824.48	418.79	10	351.32	16.26	24.23	23.41	11.29	15.42	6.14	22.27
mbin_0173_fasta	564.6	363.69	796.58	100.65	295.72	75.45	119.82	87.24	63.59	211.08	38.2	408.41	37.84	300.66	216.16	251.62	602.71	258.05	73.8	134.87	1.11	2.72	8.46	1.85	5.23	239.39	2.53	2.44	4.06	6.13	1.99	1.46	315.57	104.66	11.48	1733.68	4636.69	255.16	1483.87	2742.14	2.17	1365.36	2.86	1.76	0.47	2.08	2.79	10.13	1.64
mbin_0174_fasta	563.96	549.11	472.92	820.8	331.32	573.34	124.24	340.86	312.15	205.05	252.48	161.53	6.19	8	38.16	13.47	10.15	31.73	57.69	5.38	1.64	1.85	2.22	1.6	2.35	2.79	0.98	1.68	1.01	1.37	5411.73	5407.95	3140.54	1946.26	3471.01	480.45	1821.81	1774.57	2381.58	1405.3	3866.74	929.37	2689.29	3671.32	3035.01	2670.49	4066.79	1953.21	4757.19
mbin_0175_fasta	562.87	416.52	286.72	219.53	678.43	187.43	321.49	331.14	519.85	386.91	922.83	689.97	271.05	545.56	503.89	883.75	392.96	513.05	267.18	714.88	1.96	0.83	0.79	0.75	3.06	3.06	1.02	2.6	0.34	1.64	1167.78	1868.46	934.34	740.07	555.26	380.11	470.46	415.43	1986	701.02	524.95	324.4	665.58	803.69	871.86	1067.68	1344.4	479.74	941.31
mbin_0176_fasta	556.89	362.54	115.3	265.29	167.79	203.98	102.93	86.31	396.62	121.57	107.24	52.33	33.19	94.65	73.73	70.99	45.52	75.69	33.71	32.79	24.5	25.53	11.17	30.02	57.65	89.33	33.98	52.41	11.77	102.36	4665.24	63.92	53.68	78.02	43.35	35.74	65.48	35.63	128.65	43.14	2279.64	33.01	1144.13	1613.79	3195.76	3378.15	2272.32	786.25	4011.46
mbin_0177_fasta	542.27	10.55	61.31	7.7	228.02	8.85	62.81	359.63	81.42	1141.16	1.15	3.55	11.32	61.74	1.37	2.92	0.5	1.15	6.61	0.3	0.31	0.15	0.37	0.22	0.48	0.86	0.45	0.47	0.14	0.35	7	1.1	0.32	0.67	0.21	0.15	0.45	0.27	0.58	0.42	5.49	0.38	1.39	0.72	33.76	0.94	3.69	0.73	9.31
mbin_0178_fasta	539.87	666.9	294.9	552.88	435.85	355.78	148.85	352.99	313.41	349.59	24.62	49.14	19.15	52.6	35.98	44.23	30.61	51.07	23.99	23.61	54.68	39.95	17.9	33.16	53.47	228.8	292.03	58.81	106.65	78.42	1157.29	47.33	26.08	36.9	19.46	15.17	91.05	29.17	171.6	59.86	485.41	24.69	689.61	737.54	42.31	817.42	322.62	19.15	64.73
mbin_0179_fasta	526.07	896.36	443.53	366.94	274.39	141.69	51.82	52.78	291.47	162.27	50.83	208.11	90.9	298.77	169.75	2429.47	403.46	791.16	150.19	718.77	5.38	9.96	5.17	333.5	10.4	29.05	114.46	7.79	5.79	766.27	4649.9	12.25	24.58	43.93	11.23	5.21	146.85	18.23	70.58	34.65	1239.12	17.34	3276.06	6293.68	11718	458.42	9225.11	8391.25	36320.4
mbin_0180_fasta	520.88	5075.24	62.37	1646.18	104.51	144.23	1339.12	1135.44	2047.2	1753.28	393.76	99.33	126.56	129.84	903.76	233.83	8.28	1564.12	1360.49	50.48	1.38	1.18	1.12	0.6	1.32	2.99	1.6	1.9	0.41	1.57	3.12	3.93	1.91	2.83	2.53	2.81	12.26	3.59	17.61	7.63	1.98	5.63	1.09	1.65	1.85	1.13	1.42	1.56	2.62
mbin_0181_fasta	518.21	379.46	111.25	144.6	104.31	212.82	185.19	207.86	267.26	244.55	623.82	215.25	115.53	273.25	300.18	701.15	764.15	1263.25	676.35	272.85	0.68	0.16	0.54	0.08	0.71	0.33	0.14	0.36	0.37	0.44	177.79	159.35	174.16	891.04	456.33	325.73	1071.36	1554.35	2241.42	302	90.99	641.35	39.78	218.14	93.73	34.79	35.09	128.15	1113.1
mbin_0182_fasta	516.07	455.05	278.88	458.35	324.52	261.56	159.33	261.3	329.14	289.59	0.43	2	0.3	1.53	0.58	2.66	0.87	0.58	0.3	0.3	0.99	0.61	0.53	6.5	5.45	1.58	2.89	4.39	0.45	27.81	0.1	0.02	0.04	0.03	0.03	0.02	0.13	0.02	0.78	0.15	0.33	0.02	0.12	0.34	0.29	0.47	0.5	0.13	0.15
mbin_0183_fasta	508.05	337.25	50.72	686.87	86.79	124.82	163.2	55.84	35.71	98.16	24.36	55.66	19.59	53.79	59.14	99.86	35.57	54.94	21.79	91.19	20.12	487.99	7.59	11.82	24.31	41.38	20.33	22.99	4.72	741.85	8582.14	36.44	28.46	35.82	26.45	17.11	57.61	32.7	74.16	34.97	6503.2	25.9	5282.69	11268.5	6396.22	7059.7	5344.04	2330.17	6178.08
mbin_0184_fasta	504.47	338.72	301.7	172.36	375.26	155.32	110.42	146.43	166.62	244.56	95.13	206.76	96.61	281.17	192.94	404.05	209.32	318.08	103.49	136.57	45.32	46.72	35.57	27.2	108.23	142.83	128.6	106.23	25.82	74.11	1608.3	227.35	120.98	193.14	102.64	72.26	270.65	135.28	377.85	100.87	790.76	119.94	559.29	865.61	616	810.52	449.8	490.18	915.2
mbin_0185_fasta	503.76	1599.54	18.88	1640.14	900.19	1139.54	221.05	448.56	715.44	836.78	10.04	122.59	19.69	75.44	26.47	9.21	7.9	89.94	61.48	23.02	31.75	41.25	178.99	587.96	16.17	4452.7	691.99	13.23	285	1160.87	574.2	10.09	3.23	6.25	4.25	3.86	24.77	5.68	112.26	43.3	32.64	6.13	32.4	30.54	38.5	21.88	17.08	69.25	84.16
mbin_0186_fasta	499.6	65.81	189.25	94.93	126.69	548.35	81.61	80.5	112.98	194.57	7.49	6.12	17.96	201.13	6.81	17.14	0.78	12.93	2.55	1.3	1.29	0.81	1.08	0.31	3.12	2.55	1.35	2.5	8.35	0.58	3.36	417.51	1164.09	964.21	639.02	55.84	286.17	193.1	203.02	148.41	1.72	308.85	6.46	3.96	1.97	3.26	49.57	27.29	3.48
mbin_0187_fasta	487.18	388.58	190.98	216.28	627.91	219.01	205.66	177.41	226.62	273.08	259.39	117.56	60.97	180.21	162.37	287.81	315.19	539.49	288.1	129.91	1.33	0.28	0.43	0.05	1.39	1.6	3.57	1.48	0.39	0.75	222.81	181.57	161.57	550.32	277.27	208.38	671.73	889.58	1346.67	238.55	107.96	408.52	102.82	204.29	131.95	100.7	138.18	105.81	719.89
mbin_0188_fasta	483.4	462.38	223.21	341.99	498.64	283.64	119.74	236.77	239.45	338.48	159.43	193.27	105.04	292.44	229.71	283.06	181.73	243.77	110.13	115.95	254.3	162.9	129.57	235.37	490.46	1635.2	275.48	484.63	94.97	274.11	752.19	412.69	169.04	302.45	128.99	116.45	350.55	143.41	507.78	210.61	330.56	157.92	396.99	429.77	450.38	417.92	391.05	205.78	636.08
mbin_0189_fasta	469.83	24.02	1.04	38.81	115.61	276.89	50.43	69.04	101.68	38.72	7.47	5.86	2.77	4.19	5.88	1.3	0.82	4.8	3.32	0.79	0.63	0.52	0.43	0.22	0.74	1.88	1.24	0.61	9.2	0.73	1.2	399.24	717.59	285.56	246.84	32.1	199.04	110.87	148.91	119.18	1.21	321.52	0.5	0.85	0.67	0.4	0.39	0.43	0.75
mbin_0190_fasta	469.07	310.09	192.05	299.1	164.63	177.43	112.01	71.94	184.62	78.47	301.33	100.55	21.05	140.19	129.73	60.64	46.61	108.96	155.51	32.14	37.13	31.55	15.7	23.42	79.96	121.69	36.4	82.19	17.02	44.32	2973.61	35.95	21.35	29.03	17.1	13.1	42.8	20.58	102.11	24.9	3263.99	23.05	2920.21	4220.23	4639.03	3904.43	4507.37	2521.99	5924.85
mbin_0191_fasta	463.56	697.1	169.32	655.39	154.15	364.19	64.48	287.42	410.08	234.98	50.91	45.4	20.18	88.37	49.23	246.64	81.52	77.65	28.41	59.5	11.71	5.62	5.43	8.07	24.38	67.03	21.16	30.6	7.78	25.56	967.34	437.06	287.19	251.91	106.41	103.73	330.55	157.23	389.96	155.35	447.56	157.83	530.4	713.57	489.33	391.04	558.25	239.96	711.44
mbin_0192_fasta	449.78	239.35	3.99	130.27	10.98	135.05	140.31	385.27	236.13	610.02	7.79	2.19	8.64	11.17	3.37	105.25	2.51	8.11	14.93	3.22	60.54	135.06	388.98	18.61	439.49	5880.15	61.77	3360.37	1.48	55.49	802.75	360.49	132.42	643.48	50.6	468.57	2265.57	1642.24	206.9	847	154.37	320.11	3721.84	17.64	634.86	1609.25	1953.28	61.19	200.38
mbin_0193_fasta	446.32	708.65	15.89	516.29	54.96	659.57	30.1	257.44	85.04	375.22	4.92	4.47	3.13	6.26	5.01	1.77	1.24	5.2	3.87	2.16	0.84	1.62	0.89	1.3	3.51	3.91	2.39	2.95	0.36	3.33	4535.31	0.58	0.48	1.08	0.24	0.21	1.26	0.29	1.54	0.6	1365.76	0.29	1203.39	3576.64	1534.79	893.41	1781.11	1382.47	3465.74
mbin_0194_fasta	444.63	254.21	48.86	1379.28	37.17	22.95	191.27	27.92	4.64	161.8	5.03	5.99	4.54	9.31	10.47	123.45	8.22	8.99	6.96	23.83	4	1426.1	3.3	23.51	7.68	22.82	13.1	2.7	1.18	2160.14	8518.26	1.01	1.18	1.66	0.63	0.24	2.87	0.33	1.94	1.22	6005.19	1.3	7314.13	11720.2	10497.5	9281.98	8174.45	3536.7	9624.24
mbin_0195_fasta	443.37	706.11	351.72	354.57	42.48	113.07	5.34	5.63	6.59	12.66	19.5	19.58	13.99	42.95	15.03	0.4	0.77	40.86	11.08	0.23	63.44	49.11	25.45	22.26	6.74	68.69	661.14	6.91	76.83	143.24	1782	0.06	0.21	0.45	0	0	0.3	0.12	0.05	0	2169.63	0.12	2197.76	1118.64	657.31	325.37	828.08	772.84	1845.43
mbin_0196_fasta	442	795	247	425	208	361	139	457	490	76	195	330	58	113	152	326	317	227	108	291	33	18	22	16	108	149	24	35	2	30	1529	221	642	1559	1054	825	473	352	1202	354	720	223	1836	1529	754	460	964	400	1724
mbin_0197_fasta	440.62	63.01	89.2	59.9	109.52	42.44	54.39	64.82	364.4	188.35	22.14	71.73	35.24	318.76	250.72	865.04	231.35	339.79	101.05	311.35	15.27	5.33	21.69	10.03	10.05	225.48	11.78	9.97	2.53	23.76	7624.23	49.78	31.65	76.52	45.19	26.46	569.71	48.73	112.23	53.97	1574.8	39.26	2843.06	5051.98	2377.43	4164.9	1605.74	2390.23	6295.4
mbin_0198_fasta	435.85	169.71	12.77	159.7	116.32	188.48	90.53	72.12	64.34	123.52	124.59	150.19	61	155.48	170.32	453.69	224.01	237.9	85.26	127.94	807.48	217.45	131.87	1118.98	531.91	1692.58	2435.98	3168.91	416.4	1176.61	0.72	762.95	209.13	556.87	815.8	155.34	1329.3	269.85	3129.48	336.48	0.3	92.28	0.69	1.14	0.48	0	0.86	1.23	0.93
mbin_0199_fasta	434.84	825.28	170.04	324.65	288.78	91.33	198.1	235.21	423.86	230.42	67.3	34.68	8.4	42.14	34.72	40.27	5.34	40.71	20.49	13.3	0.14	0.22	0.26	0.11	0.07	0.26	0.22	0.1	0.01	0.36	0.27	0.04	0.02	0.02	0.05	0.02	0.02	0.01	0.1	0.06	0.36	0.03	0.2	0.36	0.31	0.49	0.74	0.27	0.18
mbin_0200_fasta	431.41	427.6	336.92	268.7	425.06	155.78	120.07	187.82	199.62	256.55	185.3	209.36	180.53	586.68	300.73	524.37	286.61	456.82	122.16	189.96	316.25	182.13	141.58	73.25	485.69	900.05	365.21	412.86	96.1	329.55	579.09	1155.19	607.11	844.57	427.4	450.92	832.33	661.24	2158.3	338.45	187.21	397.9	347.95	365.79	623.85	293.28	410.31	191.08	579.76
mbin_0201_fasta	431.35	2092.2	1677.56	1396.52	443.81	1467.62	368.6	56.98	8770	1255.67	95.92	96.12	412.03	1434.34	95.74	284.22	64.39	173.08	56.26	78.58	30.76	32.67	17.87	991.13	69.52	163.36	43.58	60.83	17.81	3243.98	70493.4	3.84	30.08	17.44	1.94	8.82	72.78	3.94	14.12	16.56	37499.3	5.53	10904	16257.7	39430.1	47687.5	33058.2	12944.9	60082.5
mbin_0202_fasta	430.39	39.11	75.52	133.04	210.21	13.34	111.37	382.97	127.14	75.71	45.54	10.79	10.79	20.44	82.88	47.94	39.77	116.04	3.96	15.64	1192.89	1473.17	419.65	424.55	998.1	5195.02	2875.86	2421.74	396.02	1129.85	9.08	0.29	0.38	0.38	0.1	0.44	0.33	0.13	0.31	0.55	224.47	0.23	462.02	512.11	455.99	385.74	556.07	245.07	930.73
mbin_0203_fasta	422.59	425.2	593.76	561.91	442.72	208.82	121.12	235.79	174.91	530.22	72.4	93.21	49.08	108.46	113.53	597.77	552.77	274.19	86	184.94	289.07	181.85	144.8	5.01	389.68	825.32	58.19	1400.31	162.64	9.17	50.16	0.39	0.16	0	0.8	1.65	0.42	1.37	0.46	0.61	36.3	0.67	18.93	111.4	45.91	41.46	34.08	19.19	25.52
mbin_0204_fasta	419.32	316.8	91.75	339.1	117.91	229.19	52.67	104.75	147.37	267.48	85.86	70.87	29.87	50.66	130.38	60.99	9.4	219.49	35.57	9.78	5.81	5.69	1.96	0.43	7.35	20.74	5.09	13.73	3.96	2.96	1.09	0.21	0.2	0.38	0.23	0.33	0.4	0.17	0.34	0.14	0.29	0.16	0.8	1.15	0.51	0.56	0.44	0.27	0.64
mbin_0205_fasta	419.06	164.61	1.75	193.09	66.03	392.2	29.57	48.89	58.19	69.16	395.68	49.22	131.39	632.48	144.7	209.66	282.04	395.53	377.58	210.58	2880.35	3345.86	1572.33	0.65	128.63	153.89	3416.71	69.4	15.42	3251.94	2705.24	4570.38	807.28	2035.04	2111.01	414.03	2174.38	1415.77	1577.79	308.32	2418.03	1180.28	192.1	3.98	963.76	642.52	671.63	1319.43	6966.74
mbin_0206_fasta	413.49	258.85	108.87	101.01	115.76	99.35	57.81	153.03	101.11	117.62	64.85	131	48.92	148.78	119.71	104.31	86.42	177.26	64.06	30.6	43.73	24	20.68	31.78	57.36	109.23	53.84	81.23	11.15	64.81	839.22	172.98	135.44	210.88	94.75	90.57	210.02	129.74	437.49	93.08	393.75	124.64	326.04	507.38	368.61	294.11	303.54	260.32	519.55
mbin_0207_fasta	412.66	135.84	61.04	489.27	349.62	51.37	51.67	45.29	50.61	91.13	92.17	157.42	44.42	235.03	116.3	196.52	224.22	210.64	39.27	92.64	16.1	15.95	9.52	11.3	40.58	143.9	23.17	106.54	4.72	26.83	143.79	1383.63	463.74	918.08	205.49	368.35	671.65	264.49	1613.82	321.09	45.36	506.26	50.44	504.85	131.54	32.62	60.45	58.4	32.79
mbin_0208_fasta	410.91	199.28	305.98	155.12	243.52	362.31	113.87	252.92	142.74	535.86	17.11	25.51	27.69	224.51	29.74	40.33	9.66	32.47	12.12	7.79	8.52	0.71	0.87	0.63	0.89	5.21	2.45	1.13	0.91	0.73	234.56	1280.71	549.65	804.39	618.29	261.95	1456.13	688.38	1189.7	481.85	225.73	633.26	113.07	97.83	80.31	223.83	145.54	88.88	121.29
mbin_0209_fasta	408.47	190.27	17.25	92.32	141.49	42.14	25.78	258.89	136.54	73.97	34.15	15.93	72.25	32.5	12.25	269.44	12.28	42.17	5.32	3.86	8.07	4.82	14.86	6.93	3.86	26.96	0	9.25	3.14	7.07	0.46	18626.9	10842.6	27493.7	9496.4	3847.06	65587.6	8187.84	19712.1	6215.5	1.07	12813.1	1.07	2.39	3.61	0	4	1.86	1.86
mbin_0210_fasta	406.65	16176.1	145.65	3248.5	188	167.21	3930.72	3079.28	5467.5	3311.19	69.86	51.48	20.8	26.72	48.34	394.12	8.99	39.83	7.95	15.47	3.24	4.88	2.66	1.86	6.28	13.41	6.57	6.86	2.96	3.6	2.71	0.61	0.88	0.24	0.24	0.07	0.14	0.37	2.07	0.78	2.68	0.98	2.72	2.73	1.13	2.42	1.59	2.51	2.26
mbin_0211_fasta	404.14	74.53	153.32	27.65	274.6	99.38	19.2	123.76	87.63	32.69	163.61	108.16	74.34	167.43	117.82	504.28	140.09	125.52	40.7	73.45	276.34	25.38	40.48	27.76	425.88	396.27	56.96	242.99	16.78	76.79	175.91	1154.53	633.3	1568.5	628.35	291.1	3010.33	1036.57	5887.35	860.95	158.05	606.56	166.02	331.04	136.41	82.04	131.22	63.34	108.62
mbin_0212_fasta	402.29	431.63	146.22	303.84	315.18	211.69	108.75	189.08	180.42	220	110.28	152.33	64.93	194.47	226.81	183.54	135.16	214.1	96.77	81.08	187.35	141.32	75.43	110.48	341.36	743.07	282.9	334.9	106.21	229.53	626.48	302.54	166.72	303.26	119.5	94.48	389.11	179.24	726.64	203.22	243.12	170.68	254.4	320.98	356.08	276.81	283.05	136.51	476.3
mbin_0213_fasta	399.59	100.94	16.18	435.4	12.36	486.2	107.51	34.31	114.44	30.14	10.84	15.06	4.66	57.05	103.01	41	17.42	16.28	4.27	16.74	3.46	0.73	0.6	116.73	0.98	28.65	1.8	20.74	1.37	33.02	0.56	0.17	0.08	0	0.04	0.05	0.05	0.07	0.03	0.17	0.1	0.04	0.15	0.99	0.44	0.16	0.26	0.24	0.27
mbin_0214_fasta	393.43	259.66	188.94	113.41	239.17	132.19	85.41	203.92	171.01	149.18	37.65	61.81	40.52	102.61	104.56	68.8	51.99	111.97	36.57	33.03	74.9	67.37	39.71	42.79	30.33	113.58	100.19	21.98	8.52	97.19	516.98	0.24	0.8	1.57	0.05	1.66	2.02	0.62	2.48	1.41	468.44	0.99	434.64	803.06	431.54	428.29	434.67	204.96	380.9
mbin_0215_fasta	380.73	600.22	8.35	25.41	109.91	87.07	70.68	419.31	268.2	116.86	31.03	417.68	13.65	44.71	396.42	45.44	25.54	448.23	20.13	11.73	9890.76	26132.9	169.28	568.59	193.75	22574.8	171.3	198.28	186.61	22486.2	18.05	5.76	2.7	5.31	2.19	3.86	5.22	3.75	19.33	3.51	8.76	2.7	7.2	12.9	9.28	8.83	8.7	5.71	10.61
mbin_0216_fasta	380.27	1170.78	91.51	1089.16	119.01	295.47	454.69	769.31	545.01	314.85	125.11	9.63	7.68	36.18	24.66	107.71	133.78	36.18	75.34	5.58	5.48	9.77	4.66	1.24	3.58	358.23	232.04	2.56	2.23	2.96	2774.7	1.84	46.23	8.94	2.42	123.62	42.62	5.05	37.03	31.52	1089.3	48.31	581.81	797.09	1030.68	1734.78	594.77	441.11	1386.26
mbin_0217_fasta	373.57	200.45	84.25	53.82	464.74	95.16	81.17	84.63	219.97	131.38	8.19	39.5	390.73	1876.87	260.78	1538.72	725.21	785.69	15.51	265.83	444.68	14.71	38.03	35.57	24.29	393.85	2.76	216.75	16.83	117.56	40.78	8.42	21.25	42.43	8.65	9.6	100.82	28.82	68.21	88.79	15.22	45.66	21.25	48.23	81.72	6.54	63.51	58.25	246.26
mbin_0218_fasta	372.45	1235.45	432.68	2115.52	225.14	463.75	250.25	163.62	54.74	299.85	47.12	132.49	199.41	47.44	119.82	105.6	16.03	100.63	30.64	9.08	7846.95	18495.5	12704.7	21764.3	54811	60286.1	42792.2	59458.3	11170.1	13200.3	19.4	6.9	171.79	278.74	152.34	2.7	11.61	21.36	15.44	6.46	8.1	1.34	9.23	12.12	15.57	15.25	55.79	20.36	13.7
mbin_0219_fasta	370.51	375.81	189.18	226.05	661.04	63.7	47.71	246.18	69.56	217.55	84.36	250.81	23.97	117.61	322.09	113.95	323.63	225.62	117.42	82.03	547.26	408.79	366.75	4485.25	876.62	4470.87	619.26	951.92	329.77	745.12	9.35	5.5	3.22	2.92	1.64	1.54	6.24	4.52	11.83	3.28	6.38	3.77	2.72	5.36	7.21	8.38	7.74	2.63	9.1
mbin_0220_fasta	365	304.82	45.3	182.45	281.25	80.37	176.2	82.24	252.7	249.68	65.08	25.54	34.85	109.88	26.11	141.16	69.22	52.4	41.24	40.04	1942.48	982.09	639.91	1722.54	2073.71	7849.17	5053.06	3578.24	709.95	1751.23	3.15	3.98	1.12	3.06	0.99	0.98	1.14	0.12	2.16	0.29	0.58	0.42	1.26	3.34	2.72	2.21	3.65	2.29	2.77
mbin_0221_fasta	360.23	101.54	90.23	80.78	189.78	26.37	61.83	63.08	27.9	93.3	54.6	103.13	34.29	212.82	154.75	105.71	127.06	136.78	34.22	171.98	9.09	75.42	15.59	6.9	43.2	67.42	53.31	41.27	2.85	59.79	248.63	488.72	1200.52	130.23	229.22	180.99	516.78	52.29	245.6	634.05	62.14	47.89	499.2	56.49	496.21	293.78	128.4	52.66	196.06
mbin_0222_fasta	354.55	241.83	244.72	157.85	433.4	114.28	171.05	158.47	183.75	243.98	44.14	170.56	92.84	303.32	192.21	512.51	320.66	310.78	66.94	215.97	611.66	482.13	341.51	443.77	620.69	3473.23	505.72	1044.84	211.42	449.75	762.89	758.21	555.08	827.3	517.99	463.34	852.42	651.24	1569.89	908.12	365.58	656.17	507.35	159.33	611.78	368.81	736.5	292.64	538.01
mbin_0223_fasta	353.86	330.97	264.25	165.63	222.3	66.99	59.08	142.17	63.37	120.45	186.53	67.27	45.58	139.94	186.55	380.7	384.87	248	82.31	138.47	127.41	48.63	74.46	109.38	2797.33	1469.69	238.78	1245.63	23.97	102.17	6282.84	4.09	3.53	5.18	1.98	1.6	7.42	5.21	12.19	4.12	4860.86	3.19	3331.22	13474.6	3262.88	4009.42	3006.68	2632.99	4605.76
mbin_0224_fasta	351.89	915.32	298.73	478.34	271.67	563.21	83.9	448.65	332.73	128.25	47.16	43.39	36.99	200.85	74.08	373.02	513.34	159.37	37	158.09	2687.57	1383.24	613.83	1851.69	5878.94	12661.4	12877.4	1916.98	1404.31	2780.17	65.89	3.35	1.1	3.53	1.63	0.89	2.44	1.13	6.95	2.19	11.04	1.44	49.81	112.55	18.48	35.88	51.47	14.62	41.94
mbin_0225_fasta	350.74	639.56	276.19	289.14	140.11	139.81	96.55	257.08	138.42	144.94	15.85	15.86	6.04	15.22	16.44	23.92	15.91	20.42	10.67	8.67	20.74	32.54	14.84	29.32	18.71	97.53	54.25	25.92	14.46	45.47	3769.63	2.43	9.76	2.33	1.9	5.35	7.42	2.26	11.56	5.86	2633.27	3.41	1119.45	3400.25	1711.45	2371.97	1698.06	704.47	2767.2
mbin_0226_fasta	348.22	1642.44	107.67	432.38	92.84	114.68	402.48	334.12	692.6	425.9	12.89	41.64	13.94	30.93	68.21	132.2	34.73	71.45	28.48	16.04	13.91	14.09	12	16.05	99.45	102.5	41.75	124.23	12.95	86.76	144.18	2.97	13.13	12.18	3.46	3.11	102.9	7.02	50.25	27.46	102.03	10.35	12.96	10.02	24.56	55.73	24.75	53.26	119.92
mbin_0227_fasta	346.64	233.53	55.6	128.31	228.03	59.4	31.61	180.61	57.05	91.85	6.92	7.97	4.42	13.44	7.98	8.42	6.5	10.09	6.72	5.08	6.19	6.32	4.52	4.4	30.24	24.49	22.96	16.94	5.75	25.21	6.67	6.61	8.55	5.6	4.57	3.11	8.29	5	13.14	6.7	4.26	3.64	3.35	4.84	5.14	2.85	3.69	2.08	5.04
mbin_0228_fasta	346.13	453.76	455.43	67.76	299.61	181.45	25.42	560.84	19.86	34.24	57.07	44.58	65.78	108.06	121.39	310.72	75.89	41.89	28.13	19.44	1343.39	143.18	623.43	416.06	3070.77	3396.33	173.04	2491.06	221.18	752.12	140.09	1.64	0.95	0	1.05	1.64	6.83	0	1.46	0.63	115.05	1.09	105.8	215.6	84.86	65.38	133.6	115.5	35.99
mbin_0229_fasta	339.53	989.57	2.31	85.52	22.25	818.31	93.16	1281.62	287.57	351.94	2496.33	455.15	742.59	343.28	58.39	4.07	1.05	498.94	381.18	0.81	437.45	156.76	8.56	11.42	1.32	48.49	318.18	1.58	55.59	24.68	0.85	5449.35	4368.02	1635.25	2089.92	831.67	1670.14	1848.44	3011.2	1702.1	0.67	861.39	0.96	1.14	1.71	0.7	1.76	0.46	1.21
mbin_0230_fasta	334.32	327.25	47.84	164.72	542.65	96.68	71.54	164.05	124.36	293.13	13.27	16.03	19.24	48.59	32.23	69.47	18.42	76.81	19.94	3.3	9.08	54.86	93.35	273.76	44.67	210.17	18.57	12.53	10.92	14.28	631.76	0.88	0.81	0.68	0.44	0.49	1.29	0.52	1.9	0.58	420.1	0.42	776.03	574.94	482.34	92.92	271.26	121.41	243.56
mbin_0231_fasta	330.6	32.84	6.28	16.53	97.46	15.16	17.1	191.89	11.11	20.23	0.96	21.38	0.16	0.49	14.54	0.17	0.16	2.51	2.49	0.15	0.38	0.37	0.33	0.08	0.81	1.08	0.34	0.57	0.07	0.08	1.98	0.09	0	0.04	0.03	0	0.13	0	0.28	0.04	0.76	0	0.49	0.28	2.11	0.36	4	0.72	7.51
mbin_0232_fasta	328.47	336.05	29.81	50.62	154	30.84	123.31	35.8	145.66	302.96	27.07	29.91	5.02	18.67	19.08	99.73	13.1	27.44	35.5	48.53	93.84	19.85	127.12	146.06	142.05	1415.19	638.54	256.16	160.68	203.81	2160.69	1.7	1.91	1.48	0.34	0.4	2.89	0.87	2	0.46	1342.15	1.23	1605.75	1905.84	1267.09	1465.36	966.15	547.42	1924.89
mbin_0233_fasta	325.96	291.7	107.29	202.1	237.94	92.74	49.14	175.63	191.67	93.67	516.46	669.18	193.63	445.86	268.88	330.02	198.17	303.92	192.55	144.09	1.02	1.51	2.2	1.55	4.16	2.85	2.36	2.01	6.15	3.42	3452.99	4588.37	1999.85	1806.35	1165.64	932.86	1850.6	1186.82	3280.56	729.16	1688.68	1006.06	1187.08	1272.62	1600.93	1406.7	1518.8	1088.48	3710.26
mbin_0234_fasta	325.18	317.28	242.44	188.36	297.94	112.57	68.44	156.75	113.53	138.4	61.76	71.82	39.7	149.26	108.83	90.82	63.93	104.16	43.93	43.05	211.34	95.46	82.26	198.21	316.47	1647.27	1029.29	174.29	41.44	144.26	289.58	640.51	383.2	373.69	213.78	183.42	3328.93	258.5	1358.59	231.48	140.16	346.52	320.67	201.87	233.4	216.71	224.39	94.51	230.8
mbin_0235_fasta	311.81	276.99	44.92	136.92	230.91	83.77	88.59	81.15	93.08	128.77	14.55	22.49	14.83	110.33	117.84	133.63	131.7	144.48	17.37	40.08	223.68	70.4	37.42	39.69	201.17	646.09	225.78	45.86	73.43	130.16	281.38	1412.41	412.81	924.99	644.11	493.7	673.02	969.24	3423.42	723.57	127.04	865.97	230.21	378.07	152.87	162.32	253.84	123.53	318.04
mbin_0236_fasta	311.11	106.52	57.41	95.5	51.39	59.76	89.28	145.63	96.48	152.74	4.22	3.26	2.31	5.37	5.91	6.82	6.04	7.57	3.38	3.14	5.58	2.98	2.45	3.41	29.85	25.54	8.53	18.15	3.24	10.51	8	8.4	3.13	6.1	3.03	2	9.31	3.88	15.35	5.52	4.67	2.75	3.81	4.31	2.55	6.91	2.8	2.31	5.58
mbin_0237_fasta	308.92	222.82	45.83	393.4	204.78	85.77	125.41	348.28	213.21	223.93	1.09	7.06	1.43	10.42	2.76	7.67	2.8	10.97	15.45	3.42	1.02	0.64	0.48	0.56	0.73	3.57	3.44	1.05	0.82	9.63	1.58	6.21	5.71	6.86	3.11	3.89	17.87	5.63	47.6	17.56	1.99	7.15	1.57	0.6	1.35	2.45	2.16	1.93	3.16
mbin_0238_fasta	307.34	4511.8	356.86	1117.53	259.87	231.04	1044.56	925.31	1494.27	923.42	703.63	2583.7	55.94	80.04	144.71	477.02	189.5	142.96	703.87	149.01	45.07	21.69	16.11	18.43	61.67	123.96	34.33	83.99	16.44	38.74	37.98	24.45	23.23	18.36	8.4	8.36	31.78	11.63	73.48	27.84	21.37	20.15	35.59	33.89	28.82	21.36	30.05	13.3	37.96
mbin_0239_fasta	306.35	220.07	70.65	170.87	58.86	124.58	98.85	116.97	94.47	87.12	25.24	34.89	18.24	46.29	25.54	16.21	21.01	29.26	13.91	7.56	16.77	19.58	18.58	10.93	30.86	112.94	16.86	26.23	3.59	19.36	4457.51	783.09	496.43	438.52	289.35	143.25	516.8	308.51	874.93	375.03	1602.64	228.46	2230.19	3849.05	2787.73	2296.02	2404.37	1050.7	3182.8
mbin_0240_fasta	303.86	51.47	117.56	201.07	4.17	49.47	39.83	32.06	305.79	39.74	62.31	154.13	15.64	54.39	13.66	51.45	50.13	87.01	10.61	67.97	224.86	287.71	124.05	125.87	32.18	1789.18	1000.71	100.59	501.38	307.33	52.06	0.54	0.35	0.72	0.3	0.04	0.57	0.5	1.03	0.38	348.96	0.18	35.7	20.74	145.31	196	52.08	85.76	181.59
mbin_0241_fasta	302.85	407.79	275.47	245.58	536.44	198.8	55.51	178.18	172.46	197.13	6.45	7.93	25.28	86.88	7.89	26.83	5.24	35.2	7.31	2.64	226.54	169.21	95.02	132.21	51.49	2243.61	323.79	197.11	76.06	504.29	657.85	598.23	1173.16	2102.53	1592.83	808.52	4622.96	1735.58	3900.13	2954.84	260.23	864.7	133.62	336.94	67.71	273.81	162.14	144.37	308.86
mbin_0242_fasta	300.02	335.74	139.49	309.87	235.44	186.33	96.59	212.6	217.92	201.3	63.62	57.51	18.19	93.42	94.08	81.89	97.22	109.62	19.25	40.31	76.48	56.68	34.59	186.65	213.1	399.51	187.1	384.14	33.42	55.16	567.52	3.16	2.27	3.02	1.02	1.09	2.74	2.4	5.75	1.24	531.36	2.14	875.5	1038.53	682.52	422.48	557.04	466.52	1040.75
mbin_0243_fasta	298.95	1119.15	115.13	396	118.81	257.95	208.27	311.14	463.58	237.04	75.45	38.29	18.25	36.62	44.24	45.72	18.11	53.01	35.96	15.7	7.96	9.45	3.18	0.5	17.73	42.48	8.79	17.93	5.91	4.86	0.5	0.25	0.05	0.05	0.01	0.08	0.19	0.08	0.19	0.07	0.44	0.1	0.34	1.16	0.56	0.57	0.46	0.36	0.71
mbin_0244_fasta	294.71	325.55	184.53	383.69	240.43	217.16	63.69	104.3	148.24	91.23	464.94	825.11	227.23	806.47	1254.74	1421.68	525.57	1297.81	595.95	673.36	2.47	8.7	1.14	2.59	192.41	1.24	14.5	40.58	1.63	0	1.97	1.09	0.9	0.14	0.3	1.87	0.17	1.04	0.52	0.09	0.75	0.16	0.93	0.48	1.34	0	1.02	0.18	0.79
mbin_0245_fasta	293.4	211.98	358.15	72.18	212.31	62.49	79.94	83.32	60.87	104.13	37.03	189.96	42.3	209.82	112.57	170.58	241.63	171.46	45.04	87.09	17.33	9.4	112.06	185.74	74.95	154.87	25.79	39.11	255.52	35.88	1.93	1485.68	577.51	874.14	363.17	1046.59	2850.83	871.93	2425.07	1536.59	1.46	1227.31	1.99	1.32	2.21	1.29	1.57	2.95	1.91
mbin_0246_fasta	292.68	86.59	256.1	1303.21	26.39	996.06	172.34	14	8540.31	930.83	74.43	15.44	404.59	1256.39	53.27	8.93	3.46	5.99	4	17.25	4.15	58.34	2.96	639.53	7.29	12.3	7.13	2.84	14.21	3003.71	14787.7	2.34	1.42	4.35	1.05	0.87	4.39	1.45	4.95	2.58	11755.1	1.94	11801.5	16776.5	10810.3	8441.59	12421.8	3834.18	11003.9
mbin_0247_fasta	290.25	365.38	83.57	266.01	173.31	120.63	47.63	128.26	99.64	117.16	40.46	38.39	26.19	59.85	77.42	12.79	4.97	59.95	53.82	5.76	1.53	1.34	0.53	0.26	2.24	5.1	1.07	3.54	0.99	0.6	0.54	0.19	0.11	0.13	0.12	0.17	0.2	0.07	0.2	0.11	0.49	0.03	0.39	0.64	0.42	0.45	0.62	0.44	0.89
mbin_0248_fasta	290.02	243.91	150.09	169.13	315.29	82.56	73.95	180.74	133.58	257.67	22.68	23.94	26.44	64.47	43.22	179.15	230.37	82.94	16.92	59.34	9.41	3.99	8.16	4.06	19.68	32.16	8.82	70.89	2.97	6.72	125.77	1.34	4.3	1.01	0.56	0.75	1.79	0.72	4.66	1.44	80.71	0.92	62.77	113.6	78.76	53.36	60.11	41.09	88.19
mbin_0249_fasta	289.06	339.2	145.45	395.23	257.33	170.06	93.75	143.72	142.68	204.34	41.67	65.88	30.07	41.38	55.97	44.22	23.68	76.91	33.85	15.08	1531.43	954.58	175.63	219.01	1214.41	4388.89	1724.61	1926.32	255.46	162.33	1.12	0.53	0.35	0.35	0.4	0.47	0.58	0.32	0.55	0.14	0.56	0.2	0.56	1.15	1.04	1.02	1.1	1.01	1.46
mbin_0250_fasta	284.51	217.94	125.46	137.08	279.37	107.65	66.23	83.29	98.18	103.25	194.28	288.97	96.79	272.25	302.32	209.79	197.89	300.53	138.28	141.98	226.2	270.03	216.49	291.12	643.23	1769.12	356.37	458.6	59.77	284.91	195.11	357.02	482.36	732.77	103.66	143.58	310.17	265.93	1608.23	397.82	82.46	119.83	132.09	145.85	147.15	100.78	151.77	69.37	168.41
mbin_0251_fasta	283.47	167.29	37.63	236.95	124.17	132.09	28.48	82.76	81.26	90.52	2.06	5.1	1.17	10.08	4.08	10.64	2.21	28.17	3.13	1.46	0.38	0.37	0.18	0.5	0.48	0.77	0.7	0.45	0.19	1.66	2.88	0.63	0.97	0.76	0.37	0.47	0.92	0.91	6.3	0.7	1.07	0.63	1.31	1.4	0.78	1.49	1.03	0.32	0.99
mbin_0252_fasta	281.66	493.43	39.33	474.23	115.96	148.06	198.74	314.59	235.67	138.54	78.16	21.96	14.81	57.21	45.33	57.77	67.01	47.96	46.17	7.64	41.86	22.16	21.85	34.98	100.94	341.08	131.37	68.74	18.95	30.59	1356.67	24.09	32.83	43.81	11.16	54.45	58.64	18.18	115.91	42.67	546.71	44.71	383.85	514.72	743.02	926.67	409.37	211.96	824.38
mbin_0253_fasta	281.62	198.99	108.52	215.54	296.76	62.23	97.83	116.92	158.45	147.41	236.06	254.2	75.77	401.37	169.17	112.56	53.13	434.01	134.19	35.11	1.5	0.95	1.01	1.46	6.57	6.11	1.99	4.09	0.57	3.87	2094.55	3.75	1.71	3.79	2.26	1.26	6.65	2.76	7.14	2.4	1180.6	4.41	1113.41	2261.82	1067.96	1150.88	1785.05	1640.95	1776.61
mbin_0254_fasta	278.57	146.95	3.46	140.46	48.57	313.51	22.26	38.55	40.81	62.91	286.62	26.7	82.08	452.57	98.03	145.81	192.26	257.86	261.38	137.19	1935.34	2228.42	1049.33	1.67	6.89	52.43	2313.27	27.57	9.94	2210.34	1821.35	3172.01	534.98	1362.53	1369.61	289.83	1419.55	942.37	1068.26	176.92	1603.44	772.81	160.32	8.2	664.53	449.92	456.9	869.88	4646.96
mbin_0255_fasta	277.78	228.89	143.65	152.66	243.1	63.71	85.26	68.07	96.9	93.61	96.96	78.41	157.25	449.37	237.02	521.09	274.91	371.39	72.56	216.37	175.78	131.52	55.3	84.23	467.58	711.77	161.11	453.44	94.18	197.63	1289.97	14.75	11.6	13.73	9.91	5.4	9.28	29.18	97.54	6.19	499.57	25.48	656.21	555.18	951.22	436.14	739.99	433.63	1054.44
mbin_0256_fasta	277.77	250.27	1670.69	128.15	286.14	155.54	94.75	170.35	66.61	218.29	44.62	46.31	8.05	1549.68	109.71	926.01	2309.14	67.75	47.68	154.98	15.35	4.05	7.87	3.41	4.96	17.48	53.17	11.51	14.57	17.22	5363.28	9.41	14.22	7.99	7.15	3.51	21.02	10.64	30.83	9.38	6440.93	2.45	270.63	1468.48	5093.12	2225.59	8036.46	2434.19	10157.3
mbin_0257_fasta	275.67	1059.84	154.35	390.51	401.53	632.89	52.42	339.41	361.07	561.27	29.92	43.69	45.59	172.69	106.42	267.48	114.46	628.73	55.5	175.08	5.35	6.06	6.94	1.19	3816.61	1344.29	138.46	282.89	0.89	5.19	1.25	0.57	1.27	1.6	0.57	0.71	2.35	1.18	3.72	0.78	0.56	0.33	1.76	1.52	2.79	3.09	0.92	0	0.05
mbin_0258_fasta	274.76	444.84	68.24	437.55	82.96	231.13	49.32	194.78	332.69	148.69	32.12	6.78	6.53	17.52	20.13	133.14	45.54	27.48	15.87	34.74	23.78	18.27	10.32	17.39	27.63	97.04	43.53	33.1	10.45	46.25	698.12	31.35	84.83	15.53	22.15	29.07	29.12	16.5	55.34	23.65	375.57	14.68	349.94	371.67	299.57	285.14	324.36	165.41	433.63
mbin_0259_fasta	274.7	1002.55	1353.29	1104.87	307.3	1097.69	105.32	148.58	211.35	618.36	272.64	2301.9	244.99	68.46	1217.57	535.13	50.25	1715.5	1394.16	278.74	6525.98	13341.6	2133.87	6986.11	254.46	17825	51391.8	41.77	2260.1	5560.65	3282.23	1.17	1.36	1.25	2.02	0.64	1.17	2.75	5.02	1.49	2243.29	0.64	779.88	1973.11	2478.31	2340.06	701.76	408.35	2680.41
mbin_0260_fasta	273.18	1780.48	59.03	620.83	117.39	239.01	97.8	412.44	280.21	201.19	40.15	18.6	4.75	18.96	16.41	101.49	55.53	27.99	30.11	23.88	55.21	45.9	30.22	45.76	52.23	304.25	158.21	80.19	27.15	84.49	1402.54	2.44	49.32	5.02	8.22	35.39	10.73	7.39	12.85	10.82	595.37	9.43	289.04	405.5	311.64	634.27	448.4	343.98	1096.3
mbin_0261_fasta	269.61	105.25	98.65	62.15	139.8	56.29	39.06	56.48	62.9	68.51	84.84	127.03	46.03	113.74	154.28	117.49	129.88	182.03	63.62	85	271.63	189.18	114.71	241.29	775.92	1115.66	236.83	1150.86	114.32	292.5	2.71	0.74	0.42	0.41	0.21	0.35	0.67	0.39	0.94	0.34	0.9	0.25	1.23	1.29	1.64	1.26	1.72	1.02	2.21
mbin_0262_fasta	269.35	235.44	90.28	125.17	292.94	69.74	44.96	191.34	110.21	174.97	1.09	4.32	0.89	23.09	2.74	3.3	0.83	9.96	1.56	1.94	0.42	0.31	0.29	0.17	0.66	1.14	0.59	0.43	0.18	0.62	0.64	0.29	0.35	0.47	0.16	0.14	0.43	0.34	1.44	0.37	0.3	0.45	0.4	0.47	0.52	0.59	0.78	0.18	0.4
mbin_0263_fasta	268.63	223.96	142.76	191.62	451.72	97.63	125.97	114.35	126.48	182.42	257.2	304.06	119.25	289.03	285.98	345.14	252.18	403.98	142.07	198.38	99.82	7.9	45	160.84	42.98	327.3	51.28	70.25	52.56	103.48	592.61	973.8	688.62	786.99	389.11	417.5	594.04	561.97	2000.97	782.27	305.56	464	427.72	507.91	481.59	349.88	509.69	289.01	997.16
mbin_0264_fasta	268.54	78.63	1.01	20.99	40.19	20.67	168.86	23.48	370.81	385.77	16.49	2.41	4.68	3.76	3.97	2.54	2.06	9.9	3.89	0.55	4.16	3.08	1.44	0.82	1.01	7.92	7.26	2.22	0.85	1.31	27.56	217.01	296.84	359.35	625.39	76.82	186.48	106.45	598.22	309.44	9.72	500.8	40.49	9.18	6.19	11.79	10.93	11.09	21.81
mbin_0265_fasta	267.93	381.56	123.79	279.21	279.72	38.34	48.26	201.59	40.28	137.7	52.02	4.41	33.25	368.59	116.63	261.88	159.43	167.36	25.41	68.63	1.3	0.82	1.55	0.58	2.38	8.94	5.08	4.37	1.98	8.76	645.82	5.73	134.55	8.94	15.01	164.19	168.45	259.89	189.55	505.51	105.31	182.12	63.77	27.33	260.54	28.85	165.55	69.01	141.59
mbin_0266_fasta	265.15	219.29	131.37	130.91	261.38	123.28	52.8	212.73	69.36	100.99	54.94	70.74	27.26	95.54	66.17	82.26	76.18	162.63	52.04	55.35	31.09	8.77	8.84	15.82	64.38	146.55	77.01	82.08	10.83	70.51	92.1	5218.64	1241.07	1882.72	1351.09	1120.71	2866.91	1913.4	3058.93	1797.55	46.09	1314.43	205.02	110.16	129.45	58.66	59.57	56.06	134.37
mbin_0267_fasta	261.61	304.99	2.45	16.85	3.96	21.25	14.25	136.11	103.12	309.97	62.03	2.43	2.64	8.6	1.93	11.5	0.72	3.82	5.2	1.13	0.88	0.38	0.91	0.47	0.56	0.98	1.01	0.37	0	0.63	122.77	420.1	205.63	1147.51	50.64	737.87	3570.17	1085.29	188.1	1521.07	158.51	194.47	6689.32	18.65	932.57	2786.99	3484.76	76.12	87.99
mbin_0268_fasta	260.21	496.65	54.57	142.47	15162.7	39.53	1651.86	148.57	93.16	2410.48	25.24	464.96	1583.33	3762.56	60.15	4.44	1.74	324.52	12.21	1.21	17.32	0.98	2.41	0.63	4.7	4.24	1.24	2.53	0	0.36	0.62	0.49	1.67	1.54	0.68	0	1.62	0.94	0.51	2.24	0.85	0.18	1.1	1.38	1.29	2.26	16.31	1.14	2.54
mbin_0269_fasta	258.84	413.46	969.13	221.1	454.81	79.87	104.14	114.47	95.97	198.93	1145.27	549.45	379.3	664.01	850.51	215.08	93.61	868.7	587.04	444.97	0.88	0.55	0.59	1.7	1.58	3.8	2.23	2.61	0.34	11.67	4.72	4.16	4.32	4.41	2.26	3.38	6.51	3.67	18.79	7.58	1.98	3.48	2.18	1.73	2.85	2.26	3.52	1.21	5.41
mbin_0270_fasta	258.07	205.17	74.94	127.53	216.41	66.07	73.57	96.52	89.99	144.49	52	49.8	12.71	50.31	34.78	31.15	21.88	54.99	20.9	19.12	39.48	15.99	11.07	12.61	85.49	68.03	31.48	75.74	9.37	21.05	1502.77	35.87	27.67	23.4	16.62	12.4	35.27	14.33	62.5	16.96	1019.88	14.75	447.61	1334.31	705.54	933.85	688.73	290.77	1051.66
mbin_0271_fasta	257.97	299.14	73.1	137.53	77.41	103.75	95.7	189.19	218.24	164.09	0.61	3.54	1.08	5.15	1.46	1.54	1.16	1.48	1.28	0.9	4.25	0.62	0.32	1.46	5.43	3.4	4.36	0.82	1.53	6.48	0.48	0.34	0.19	0.34	0.18	0.17	0.9	0.27	1.13	0.48	0.26	0.55	0.33	0.45	0.55	0.5	0.4	0.27	0.32
mbin_0272_fasta	257.24	15005.1	15.02	2848.74	72.34	144.87	3641.4	2970.58	5108.63	3049.72	267.16	155.41	20.66	44.28	67.77	409.81	10.17	85.56	34.87	20.54	2.1	3.28	0.41	246.74	4.46	12.34	5.53	4.83	1.33	282.94	5.41	1.71	1.07	2.46	0.54	0.31	4.12	0.82	3.21	1.68	4.11	0.35	1.99	7.25	3.7	7.9	4	6.32	8.26
mbin_0273_fasta	257.2	195.29	139.91	169.66	13.58	54.21	21.86	16.26	142.79	28.76	33.22	80.06	10.77	38.14	10.35	28.14	21.29	45.2	8.75	33.85	117.45	146.55	67.86	63.57	16.31	880.83	650.49	49.88	253.71	179	499.87	0.59	0.35	0.33	0.3	0.19	0.47	0.24	0.84	0.29	722.85	0.31	577.22	331.64	264.41	207.71	236.5	239.04	561.92
mbin_0274_fasta	256.13	3094.93	983	1272.81	505.15	89.47	87.03	202.46	15.91	25.4	343.73	807.33	377.94	147.89	610.39	2141.88	882.11	1011.15	269.52	661.32	0.89	0.26	0.39	0.24	0.89	2.01	1.11	0.86	0.29	1.3	4.49	4.04	6.41	3.68	2.72	3.13	12.71	27.19	6.58	31.98	1.54	4.84	1.23	2.33	2.78	1.41	2.6	1.87	3.18
mbin_0275_fasta	254.21	120.62	35.82	101.81	183.68	176.21	57.99	94.3	80.72	71.36	3.95	12.42	3.55	18.02	3.18	1.72	1.32	4.48	1.59	1.02	4.37	3.73	2.55	9.04	5.35	18.95	9.11	7.25	1.42	7.41	0.35	0.42	0.09	0.16	0.68	0.16	0.13	0.04	1.49	0.1	0.27	0.03	0.29	0.55	0.42	0.28	0.4	0.27	0.36
mbin_0276_fasta	254.19	166.2	51.21	153.39	167.78	86.95	66.69	53.95	112.85	54.12	105.02	103.01	17.75	92.93	59.27	37.77	11.96	66.4	58.29	27.41	14.21	151.14	142.01	175.6	633.17	207.29	169.19	14.86	42.68	58.49	853.5	1189.71	552.28	912.38	511.26	270.21	883.66	958.99	2026.84	788.64	73.36	1107.52	224.19	258.4	951.62	331.9	515.89	266.88	557.92
mbin_0277_fasta	253.63	1094.15	112.26	1012.44	193.76	578.63	231.75	67.55	199.19	305.3	104.27	150.65	170.65	366.98	544.48	107.76	82.44	447.82	313.68	40.22	1.16	0.1	0.58	0.41	0.11	0.92	0.34	0.88	0.34	0.46	0.48	0.82	0.15	0.55	0.31	0.46	0.28	0.25	0.85	0.11	0.54	0.18	0.89	2.09	0.82	0.62	0.9	0.65	1.21
mbin_0278_fasta	252.2	107.04	83.55	63.29	156.34	52.94	43.15	53.41	58.58	65.76	133.94	132.53	37.42	111.51	130.36	89.61	113.37	163.76	77.67	98.45	367.59	168.33	210.09	135.59	712.95	1189.43	273.81	640.05	76.71	212.18	37.73	72.66	46.77	24.44	14.51	18.88	37.17	18.57	41.85	21.75	19.66	14.63	38.19	33.03	31.17	36.39	48.42	17.49	44.44
mbin_0279_fasta	249.92	38.24	71.3	83.67	121	13.4	65.14	224.9	82.84	64.17	27.15	6.85	6.28	12.28	46.43	31.57	26.36	71.21	3.05	10.8	681.4	868.74	252.42	259.95	592.2	3037.55	1657.76	1422.75	237.23	663.88	75.47	0.37	0.3	0.11	0.43	0.29	0.34	0.06	0.61	0.25	173.48	0.2	311.88	378.68	291.84	275.06	371.21	159.43	597.66
mbin_0280_fasta	249.31	359.58	192.69	549.58	161.64	156.2	89.96	102.43	74.74	118.08	24.33	57.54	52.77	41.25	51.07	46.37	12.02	40.3	17.41	12.63	3250.34	5985.5	3779.38	5819.48	15680.5	19212.7	12868.4	18226	3273.65	4223.1	7.61	7.92	21.91	31.72	16.48	4.97	15.9	6.33	16.01	7.56	3.81	17.92	5.5	6.74	7.56	5.14	17.21	7.45	7.39
mbin_0281_fasta	248.46	800.67	11.2	808.24	445.96	573.12	99.7	218.63	352.27	397.95	14.13	59.98	16.7	60.43	15.66	32.76	9.04	75.74	47.09	15.09	114.63	48.2	86.25	255.64	28.71	1994.18	1019.68	49.66	396.17	593.36	431.09	22.07	5.61	9.85	5.07	5.09	33.06	7.96	79.1	23.72	51.66	9.65	113.76	214.22	341.99	30.68	278.9	272.13	1167.09
mbin_0282_fasta	248.28	290.22	3.8	107.68	263.77	50.98	293.74	95.46	20.11	258.24	1.79	6.58	17.27	10.84	11.55	18.98	18.31	18.6	17.39	95.95	17.32	5.69	3.58	1.26	11.1	96.85	1.61	220.62	1.82	14.24	7.47	145.88	40.38	58.95	36.96	46.43	97.8	62.48	162.54	33.24	0.98	87.23	3.24	4.46	2.92	1.74	1.22	0.62	2.73
mbin_0283_fasta	241.91	137.43	143.89	100.62	155.51	70.15	57.16	91.51	66.57	126.55	70.95	88.67	56.28	168.49	111.16	230.69	121.05	120.71	42.69	92.54	151.6	89.71	59	60.96	251.59	364.17	85.98	382.57	41.55	148.82	589.03	322.76	151.81	271.18	104.12	106.28	288.78	128.89	371.05	155.26	200.96	163.72	350.32	374.68	326.79	275.97	340.62	159.62	400.64
mbin_0284_fasta	241.48	23.91	1.16	14.82	68.68	48.4	3.13	136.78	9.61	7.36	0.05	0.19	0.03	0.14	0.09	0.86	0.29	0.53	0.05	0.17	0.04	0.15	0.06	0.41	0.05	0.17	0.04	0.04	0.02	0.58	0.06	0.02	0.02	0.03	0	0.01	0.03	0.02	0.26	0.04	0.02	0.01	0.08	0.04	0.07	0.01	0.08	0	0.02
mbin_0285_fasta	235.98	101.97	14.58	130.63	255.01	19.44	36.2	84.28	208.71	26.97	290.21	22.88	261.76	120.38	65.7	28.75	26.76	37.43	80.43	38.38	169.27	104.09	148.5	50.65	87.99	408.54	211.65	143.89	16.14	91.4	17.04	59.53	42.01	109.94	31.15	34.28	62	16.74	453.12	85.1	14.25	14.7	12.78	19.13	15.92	10.11	13.89	5.69	12.38
mbin_0286_fasta	235.22	65.97	58.74	66.99	83.34	34.29	49.06	200.74	178.98	71.58	1258.44	959.02	180.45	241.21	2864.97	34739.7	14283.3	1242.55	385.86	10170.9	13.45	7.17	3.42	17	76.5	22.44	14.09	46.13	6.4	41.5	6.68	35.02	23.66	43.82	23.67	12.75	58.4	31.82	42.22	24.33	3.05	59.37	11.05	11.02	11.18	4.59	6.2	2.14	5.42
mbin_0287_fasta	233.19	267.21	94.11	76.28	5277.25	84.51	581.12	61.83	37.27	894.55	9.79	268.78	615.21	1409.94	26.98	48.77	17.82	335.63	6.75	39.25	3.35	0.11	0.34	0.26	0.69	0.95	0.83	0.4	0.73	0.55	16.22	0.41	0.6	0.18	0.53	0.28	0.59	0.21	0.61	0.93	1.67	1.17	0.76	0.75	19.39	2.46	6.1	1.5	1.32
mbin_0288_fasta	232.42	105.4	339.01	63.15	868.34	123.35	49.26	101.45	53.36	310.44	131.82	51	16.51	108.05	17.66	9.72	10.49	179.9	319.27	3.43	1.09	0.98	0.63	0.84	2.69	1.86	0.98	1.29	0.38	1.72	1401.63	0.79	0.95	0.62	0.47	0.48	2.09	0.57	1.31	0.68	1289.79	0.31	904.5	523.16	1540.52	1761.05	1244.26	550.91	1641.64
mbin_0289_fasta	230.89	414.13	158.63	155.57	1126.07	139.67	151.43	125.42	60.23	221.15	52.38	125.75	105.33	417.21	114.32	323.14	402.58	198.81	49.65	222.6	16.07	2.89	3.18	228.68	28.15	192.37	10.45	82.52	2.82	357.83	1.81	0.64	0.4	0.59	0.33	0.33	0.82	0.77	1.47	0.56	1.37	0.37	1.2	2.38	1.46	3.81	2.09	1.02	1.75
mbin_0290_fasta	228.14	1004.63	132.82	204.08	270.23	262.31	72.48	213.4	107.21	147.65	111.44	82.15	35.5	393.39	123.27	376.94	46.32	194.4	66.56	75.14	837.08	385.97	389.71	12.83	2133.44	4532.26	193.16	1320.11	588.49	961.98	276.39	2.34	3.92	2.72	2.21	1.92	5.78	3.48	6	6.14	79.26	3.39	103.37	184.98	126.19	124.59	110.71	100.17	167
mbin_0291_fasta	226.25	253.93	238.38	26.84	179.35	108.75	18.02	443.52	7.05	21.16	33.71	17.29	9.93	29.83	65.79	146.73	32.16	58.44	10.67	8.81	754.01	79.03	348.5	241.12	1799.77	1909.11	99.23	1409.11	132.65	451.13	70.57	0.37	0.38	0.38	0.45	0.38	5.74	0.47	2.09	0.7	58.05	0.4	64.17	121.62	40.36	32.39	76.35	67.91	12.95
mbin_0292_fasta	226.04	174.51	22.11	123.4	143.19	71.32	117.09	115.81	125.6	228.62	26.69	15.48	17.46	20.79	228.32	25.56	23.31	52.22	24.08	5.49	0.83	1.98	0.26	1.25	1.53	6.01	5.13	4.43	1.19	1.6	1348.42	0.77	0.24	0.3	0.41	0.54	0.27	0.08	0.62	0.41	249.34	0.44	167.04	433.21	414.06	230.39	387.18	292.05	1029.56
mbin_0293_fasta	224.8	444.99	232.78	242.52	146.49	171	60.74	169.69	133.69	163.84	22.88	21.84	22.64	49.87	76.5	165.1	127.18	103.3	26.09	46.16	84.46	33.9	11.31	9.71	456.32	167.22	161.11	283.18	29.71	68.07	711.04	24.1	15.49	62.58	16.09	26.87	307.63	72.18	234.91	69.9	350.1	105.03	496.67	751.22	227.59	390.2	275.3	93.27	320.07
mbin_0294_fasta	222.51	141.8	36.51	1929.51	104.08	79.39	92.8	218.51	218.68	423.79	276.14	111.16	69.56	1052.31	978.1	454.81	153.6	985.12	730.03	146.59	0.97	4.51	4.19	0.23	19.1	9.48	62.54	995.31	0.72	325.24	0.9	1.17	1.47	0.49	0.49	1.68	1.23	1.52	1.9	1.17	0.89	0.86	0.8	1.18	0.75	0.52	1.43	0.57	1.17
mbin_0295_fasta	222.24	97.4	123.87	61.92	200.6	87.59	61.47	90.91	66.18	80.33	254.88	285.85	58.55	208.89	244.69	74.89	160.7	265.83	149.82	34.71	4.31	3.56	2.14	0.45	1.6	1.8	4.99	3.43	0.4	4.66	79.11	1145.8	397.65	655.73	327.53	219.89	527.23	303.87	705.05	611.14	44.12	393.43	15.81	15.72	33.97	20.45	30.94	29.63	145.62
mbin_0296_fasta	222.14	202.95	98.77	186.58	178.66	108.42	45.72	112.56	107.66	89.87	35.41	55.28	9.57	28.69	32.3	27.91	18.14	31.79	14.92	21.96	2.44	5.07	2.92	4.28	8.6	11.64	5.01	4.22	1.76	4.26	17164.7	1.8	2.68	2.75	0.27	0.61	2.72	0.69	1.76	1.86	14639.7	0.54	7783.63	25847.9	6807.49	9637.81	8547.91	3597.27	11701.4
mbin_0297_fasta	221.06	163.15	126.95	142.36	129.32	91.97	49.8	80.27	138.43	94.23	40.6	57.8	31.53	71.95	55.61	69.92	45.36	62.45	27.08	26.52	81.14	72.96	35.44	52.48	102.21	256.1	119.5	161.04	34.02	137.36	3.86	315.41	153.4	244.94	113.42	95.64	257.43	203.73	338.64	172.07	1.71	188.61	2.59	3.12	3	2.57	2.92	1.17	3.74
mbin_0298_fasta	220.83	174.95	128.95	207.62	204.99	126.03	24.57	76.29	70.72	58.99	22.12	35.44	23.28	18.51	36.54	45.47	8.77	97.81	44.81	6.34	0.68	0.65	0.12	0.16	2.04	1.55	3.47	1.9	0.25	0.34	0.14	0.14	0.1	0.17	0	0	0.16	0.04	0.08	0	0.24	0	0.12	0.13	0.07	0.08	0.35	0.06	0.4
mbin_0299_fasta	220.77	198.83	223.36	129.58	454.62	78.57	57.8	115.35	83.23	118.35	77.38	81.89	19.27	69.19	60.14	275.23	554.81	152.77	28.13	110.56	21.13	15	12.28	12.29	86.51	121.83	21.07	88.02	6.49	16.54	85.44	17.73	15.44	8.16	17.32	5.44	7.19	4.24	44.71	4.63	34.78	3.72	47.94	83.75	70.54	36.36	87.8	37.36	103.13
mbin_0300_fasta	220.46	111.84	79.75	107.1	147.22	74.12	35.9	27.92	54.03	79	13.38	38.53	52.87	142.45	13.8	87.51	42.66	48.52	21.8	33.41	305.53	183.07	146.37	232.52	352.92	1366.3	526.12	686.48	221.6	84.79	0.47	0.41	0.07	0.34	0.08	0.06	0.15	0.18	0.38	0.07	0.35	0.08	0.64	0.7	1.07	0.74	0.47	0.25	0.94
mbin_0301_fasta	220.4	182.39	76.45	56.68	173.75	52.16	21.44	180.91	38.65	46.37	4.29	6.46	2.83	18.56	5.51	29.74	52.16	27.51	3.24	12.53	2.23	1.59	1.06	1.44	5.47	2.29	3.28	2.9	0.4	2.34	13.2	151.91	36.83	132.98	117.54	49.88	123.51	146.23	349.3	89.91	19.13	78.3	12.77	67.79	16.19	8.22	20.12	13.81	25.6
mbin_0302_fasta	219.47	76.95	1.52	81.46	27.58	201.34	8.99	35.11	13.98	38.65	144.29	13.56	47.39	270.26	59.9	95.35	128.54	137.31	175.48	103.92	1451.8	1649.56	800.88	6.67	13.77	172.03	1728.43	101.26	12.11	1626.67	997.33	2507.2	398.8	813.04	920.79	234.37	1103.64	548.44	754.7	158.77	955.27	497.62	199.83	5.4	443.03	326.58	311.11	508.27	2550.86
mbin_0303_fasta	217.9	7.5	8.35	9.06	129.56	18.13	6.95	12.18	93.44	23.79	8.9	19.01	5.41	68.92	12.7	104.6	6.51	16.77	9.74	34.29	0.35	0.44	0.23	0.18	1.42	2.09	0.45	2.01	0.17	0.37	0.57	81.02	59.95	39.39	8.2	12.58	14.84	4.39	11.28	9.18	0.16	3.83	0.27	0.46	0.26	0.25	0.45	0.08	0.36
mbin_0304_fasta	214.66	599.92	377.45	158.75	1048.57	55.63	138.44	110.52	24.91	182.5	26.49	79.45	122.63	279.88	41	717.84	316.01	189.63	22.04	231.7	1.07	0.16	0.23	0.11	0.59	0.55	0.39	0.5	0.18	0.49	1.55	1.08	0.74	0.3	0.29	0.37	0.54	0.44	1.03	0.42	0.6	0.27	0.65	0.84	1.47	0.6	1.45	0.44	0.99
mbin_0305_fasta	213.44	87.79	106.79	79.78	132.72	55.08	42.52	48.35	72.36	66.97	118.17	167.4	40.75	186.24	148.11	132.79	82.79	147.55	43.85	55.93	623.42	364.96	385.58	290.86	753.99	2137.93	729.7	631.92	123.88	500.91	310.6	90.87	46.67	55.82	34.11	29.18	58.92	28.52	96.43	34.89	147.99	26.2	182.45	270.72	244.82	200.75	276.46	116.46	308.66
mbin_0306_fasta	212.74	125.2	186.2	116.92	150.19	59.54	96.76	91.53	222.9	115.81	105.91	156.21	80.95	174.71	215.68	101.12	189.1	234.78	131.22	54.62	10.5	7.65	83.14	123.42	48.91	35.65	18.69	53.51	172.65	19.91	7.71	8329.84	4537.93	7120.96	4124.6	3585.66	1648.87	3241.82	12060.3	6421.13	6.89	1501.19	5.46	12.47	7.54	10.35	3.77	6.26	8.61
mbin_0307_fasta	212.12	686.89	14.56	69.85	839.38	144.31	22.99	126.26	27.79	120.52	108.21	1360.93	68.94	626.19	557.85	454.37	1178.08	873	192.3	228.03	11604.3	32010	132.64	644.03	122.49	27423.6	103.36	745.16	224.2	26772.9	220.5	109.08	44.28	180.85	27.18	70.98	54.61	28.21	189.33	56.26	121.36	110.8	205.24	143.72	138.73	152.39	186.54	100.56	263.15
mbin_0308_fasta	210	153	46	123	146	62	67	133	74	97	166	78	31	75	77	38	34	125	10825	28	29	20	24	15	65	166	136	88	49	76	5325	28891	4955	27563	20547	7253	8793	30343	28780	9612	770	17111	253	586	859	21070	2390	1095	10968
mbin_0309_fasta	209.55	105.05	108.21	46.05	216.26	36.45	42.53	52.88	55.08	59.03	29.67	35.85	14.89	63.57	49.28	50.56	25.72	47.74	15.66	21.43	1.91	0.61	0.71	0.64	3.18	6.26	1.55	3.16	0.62	1.67	1.51	609.08	104.22	191.85	244.46	101.81	220.13	461.33	347.32	97.72	0.6	310.72	1.28	0.92	0.89	1.08	1.25	0.79	1.86
mbin_0310_fasta	208.68	11775.1	44.67	2251.2	50.93	94.23	2810.71	2280.77	4002.08	2336.51	21.89	25.59	14.66	6.41	30.03	294.06	2.7	24.45	2.73	9.43	1.03	0.63	1.91	0.71	2.11	4.59	3.02	0.94	1.12	4.15	4.17	1.69	1.11	1.48	0.19	0.25	2.87	0.45	8.6	4.61	2.88	1.08	3.83	4.56	4.73	4.34	3.19	4.33	8.4
mbin_0311_fasta	207.07	225.78	75.05	158.59	396.68	66.41	72.47	115.68	66.23	122.21	12.03	28.89	30.62	80.51	25.36	36.59	18.75	33.25	12.12	13.77	5.74	2.53	2.81	2.39	13.35	23.03	4.47	11.88	2.47	3.96	203.91	74.93	50.82	54.33	25.62	45.57	164.58	44.91	187.55	76.08	155.41	54.74	58.9	87	79.96	55.45	49.95	45.48	164.78
mbin_0312_fasta	204.16	152.87	84.35	147.59	132.95	107.36	54.08	78.22	137.27	104.98	1151.98	791.01	198.89	289.11	711.52	605.97	911.7	2734.91	1393.68	396.13	15.5	19.52	15.23	12.26	12.58	67.04	30.91	22.65	8.63	16.73	0.03	0.59	0.02	0.02	0.05	0.1	0.23	0.57	0.57	0.11	0.03	0.2	0	1.56	0.28	0.1	2.47	0.07	0.28
mbin_0313_fasta	203.8	183.16	22.35	86.04	510.9	37.38	79.51	81.03	66.7	109.1	97.31	67.62	22.24	57.13	16.86	4.26	1.26	24.72	18.21	2.3	1.85	1.33	0.64	2.47	0.95	9.04	0.56	0.97	0.57	1.6	13.39	17.33	33.6	10.43	2.36	4.72	10.07	5.53	13.62	8.01	7.94	5.44	13.14	22.53	11.92	9.45	23.21	7.47	15.7
mbin_0314_fasta	202.93	227.62	21.42	358.94	70.98	105.58	355.95	203.01	255.47	367.68	3.69	4.99	3.03	11.94	8.32	0.82	0.3	3.3	92.67	0.3	0.15	0.18	0.2	0.04	0.73	0.65	0.38	0.48	0.05	0.15	1.61	0.11	0.12	0.1	0.07	0.06	0.14	0.14	0.22	0.1	0.63	0.06	0.64	1.07	1.18	0.79	0.7	0.67	0.88
mbin_0315_fasta	202.65	25.54	6.89	27.3	46.82	18.11	22.7	27.46	164.96	83.9	10.24	39.64	20.24	100.96	116.31	397.14	18.6	166.4	47.34	152.97	6.04	3.51	10.08	4.04	3.97	103.18	6.69	5.34	1.36	11.95	3581.03	63.99	26.5	47.96	26.87	15.15	289.63	29.69	76.07	36.87	626.47	34.33	1419.82	2465	1101.37	2079.34	667.95	1145.03	2850.56
mbin_0316_fasta	200.29	594.68	296.68	226.67	213.13	76.76	17.23	63.33	118.12	70.3	68.48	177.32	63.81	249.06	122.19	2047.46	337.53	728	144.14	620.44	1.19	6.28	6.25	309.57	5.69	11.59	85.22	18.3	0.81	597.36	3877.09	2.73	1.91	8.26	0	2.67	6.73	3.32	16.76	6.2	1047.55	4.58	2758.54	5166.24	9864.13	403.31	7822.67	7314.43	30855.5
mbin_0317_fasta	199.56	326.1	116.6	292.69	210.47	252.31	87.71	152.42	328.01	190.38	5.17	38.8	5.62	22.3	16.49	1.61	0.65	1.37	0.68	0.44	136.5	133.07	125.13	157.28	229.35	635.91	404.37	246.07	78.81	211.5	2119.67	0.58	0.01	0.2	0.24	0.01	1.24	0.46	6.45	1.29	1098.89	0.08	1058.22	1724.37	956.4	644.62	1359.17	517.91	1448.05
mbin_0318_fasta	198.71	102.82	51.41	158.62	154.6	34.9	36.15	44	40.79	72.05	150.76	113.83	74.62	179.57	74.69	154.21	103.33	136.4	50.89	127.54	599.3	229.07	301.42	506.09	386.22	2627.52	610.16	287.36	63.16	865.53	163.23	494.7	243.66	288.97	92.65	131.41	500.31	144.28	583.24	175.39	37.06	194.7	117.68	211.45	96.28	68.9	60.25	38.43	84.97
mbin_0319_fasta	198.31	247.54	191.96	924.5	88.63	765.01	154.76	59.07	6102.49	709.39	85.11	27.74	295.09	919.15	59.4	10.02	14.36	23.29	18.99	9.81	33.39	37.52	14	457.75	52.04	139.84	54.73	58.8	22.1	2099.45	10780.3	228.66	46.67	107.31	42.83	38.66	125.36	90.41	115.55	80.07	7962.21	114.26	8269.56	11448.7	7691.95	5554.3	8564.89	2769.66	7831.74
mbin_0320_fasta	197.73	75.74	48.05	52.31	116.28	284.28	45.29	33.12	34.11	510.28	111.36	137.11	59.43	16.64	21.16	5.58	7.86	17.65	18.04	2.11	1.47	8.03	2.54	1.58	9.83	7.55	3.07	2.02	0.85	2.88	11553.9	0.54	1.16	1.76	0.02	0.12	0.96	1.47	0.87	2	11603.2	0.97	615.14	3727.26	51180.9	11742.3	2702.56	7539.45	5175.09
mbin_0321_fasta	196.5	118.19	60.09	113.63	100.35	78.76	40.2	60.17	85.67	62.9	35.78	32.05	4.48	17.96	15.59	21.83	14.75	26.12	10.41	15.27	0.5	2.35	1.54	1.39	4.97	4.18	1.94	2.83	0.33	0.64	9843.15	0.05	0.1	1.78	0.02	0.05	0.55	0.05	0.17	0.86	8269.57	0.07	4590.83	14552.3	4196.22	5666.31	4923.28	2070.01	6844.41
mbin_0322_fasta	195.8	500.75	169.38	91.91	1078.41	90.79	101.85	66.58	63.91	158.77	1615.03	1448.18	235.33	638.7	1217.7	942	1103.22	2091.92	1152.72	462.83	1.91	1.04	0.66	8.62	1.17	2.7	2.5	2.06	0.48	10.26	10.96	24.05	24.89	41.9	16.21	12.94	58.52	82.92	138.4	112.01	4.22	18.29	6.25	10.81	10.04	6.92	10.93	4.7	14.09
mbin_0323_fasta	195.05	274.67	234.38	150.06	260.91	92.94	58.78	127.86	99.11	111.19	71.91	103.25	33.56	100.98	117.36	290.89	427.19	171.9	60.38	117.9	120.4	78.27	39.55	77.75	197.72	521.42	151.02	228.8	88.27	128.26	139.44	61.45	34.33	53.14	21.91	24.33	58.33	33.7	102.59	37.56	80.83	32.41	93.06	117.55	93	86.02	95.08	59.6	191.25
mbin_0324_fasta	192.56	6653.2	5685.87	1400.56	7.32	5.63	531.17	1149.91	54.66	31.9	42.57	6.96	2.62	13.21	5.2	12041.1	4878.87	13.56	41.54	3522.95	0.92	0.85	0.81	0.41	5.06	2.62	1.19	3.54	0.96	2.65	1.08	2.14	2.03	1.48	1.26	0.91	4.73	4.79	3.24	1.67	0.54	1.11	0.66	1.16	0.62	1.04	1.13	1.02	0.81
mbin_0325_fasta	191.83	67.34	64.26	40.81	87.56	50.61	20.03	38.66	18.22	49.56	16.98	20.54	12.52	41	32.13	57.3	34.58	46.83	11.53	40.05	117.62	72.56	41.36	158.47	253.49	447.3	158.21	420.27	59.21	100.81	1.73	1.02	0.62	1.05	0.46	0.24	1.01	0.53	0.96	0.35	0.6	0.43	0.9	1.06	1.36	1.02	1.42	0.45	5.89
mbin_0326_fasta	189.27	177.26	168.49	95.43	110.95	35.2	28	79	38.39	79.55	108.17	40.49	25.16	87.46	101.56	230.05	221.05	144.58	41.06	81.39	79.01	35.66	44.93	61.24	1697.29	844.63	148.72	762.15	16.19	66.32	3934.64	6.86	4.22	12.57	5.71	3.28	8.92	7.91	19.78	7.09	3021.59	4.75	2245.31	8561.3	2080.3	2523.29	1926.6	1646.56	2834.86
mbin_0327_fasta	187.64	135.72	13.45	40.49	42.71	35.86	100.07	38.95	13.31	77.01	3.73	16.77	5.5	18.69	15.22	8.61	6.63	21.79	7.63	1.99	300.34	48.49	31.92	43.7	152	263.81	45.43	30.44	21.32	2.34	1.36	1988.31	514.88	554.68	804.5	231.77	353.74	1296.59	3444.31	573.12	0.85	978.55	1.73	0.73	2.08	1.63	1.55	2.15	1.57
mbin_0328_fasta	187.3	181.34	55.75	147.94	153.69	98.9	37.46	75.46	74.22	79.51	25.82	25.05	11.02	48.7	44.79	41.84	44.15	44.53	12.34	17.58	33.71	35.45	27.68	61.86	146.05	325.41	179.89	192.96	24.52	34.04	304.11	2.18	1.33	1.66	0.7	0.82	3.06	2.27	3.49	1.49	267.84	1.61	350.07	393.22	363.53	218.02	256.24	169.31	468.33
mbin_0329_fasta	187	2731	27	41	207	318	39	405	15	170	447	848	7	91	1445	42	65	2089	327	21	47064	124227	545	2312	102	107161	398	53	935	106670	44	8	8	8	6	14	10	5	59	7	4	2	12	16	36	13	11	13	23
mbin_0330_fasta	184.46	171.45	197.21	163.89	159.83	61.12	21.93	80.56	67.46	259.27	0.84	0.95	0.08	3.42	1.87	0.18	0.84	1.18	0.72	0.72	0.11	0.2	0.25	0.35	0.01	0.18	0.2	0.08	0.01	1.4	0.24	0.05	0	0.24	0.02	0	0.25	0.31	0.05	0.03	0.14	0	0.12	0.13	0.06	0.17	0.09	0.13	0.17
mbin_0331_fasta	183.58	195.22	60.38	321.43	169.04	241.62	36.85	63	51.31	69.87	39.82	63.83	33.52	132.51	95.98	204.76	66.92	294.44	84.2	90.35	75.91	73.51	48.94	95.31	222.12	619.22	286.29	357.06	51.39	365.51	629.52	19.35	12.66	11.22	11.19	2.95	18.16	9.64	19.11	8.48	357.65	6.5	495.1	557.36	444.5	652.66	445.72	207.69	934.3
mbin_0332_fasta	180.93	325.95	91.77	255.65	72.81	238.26	43.93	191.65	185.28	133.12	42.92	38.21	18.7	39.82	84.78	68.38	33.39	50.93	22.15	27.64	82.42	34.08	22.62	208.9	130.82	263.45	156.91	121	53.84	119.94	246.01	5.36	24.29	11.8	7.19	11.62	42.27	11.35	28.52	11.64	171	16.15	203.2	194.14	179.9	162.96	134.43	66.58	173.45
mbin_0333_fasta	180.03	171.58	10.21	194.82	160.56	31.35	56.79	164.81	101.36	91.43	0.54	1.26	1.16	3.17	1.15	1.02	1.38	1.48	0.9	0.29	0.26	0.11	0.24	0.04	0.34	0.96	0.69	0.29	0.05	0.25	310.9	0.15	23.69	1.51	0.49	0.32	5.07	0.4	36.09	6.27	185.45	4.99	47.66	86.11	91.67	50.81	63.14	44.54	147.5
mbin_0334_fasta	179.2	282.6	128.43	131.47	168.19	71.6	40.86	129.65	186.94	114.64	58.51	62.47	82.3	324.86	102.06	345.73	190.76	208.33	56.13	93.71	136.71	52.04	69.07	16.85	228.81	379.55	194.51	210.87	38.22	131.1	175.13	566.64	225.93	408.8	247.65	190.28	469.84	354.17	1079.92	187.92	103.71	200.84	146.12	189.25	284.16	133.5	160.57	86.09	144.15
mbin_0335_fasta	179.19	2199.34	1126.02	92.84	439.49	243.45	212.9	34.31	25.9	188.76	168.41	70.66	6.12	10.59	149.58	4.98	7.57	172.59	158.33	7.57	15.32	28.1	10.93	24.42	28.88	76.62	37.97	33.67	6.3	28.07	67334.2	3.3	2.3	11.25	1.09	0.74	6.06	2.15	4.45	5.42	32337	1.21	53.57	565.75	35671.5	48038.7	25537.2	10860.3	55373
mbin_0336_fasta	176.91	149.82	179.82	70.25	244.13	28.99	97.8	105.23	115.11	144.71	30.92	114.06	60.19	192.82	160.61	349.2	136.02	190.64	41.73	172.58	327.6	352.49	196.23	319.07	358.3	2012.93	330.32	525.67	151.98	289.26	610.03	508.4	331.87	504.87	312.31	324.5	587.7	438.53	1189.49	634.16	255.46	461.71	420.76	65.39	479.16	270.49	537.42	229.11	398.08
mbin_0337_fasta	176.89	147.41	51.61	136.35	88.32	99.58	46.9	80.93	83.59	96.16	12.97	10.25	6.79	11.65	9.46	7.52	2.77	16.17	8.1	3.99	0.96	0.07	0.12	12.73	0.51	0.7	0.4	0.19	0.06	15.2	1.98	0.04	0.03	0.04	0.03	0.02	0.07	0.05	0.05	0.02	0.23	0.04	0.16	0.25	0.19	0.33	0.15	0.26	0.26
mbin_0338_fasta	175.17	151.64	50.14	101.24	165.3	47.77	39.9	62.74	61.67	61.2	62.12	121.06	50.52	177.03	94.46	180.76	101.61	119.48	63.23	69.55	116.74	70.27	49.76	53.23	173.79	672.15	209.54	146.45	116.06	137.88	238.91	603.22	253.5	477.92	175.24	208.34	547.77	308.17	967.27	283.56	83.33	289.25	185.49	192.99	181.2	135.76	147.52	82.61	224.77
mbin_0339_fasta	174.72	61.11	40.3	49.83	91.59	37.52	32.41	41.28	42.02	39.95	27.67	26.32	28.82	72.12	54.32	26.54	34.23	85.01	25.38	22.95	190.44	89.17	79.07	97.63	326.76	602.47	215.96	321.78	73.73	153.18	94.79	35.28	18.15	22.19	10.32	19.19	40.76	12	47.85	26.5	56.43	16.14	55.59	70.92	65.41	88.41	60.04	33.59	84.85
mbin_0340_fasta	172	24.4	3.56	11.02	175.14	15.66	3.59	242.6	2.56	12.48	0.86	1.82	1.33	23.46	5.69	9.66	16.8	121.5	9.91	37.88	0.15	0.11	0.18	0.12	0.21	0.88	0.35	0.47	0.24	0.58	6.6	0.24	1.33	7.92	0.21	8.72	106.41	1.7	760.39	284.79	3.1	22.62	11.43	0.91	15.15	7.69	5.28	1.09	2.17
mbin_0341_fasta	170.07	207.99	61.07	131.37	141.37	46.72	47.97	128.58	73.88	99.43	42.56	118.14	33.21	139.14	96.54	81.98	53.84	85.91	27.82	29.23	2.41	2.17	1.33	1.83	0.65	1.4	3.16	0.74	1.17	3.58	545.7	138.41	97.71	136.36	83.19	84.57	181.35	140.47	419.72	265.27	161.76	102.76	129.79	125.29	166.8	181.3	142.82	80.22	305.16
mbin_0342_fasta	168.77	591.43	797.07	602.8	200.7	600.03	54.04	84.38	120.72	358.95	162.17	1362.22	143.22	40.34	680.38	282.47	25.92	957.92	775.05	164.04	3834.46	7833.67	1329.36	4105	161.06	10567.7	30681.1	17.77	1354.31	3391.51	1928.71	0.57	0.61	1.54	0.83	1.7	1.37	0.35	4.63	0.81	1326.43	1.66	470.97	1165.64	1439.84	1417.71	448.28	275.13	1624.02
mbin_0343_fasta	168.12	160.17	122.91	99.34	120.58	88.07	50.16	87.08	75.2	80.9	62.56	36.34	38.67	82.96	93.77	100.65	56.24	108.87	55.11	42.22	129.23	77.94	48.09	123.06	202.95	426.46	309.61	393.16	61.69	189.58	1.38	273.39	118.07	187.78	119.52	65.52	274.66	124.79	484.52	108.06	0.49	85.64	0.79	1.2	1	0.88	0.91	0.64	0.89
mbin_0344_fasta	168.1	282.73	194.43	215.43	145.86	156.4	73.28	138.44	211.85	103.45	260.9	296.81	93.22	249.44	259.88	374.56	200.38	153.35	126.73	95.67	81.89	16.14	45.01	97.32	745.52	238.19	166.35	128.62	15.97	52.33	1204.37	1062.07	672.17	730.35	493.88	415.85	979.52	639.24	3299.32	1182.9	531.63	393.45	1102.22	996.26	1015.05	954.22	930.56	584.86	1640.26
mbin_0345_fasta	163.83	78.28	1420.91	317.04	33.84	2175.43	266.27	34.26	189.24	1169.91	14.43	21.29	138.69	1578.82	18.39	134.3	3.43	69.4	6.19	7.49	0.87	1.21	1.15	11.74	2.53	9.94	0.64	5.81	1.45	56.45	452.49	395.22	255.24	294.96	128.74	43.12	425.91	59.29	19.28	62.12	402.42	33.16	232.53	449.66	1343.67	362.05	599.72	404.04	329.99
mbin_0346_fasta	163.21	265.15	106.18	173.33	38.21	85.46	13.71	49.53	78.54	45.74	20.67	37.49	19.08	23.22	38.48	101.81	63.62	52.07	7.57	36.17	29.66	40.53	14.92	33.2	130.62	172.56	165.59	77.49	30.61	51.68	1182.16	6.77	40.11	4.56	6.56	10.34	23.66	8.05	14.24	9.32	933.59	4.08	775.25	1224.62	762.9	657.69	611.53	447.91	957.63
mbin_0347_fasta	162.88	77	5.95	13.87	189.03	36.46	10.77	66.54	12.14	23.7	9.24	10.05	11.13	31.86	7.19	2.42	0.87	11.73	4.22	0.76	0.27	0.08	0.12	0.21	0.23	0.5	0.25	0.17	0.05	0.21	0.61	1.94	1.66	0.2	0.22	0.64	0.39	0.08	3.63	0.67	0.2	0.13	0.34	0.33	0.66	0.23	0.73	0.34	1.82
mbin_0348_fasta	161.4	171.21	65.94	139.94	116.98	86.87	42.15	72.82	80.36	96.63	27.98	29.87	13.25	54.54	57.74	51.78	31.79	76.95	27.1	23.7	8.82	8.93	6.07	5.6	190.11	110.35	22.45	44.96	4.5	19.66	1.08	1.97	0.68	1.62	0.42	0.95	0.31	0.24	0.75	0.3	0.52	0.23	0.62	1.05	0.76	0.59	0.8	0.5	0.83
mbin_0349_fasta	161.12	29.6	26.93	29.89	106.78	15.82	105.27	66.24	238.34	67.16	77.35	74.11	17.05	102.96	90.34	50.35	66.8	61.93	22.02	89.46	317.16	396.56	168.18	2031.3	744.99	1235.13	810.25	946.12	131.02	669.76	0.26	0	0	0	0	0	0	0	0	0.48	0	0	0	0.37	0	0.28	1.32	0	0
mbin_0350_fasta	158.68	457.39	157.77	233.89	144.3	276.22	44.16	213.52	164.43	68.99	24.29	21.71	21.55	101.78	45.47	200.67	257.47	87.59	26.24	83.69	1173.86	599.49	270.93	828.07	2697.78	5652.09	5824.62	877.99	632.04	1220.49	31.36	2.64	1.38	2.37	1.34	0.95	2.69	1.81	4.4	1.3	6.79	1.07	21.17	57.91	10.33	18.29	23.89	9.28	22.74
mbin_0351_fasta	157.7	47.67	24.3	34.1	56.12	71.48	23.85	49.63	40.18	42.59	12.54	6.5	4.46	27.63	18.67	26.19	4.56	23.32	13.59	5.8	0.11	0.05	0.05	0.07	0.23	0.27	0.07	0.02	1.19	0.07	0.11	167.67	187.34	128.58	66.41	29.94	133.1	59.16	181.25	90.53	0.04	114.09	0.08	0.19	0.13	0.15	0.09	0.13	0.11
mbin_0352_fasta	156.71	62.94	11.94	51.92	121.9	42.09	33.93	43.45	16.58	88.73	8.68	13.93	106.85	309.62	32.36	162.55	3.98	95.25	27.88	3.75	45.87	22.97	9.58	29.58	36.97	132.45	15.55	28.16	15.45	26.87	205.33	4053.16	1262.29	4301	2269.21	853.52	1719.64	3610.59	2020.9	796.67	108.28	1366.69	78.38	124.38	106.3	48.44	68.13	75.63	79.21
mbin_0353_fasta	155.75	187.49	72.7	121.89	180.96	86.08	58.64	113.48	120.86	136.8	64.87	36.08	22.16	84.72	70.08	2625.99	1174.74	100.19	63.11	801.29	359.46	163.39	82.9	111.72	1492.7	1037.1	123.74	908.95	75.81	406.5	1281.57	91	44.47	58.04	43.83	38.97	70.67	57.3	174.87	52.56	1156.25	41.47	1447.63	2502.44	1095.61	914.84	1048.31	792.54	1760.21
mbin_0354_fasta	150.42	138.48	127.68	85.09	80.11	38.9	17.41	45.56	37.54	49.49	62.54	49.76	19.11	74.74	63.03	125.33	100.17	85.66	28.08	48.2	51.41	33.88	21.12	39.18	633.06	384.54	80.26	325.6	16.69	62.94	1951.46	3.37	1.4	2.37	1.39	1.19	2.83	1.37	4.79	1.67	1117.28	1.1	1290.93	3220.5	1037.06	1173.73	940.77	657.98	1273.65
mbin_0355_fasta	148.81	117.49	15.42	85.75	87.12	71.05	48.64	73.33	57.87	72.44	9.68	5.77	1.29	19.84	6.99	2.86	1.75	9.62	5.2	0.65	98.64	22.71	15.02	21.34	7.64	114.69	162.45	34.52	25.13	95.29	1.43	406.56	122.55	103.9	177.08	51.59	86.23	287.11	765.19	113.82	1.03	211.57	0.6	1.27	1.04	1.15	0.7	0.32	1.09
mbin_0356_fasta	148.37	182.63	62.79	114.62	116.15	99.23	32.88	78.08	88.91	79.89	27.24	31.88	30.61	84.57	76.06	26.34	19.53	38.9	30.72	11.89	11.72	7.35	5.2	7.01	16.63	48.86	6.99	13.65	3.01	7.97	1325.49	3.6	1	1.96	3.66	1.17	1.54	0.54	10.09	0.58	708.79	0.46	491.78	1381.5	673.58	419.33	532.07	260.88	615.42
mbin_0357_fasta	148.01	1083.48	58.56	390.19	238.39	68.34	197.99	224.77	283.56	182.09	11.23	37.86	6.59	23.73	19.3	38.27	10.99	33.65	63	11.63	5.12	5.7	1.96	44.82	9.73	34.34	36.71	11.73	2.79	79.41	3.27	2.05	2.71	2.12	0.79	2.09	2.89	1.53	3.89	2.42	2.08	3.24	3.51	1.95	1.57	2.87	2.44	1.83	3.4
mbin_0358_fasta	147.43	1449.21	45.46	316.66	591.21	47.36	389.24	313.98	486.68	397.56	8.3	40.89	52.74	149.52	20.82	49.08	9.49	33.08	10.91	6.84	13.38	7.39	6.24	18.51	191.79	95.33	46.94	145.55	16.46	31.28	16.06	10.66	6.32	10.26	3.97	3	29.54	7.2	22.6	9.05	6.26	20.38	5.66	5.42	4.53	4.9	6.86	6	8.69
mbin_0359_fasta	147.37	146.56	117.09	53.08	170.71	91.91	71.07	55.66	227.15	33.81	27.99	65.74	141.31	234.97	194.1	62.1	43.05	160.46	87.23	16.94	282.15	168.47	79.52	65.99	9.13	1421.91	74.19	4.2	353.45	650.88	20.9	1899.74	523.56	3172.54	897.73	160.96	2076.4	737.45	712.07	233.19	14.48	2838.21	265.27	267.47	162.47	109.61	60.21	11.2	146.97
mbin_0360_fasta	146.51	146.72	83.71	123.54	114.16	53.62	28.04	78.41	58.49	64.32	15.72	25.67	13.6	41.76	37.8	36.28	38.06	29.34	15.45	20.52	66.75	51.65	22.36	51.25	97.85	194.84	97.48	119.6	41.53	86.31	264.06	217.42	185.97	247.48	121.84	102.64	286.3	171.92	530.19	157.89	196.67	177.68	140.07	237.95	348.95	223.63	201.35	121.96	298.11
mbin_0361_fasta	146.32	86.48	23.47	81.27	124.31	50.66	14.74	42.13	37.12	38.46	14.61	16.49	5.96	17.24	21.73	13.41	5.01	43.65	8.33	3.38	1.33	1.39	0.73	1.42	3.27	6.22	2.98	2.29	0.65	3.18	15.87	1.62	0.69	0.72	1.59	0.62	0.68	0.61	4.38	0.4	5.12	0.46	7.56	20.41	15.06	6.11	9.02	4.2	8.75
mbin_0362_fasta	145.68	250.47	82.33	249.42	260.75	113.76	65.84	117.31	145.81	133.44	81.04	29.47	10.76	44.45	28.45	5.77	5	182.05	27.84	2.14	0.55	0.7	0.48	0.47	0.79	2.42	1.36	0.95	0.5	0.53	826.7	0.46	0.31	0.74	0.31	0.15	0.74	0.31	0.77	0.45	239.38	0.3	376.29	882.17	350.18	407.82	260.83	269.86	293.31
mbin_0363_fasta	144.05	650.63	3.14	49.21	48.94	51	75.78	156.06	17.88	129.57	52.17	20.76	3.03	6.33	51.2	4.22	3.76	51.71	91.37	31.53	154.59	184.21	211.24	29.74	79.1	5058.97	1424.16	162.67	332.96	514.02	3.54	853.15	363.64	631.33	39.9	255.28	284.54	116.86	966.33	445.92	2.1	126.82	2.07	2.67	1.53	1.7	1.75	2.05	1.41
mbin_0364_fasta	142.54	26.32	4.79	18.35	374.68	8.38	41.36	88.35	49.94	18.58	36.42	29.67	29.1	22.6	39.35	54.85	10.17	16.65	6.57	56.87	63.9	23.71	30.33	24.72	58.75	142.92	182.26	62.69	24.05	24.1	0.19	1405.34	539.13	272.54	349.27	322.55	1651.77	489.54	534.33	601.73	0.18	838.17	0.41	0.33	0.16	0.07	0.73	0.38	0.25
mbin_0365_fasta	142.03	12.81	5.75	7.31	45.13	3.14	24.49	142.55	109.28	27.54	32.51	62.77	17.99	441.98	81.99	114.6	30.37	145.59	17.46	38.17	165.7	125.3	82.47	147.83	26.9	771.21	267.09	30.45	34.85	108.63	0.68	0.17	0.47	0.13	0.1	0.09	0.16	0.31	0.35	0.2	0.23	0.18	0.55	0.92	0.41	0.61	0.26	0.23	0.56
mbin_0366_fasta	141.8	75.89	59.43	72.11	88.42	48.91	20.46	44.2	43.42	32.68	81.44	89.53	49.03	106.6	83.26	172.62	79.27	71.43	38.09	37.71	88.33	29.66	23.63	22.42	214.37	198.64	46.92	111.32	14.18	48.47	310.59	547.18	285.73	570.28	236.88	139.43	926.58	328.6	1862.69	423.87	172.22	333.16	285.2	300.71	219.49	227.59	259.26	118.27	440.84
mbin_0367_fasta	141.34	294.14	4.65	272.21	154.12	250.98	37.82	84.15	114.42	149.43	54.88	129.38	82.07	114.19	99.8	54.43	49.68	183.58	57.1	36.02	387.07	431.43	219.45	21.42	210.19	267.99	491.06	77.44	17.32	469.31	406.81	606.95	106.35	315.54	270.54	60.26	297.59	209.57	318.1	59.04	338.22	166.95	63.87	6.7	145.1	109.19	116.63	184.97	958.77
mbin_0368_fasta	140.43	47.89	89.41	21.81	145.27	25.88	21.76	24.36	26.99	27.33	17.62	15.22	30.35	122.61	81.39	133.91	47.51	129.09	29.67	42.79	1569.77	83.08	214.86	373.18	730.99	1979.27	10.29	1261.93	150.31	434.53	65.65	1767.73	1018.59	1518.46	564.02	719.24	1077.81	365.81	2182.82	638.44	65.88	708.82	84.63	132.85	55.22	67.08	69.35	23.83	49.01
mbin_0369_fasta	140.21	76.99	214.29	36.16	73.03	30.92	62.5	88.01	106.6	117.3	44.28	68.78	12.85	203.71	234.1	633.71	548.6	135.39	84.11	282.19	372.8	303.52	363.25	168.51	123.8	402.39	11.61	27.8	17.35	1.42	418.55	1442.42	540	981.05	252.56	487.29	1318.36	137.06	513.03	815.54	92.25	289.75	831.11	778.66	835.91	699.7	824.35	297.33	680.3
mbin_0370_fasta	139.95	74.06	33.9	18.53	177.17	34.48	31.89	35.61	86.67	48.78	3.18	16.66	161.52	759.61	104.8	610.92	294.58	308.68	5.51	100.89	173.82	7.2	14.42	12.97	10.21	150.66	1.53	81.41	5.94	43.65	1.1	3.55	8.77	15.28	4.25	3.04	40.4	12.56	28.47	34.87	0.51	18.16	1.19	1.35	1.5	0.57	1.21	0.87	1.49
mbin_0371_fasta	138.9	228.56	171.26	178.4	129.15	116.41	56.19	128.31	134.25	121.03	219.49	254.91	103.15	192.47	239.82	277.68	148.63	114.2	114.61	83.33	57.42	18.4	23.16	64.98	587.68	195.2	111.65	109.41	15.57	30.67	861.17	828.76	594.01	609.54	365.42	377.56	868.42	509.38	2556.18	936.44	414.24	316.71	844.97	839.9	849.58	717.71	817.82	511.41	1472.64
mbin_0372_fasta	138.77	77.22	34.36	111.75	90.63	17.46	48.4	29.27	73.4	62.84	54.42	70.32	17	134.55	97.84	118.66	82.33	111.15	41.91	82.05	63.74	61.79	26.19	392.49	106.13	388.97	192	157.21	19.37	173.3	0.48	0.11	0.1	0.16	0.14	0.26	0.03	0.4	0.19	0.34	0.44	0.08	0.08	0.52	0.24	0.36	0.59	0.19	0.61
mbin_0373_fasta	137.26	127.69	46.49	52.22	48.61	50.25	20.96	46.65	50.37	38.79	31.1	66.06	23.18	57.58	53.73	48.64	49.37	66.65	30.96	22.04	16.18	3.82	5.53	3.48	20.73	27.01	13.42	28.3	3.15	11.36	358.8	76.41	90.95	147.11	81.54	74.1	103.39	61.91	249.95	61.34	154.9	57.69	177.26	211.48	167.62	122.35	141.46	106.5	264.66
mbin_0374_fasta	137.25	178.06	75.6	166.58	105.4	72.81	24.56	73.7	62.89	65.93	61.21	40.29	21.69	29.55	71.14	15.31	9.37	66.57	49.37	5.69	0.51	0.3	0.31	3.52	0.49	0.85	0.65	0.29	0.1	4.2	0.26	0.07	0.04	0.18	0.06	0.12	0.12	0.08	0.07	0.02	0.18	0.09	0.22	0.28	0.34	0.2	0.27	0.19	0.22
mbin_0375_fasta	137.01	67.08	100.62	65.16	57.4	59.23	25.48	55.55	44.64	40.78	1.61	1.15	0.15	1.53	1.32	1.44	2.57	1.36	0.74	0.88	2365.16	2954.27	1700.63	1693.56	4728.91	8878.14	5282.02	7764.28	1522.99	2441.93	5.11	0.43	0.05	0.23	0.28	0.11	0.03	0.09	0.58	0.45	0.99	0.61	1.12	3.57	2.53	1.47	1.74	1.19	2.39
mbin_0376_fasta	133.81	297.66	24.79	50.07	80.88	31.52	47.38	113.93	42.02	69.31	19.61	17.3	12.97	32.74	28.13	25.92	12.85	37.17	32.4	25.31	484.97	163.98	172.32	129.32	268.93	2893.59	941.34	505.31	198.88	355.17	27.43	729.24	305.24	625.87	117.24	250.33	842.25	175.17	988.6	317.08	11.6	196.84	17.67	23.49	17.75	12.51	18.7	11.18	24.41
mbin_0377_fasta	132.65	141.98	74.8	76.9	109.42	47.65	36.7	71.76	88.58	79.84	38.45	56.87	42.45	147.77	75.91	162.48	88.45	112.5	34.19	52.56	94.95	65.01	51.55	58.55	159.9	511.87	132.08	166.52	43.83	102.67	200.94	237.71	113.49	192.29	101.88	86.22	227.08	148.79	439.5	125.9	90.07	111.72	147.44	132.23	170.78	120.34	140.88	65.99	154.71
mbin_0378_fasta	130.84	69.43	6.32	373.72	13.83	13.05	57.89	9.09	9.41	44.13	9.43	2.92	3.48	10.42	5.14	32.29	3.52	4.55	1.33	4.38	1.32	380.51	1.03	4.6	5.81	5.59	2.89	2.22	0.18	589.37	2793.11	0.27	0.48	0.57	0.26	0.12	1.77	0.25	1.24	0.69	1933.4	0.97	2213.12	3628.29	3160.82	2955.49	2534.17	1054.66	2705.07
mbin_0379_fasta	128.53	150.81	18.21	70.45	132.74	37.56	128.59	54.02	27.3	128.47	2.36	4.17	8.01	8.58	7.76	12.97	10.74	10.78	8.33	41.74	9.1	2.78	1.53	0.91	11.41	43.66	1.21	101.96	1.4	8.21	3.21	61.3	19.83	27.2	15.4	19.98	46.83	26.22	73.82	17.65	0.23	39.92	0.98	1.76	1	0.65	1.3	1.13	0.49
mbin_0380_fasta	127.69	101.33	56.18	74.12	91.71	39.78	25.3	68.82	62.15	53.26	32.59	55.32	24.87	92.19	50.31	91.31	62.35	78.05	26.52	32.26	25.64	13.96	12.62	11.09	66.16	72.82	35.34	54.34	11.85	25.1	169.17	161.81	79.86	115.86	54.18	46.85	139.58	68.28	251.31	71.07	49.04	68.04	110.04	117.13	83.7	76.88	73.32	35.36	92.38
mbin_0381_fasta	125.63	139.03	33.21	104.98	125.55	52.45	39.37	62.64	46.12	73.34	9.45	13.31	34.96	91.25	24.11	58	10.07	38.87	15.23	4.55	27.26	15.33	11.17	23.97	67.69	81.24	33.32	48.04	7.9	49.63	146.93	1154.78	419.53	1117.97	623.52	254.4	657.98	941.33	946.75	292.69	98.51	489.12	154.48	122.07	122.94	68.18	88.04	77.68	122.89
mbin_0382_fasta	125	42	99	68	90	97	55	97	89	68	1897	922	905	3548	1373	752	860	2298	529	237	345	74	68	92	179	420	113	75	25	85	297487	4	8	47	4	5	23	17	28	51	112121	1	166585	179732	11503	14583	273373	44655	159872
mbin_0383_fasta	124.81	275.37	117.51	145.88	290.39	67.08	134.14	215.79	83.75	256.99	41.25	53.67	72.36	457.65	88.56	235.07	415.4	192.71	23.95	477.69	36.32	4.53	14.54	1.7	13.45	19.22	5.43	78.31	2.42	2.79	4461.96	7008.42	2332.08	9550.88	4590.38	4115.51	16549.6	372.21	4501.5	4202.34	2646.12	9501	3409.04	17479.9	5225.91	4037.11	4717.57	1906.43	9069.41
mbin_0384_fasta	124.61	59.62	59.42	33.25	75.36	28.46	25.51	27.2	31.16	41.07	149.33	112.24	22.47	104.22	125.18	54.21	64.44	131.03	76.27	49.67	273.73	144.59	155.57	179.52	304.27	1683.28	955.67	391.59	73.19	355.63	3.95	40.96	16.45	14.76	3.84	10.56	20.1	9.55	15.11	10.63	2.31	10.52	1.77	3.39	6.16	2.26	2.04	2.61	13.02
mbin_0385_fasta	123.51	34.16	33.49	32.17	169.38	24.66	14.63	32.05	29.08	49.61	31.57	62.71	12.02	89.01	45.07	90.13	88.21	41.62	24.34	39.41	33.92	230.57	237.82	541.57	680.4	2854.59	113.89	747.4	23.15	19.31	28.51	43.44	553.66	10.96	6.69	18.19	11.04	81.66	16.22	37.27	6.32	7.42	42.74	26.78	18.96	23.46	30.4	20.31	22.4
mbin_0386_fasta	123.3	152.95	29.76	119.91	150.16	63.43	43.34	85.91	75.32	128.07	5.48	4.5	4.04	11.77	6.84	17.43	5.19	21.22	4.53	0.9	1.86	13.55	23.37	59.42	9.03	39.35	5.08	1.7	6.96	2.07	226.35	0.24	0.08	0.18	0.24	0.06	0.4	0.53	0.35	0.14	145.23	0.12	202.31	154.1	220.14	43.32	76.19	32.99	60.73
mbin_0387_fasta	123.11	74.58	44.87	39.9	123.64	16.79	19.71	70.68	20.72	80.24	4.71	9.78	4.8	18.02	12.15	14.29	9.16	15.72	5.2	6.74	2.78	0.96	0.73	1.06	9.56	7.77	1.66	9.17	0.91	5.03	44.56	20.88	11.29	13.51	10.58	8.35	37.22	13.72	92.5	35.63	14.2	12.89	20.02	19.65	21.72	13.85	16.27	10.29	33.37
mbin_0388_fasta	121.76	269.98	215.58	100.6	147.6	43.82	47.42	29.11	61.35	86.62	21.44	107.15	56.8	121.55	83.34	737.52	141.82	248.61	47.44	243.59	40.57	63.31	16.11	113.48	132.08	189.68	104.15	130.8	39.45	292.97	2271.65	20.77	24.13	30.42	16.57	17.18	74.55	26.98	84.57	63.02	725.28	17.57	1212.62	2536.48	3764.66	648.53	3154.52	2731.08	10891.9
mbin_0389_fasta	121.18	123.6	82.72	128.84	346.26	67.15	37.66	50.28	47.6	78.25	94.63	101.92	27.05	95	78.79	137.08	80.83	138.29	42.72	42.8	0.31	0.12	0.2	0.51	0.39	0.58	0.11	0.32	0.06	0.74	0.44	0.07	0.05	0.1	0.11	0.11	0.2	0.25	0.08	0.14	2.19	0.17	0.2	0.28	0.23	0.07	0.33	0.61	0.48
mbin_0390_fasta	120.1	63.11	1.04	68.12	25.21	122.36	15.46	66.33	27.33	93.16	23.61	11.39	10.66	73.84	11.23	30.29	28.71	19.36	51.83	28.33	677.83	749.64	424.1	7.37	83.36	929.07	826.31	590.1	5.28	756.97	180.63	999.94	147.85	167.16	235.71	129.19	586.97	273.84	195.13	132.66	132.64	124.64	270.85	3.54	141.92	168.95	140.56	59.27	175.3
mbin_0391_fasta	119.64	2233.11	104.92	366.84	313.55	59.36	29.93	345.82	52.88	153.06	13.23	32.56	7.39	28.58	24.28	126.13	248.85	71.55	20.56	50.4	10.72	12.3	14.2	56.3	92.38	99.98	17.91	77.41	2.69	56.51	785.26	2.69	1.76	3.26	1.58	1.56	6.6	2.24	8.42	2.58	378.09	2.6	23.35	51.04	41.9	307.44	229.75	224.11	925.66
mbin_0392_fasta	119.41	147.94	9.63	39.04	486.91	179.83	105.8	76.66	153.49	70.57	34.02	32.86	23.2	74.4	36.27	29.14	7.59	62.85	42.82	15.23	7.92	9.29	6.59	0.54	736.61	9.67	21.79	951.25	7.35	788.78	260.55	349.37	315.79	206.45	166.66	424.39	437.53	682.59	1337.89	213.26	95.12	238.15	2437.66	68.18	404.24	108.11	60.2	138.52	789.62
mbin_0393_fasta	118.96	38.05	7.71	1.62	135.5	5.3	2.44	39.81	1.96	3.09	41.94	11.09	3.47	23.29	228.26	9.98	5.52	39.74	16.84	4.38	0.93	1.12	0.8	0.55	2.42	5.66	1.43	1.24	0.35	1.54	838.94	0.94	0.87	0.47	0.04	0.18	1.13	0.47	1.18	1.41	1096.51	0.92	274.09	850.69	671.53	581.08	1287.14	167.94	1158.26
mbin_0394_fasta	118.45	82.81	53.67	63.06	76.88	44.52	28.24	58.01	40.44	53.09	21.8	30.61	12.51	47.64	29.75	32.35	29.01	44.01	19.8	19.06	44.19	32.14	28.23	33.35	53.32	197.42	113.75	86.59	28.24	48.26	1.11	0.36	0.18	0.25	0.12	0.16	0.54	0.14	0.31	0.27	0.27	0.14	0.36	0.52	0.46	0.39	0.43	0.32	0.68
mbin_0395_fasta	117.66	44.97	1.05	47.76	17.54	110.52	6.97	18.7	11.16	25.39	94.21	7.5	31.75	168.73	35.34	57.29	75.3	99.1	100.59	55.45	789.06	906.45	440.37	4.1	6.86	109.44	942.04	47.28	6.43	900.64	720.88	1279.34	214.41	530.65	537.95	120.72	594.44	383.13	447.47	83.59	637.83	315.65	99.31	2.87	271.46	194.37	197.11	346.41	1799.85
[truncated: 1,057 more rows]
[truncated: 1 more columns]

## Sheet: Figure 1-Biom-Table-CZID
Related to Figure 1D-I.
Taxonomic assisgnment of shotgun metagenomics read using CZID.
[truncated: 342 more rows]

## Sheet: Figure 1J
Related to Figure 1J.
Gene Accumulation Curve.
Number of mice	All	TacRes	TacSus	CR	Env	Jax
[truncated: 50 more rows]

## Sheet: Figure 2
Figure 2: Percent relative abundance of bacteria
[truncated: 5 more rows]
[truncated: 2 more columns]

[truncated: 14 more sheets: Figure 3, Figure 4, Figure 5, Figure 6, S Figure 1, S Figure 2, S Figure 3, S Figure 4, S Figure 5, S Figure 6, S Figure 8A, S Figure 9, S Figure 10, S Figure 11]
